# Supplementary material for: Meta‐analysis and meta‐regression of transcriptomic responses to water stress in Arabidopsis
Source: Plant J. 2016 Feb 12;85(4):548–60. doi: 10.1111/tpj.13124 (PMC4815425; doi:10.1111/tpj.13124)
Supplement: Supplementary file 3 — Table S1. Arabidopsis genes with a significant differential expression response to water limitation, according to our meta‐analysis of ten studies. [file TPJ-85-548-s003.xlsx]

## Sheet: Sheet1
ID	Grand Mean	ci.ub	ci.lb	zval	pval	FDR pval	AGI_TAIR
244903_at	0.0675264	0.0991647	0.0358881	4.1832	2.87439e-05	0.000447941
244935_at	-0.0104509	-0.00262893	-0.0182729	-2.6187	0.00882661	0.0307763
244938_at	-0.107607	-0.0416475	-0.173567	-3.1975	0.00138624	0.00777507
244950_at	0.121075	0.213187	0.0289633	2.57625	0.00998794	0.0336507
244968_at	-0.0575022	-0.0142759	-0.100728	-2.60726	0.0091269	0.0314913
244988_s_at	-0.0518202	-0.0100229	-0.0936175	-2.42996	0.0151005	0.0461408
245010_at	-0.0537105	-0.0198043	-0.0876167	-3.10476	0.00190432	0.00982408
245011_at	-0.0793458	-0.0492254	-0.109466	-5.1631	2.42896e-07	1.21793e-05
245024_at	-0.0313857	-0.00925947	-0.053512	-2.78018	0.00543294	0.0214102
245027_at	-0.155554	-0.0786309	-0.232477	-3.96344	7.38766e-05	0.000903405	AT2G26550
245029_at	-0.119941	-0.0518022	-0.18808	-3.45001	0.000560562	0.00400583	AT2G26580
245039_at	0.0852398	0.126311	0.0441685	4.06773	4.74727e-05	0.000652423	AT2G26600
245044_at	-0.0574951	-0.0256408	-0.0893495	-3.53761	0.000403761	0.003142	AT2G26500
245045_at	0.0218009	0.0379268	0.00567501	2.64971	0.00805602	0.0286649	AT2G26590
245048_at	-0.0405683	-0.0186512	-0.0624854	-3.62787	0.000285774	0.00244273
245049_at	-0.12594	-0.0636929	-0.188187	-3.96545	7.32566e-05	0.000900417
245059_at	0.0868279	0.133997	0.0396593	3.6079	0.000308688	0.00258332	AT2G39720
245063_at	-0.129016	-0.0369814	-0.22105	-2.74752	0.00600482	0.0230868	AT2G39795
245064_at	0.165851	0.202505	0.129197	8.86844	7.41793e-19	8.0815e-16	AT2G39725
245074_at	-0.183205	-0.0448468	-0.321563	-2.59526	0.00945198	0.032299	AT2G23200
245084_at	-0.138077	-0.0334023	-0.242751	-2.5854	0.00972651	0.0330112	AT2G23290
245089_at	0.15484	0.20754	0.10214	5.75867	8.47771e-09	8.06324e-07	AT2G45290
245092_at	0.0921176	0.128533	0.055702	4.95796	7.12375e-07	2.65953e-05	AT2G40950
245098_at	0.0587433	0.0989844	0.0185022	2.86112	0.00422144	0.0176578	AT2G40940
245099_at	0.069491	0.0992977	0.0396843	4.56944	4.89037e-06	0.000112488	AT2G40830
245104_at	-0.030528	-0.0173671	-0.043689	-4.54631	5.45956e-06	0.000122523	AT2G41600
245117_at	-0.13019	-0.0678933	-0.192487	-4.096	4.20356e-05	0.000591261	AT2G41560
245118_at	-0.0508576	-0.0202911	-0.0814241	-3.26105	0.00110999	0.00664108	AT2G41680
245124_at	-0.0181303	-0.00411126	-0.0321493	-2.53475	0.0112528	0.0369461	AT2G47580
245127_at	0.162873	0.232701	0.0930441	4.57155	4.84124e-06	0.000111924	AT2G47600
245136_at	0.31479	0.511726	0.117855	3.13289	0.00173095	0.00917458	AT2G45210
245138_at	-0.163014	-0.0534372	-0.272591	-2.91578	0.00354805	0.0154899	AT2G45190
245141_at	-0.0791945	-0.0470877	-0.111301	-4.83444	1.33522e-06	4.18184e-05	AT2G45400
245142_at	-0.103415	-0.0566513	-0.150179	-4.33433	1.46206e-05	0.000263403	AT2G45270
245150_at	-0.0986666	-0.0521179	-0.145215	-4.15443	3.26104e-05	0.000496573	AT2G47590
245155_at	-0.102222	-0.0436146	-0.160829	-3.41854	0.000629576	0.00435614	AT5G12470
245156_at	0.0591958	0.104321	0.0140709	2.57112	0.010137	0.0339999	AT5G12480
245164_at	-0.1106	-0.027563	-0.193636	-2.61055	0.00903971	0.0312982	AT2G33210
245165_at	-0.208689	-0.119316	-0.298061	-4.57662	4.72556e-06	0.000110177	AT2G33180
245167_s_at	0.0283804	0.0507045	0.00605633	2.49169	0.0127139	0.0404253	AT2G33110 AT2G33120
245168_at	0.0478237	0.080476	0.0151713	2.87063	0.00409661	0.0172865	AT2G33150
245195_at	-0.0950478	-0.0488137	-0.141282	-4.02928	5.59481e-05	0.000737604	AT1G67740
245196_at	-0.382806	-0.173897	-0.591714	-3.59146	0.000328832	0.00269912	AT1G67750
245200_at	0.0866191	0.150889	0.0223495	2.64153	0.00825316	0.0291844	AT1G67850
245213_at	-0.0387306	-0.00921855	-0.0682426	-2.57219	0.0101058	0.0339275	AT1G44575
245215_at	-0.259291	-0.131006	-0.387577	-3.96149	7.44847e-05	0.000909359	AT1G67830
245229_at	-0.138528	-0.0660173	-0.211039	-3.74441	0.000180821	0.00172804	AT4G25620
245238_at	-0.0385995	-0.018807	-0.0583921	-3.82233	0.000132197	0.00138001	AT4G25570
245242_at	-0.159955	-0.0398557	-0.280053	-2.61039	0.00904382	0.0312982	AT1G44446
245244_at	0.192724	0.321306	0.0641413	2.93766	0.00330699	0.0146836	AT1G44350
245247_at	0.11631	0.18648	0.0461394	3.24871	0.00115931	0.00684212	AT4G17230
245249_at	0.135724	0.207188	0.0642608	3.72238	0.000197351	0.0018477	AT4G16760
245250_at	-0.306919	-0.0678356	-0.546002	-2.51607	0.0118672	0.0383229	AT4G17490
245261_at	0.0412553	0.0667348	0.0157758	3.17348	0.00150621	0.00828602	AT4G14385
245263_at	-0.0657164	-0.0276891	-0.103744	-3.38708	0.000706398	0.00475855	AT4G17740
245266_at	-0.152431	-0.0500131	-0.254848	-2.91706	0.00353344	0.0154599	AT4G17070
245271_at	0.0341428	0.0482375	0.0200482	4.7478	2.05638e-06	5.86755e-05	AT4G16430
245273_at	0.185604	0.298827	0.07238	3.2129	0.00131401	0.00745956	AT4G14950
245279_at	0.0571711	0.0864981	0.0278442	3.82083	0.000133002	0.001386	AT4G17270
245280_at	0.0637848	0.112309	0.0152602	2.57634	0.00998519	0.0336507	AT4G16845
245281_at	-0.0889258	-0.0336885	-0.144163	-3.15532	0.00160323	0.00867172	AT4G15560
245287_at	-0.0687811	-0.0338588	-0.103703	-3.86024	0.000113276	0.00123185	AT4G14910
245291_at	-0.11953	-0.04462	-0.19444	-3.12741	0.00176354	0.00930203	AT4G16155
245292_at	0.0863316	0.113948	0.0587152	6.12704	8.9528e-10	1.11761e-07	AT4G15093
245296_at	-0.211197	-0.0760011	-0.346392	-3.06177	0.00220032	0.0109413	AT4G16370
245299_at	0.0615461	0.110768	0.0123246	2.45072	0.0142571	0.0441834	AT4G17530
245312_at	0.0839074	0.104256	0.0635586	8.08185	6.37941e-16	3.64052e-13	AT4G14600
245313_at	0.0730968	0.113292	0.032902	3.56432	0.000364806	0.00289983	AT4G15420
245318_at	-0.295968	-0.196352	-0.395585	-5.8232	5.77322e-09	5.86324e-07	AT4G16980
245321_at	-0.0505601	-0.0213665	-0.0797536	-3.39445	0.000687675	0.00467447	AT4G15545
245325_at	-0.32281	-0.0836139	-0.562006	-2.64509	0.00816685	0.028999	AT4G14130
245326_at	-0.0972118	-0.0299043	-0.164519	-2.83076	0.00464368	0.0189856	AT4G14100
245329_at	-0.0701421	-0.0143624	-0.125922	-2.46462	0.0137157	0.0428826	AT4G14365
245331_at	-0.0329161	-0.0121243	-0.0537078	-3.10288	0.00191647	0.0098647	AT4G14410
245337_at	-0.0676834	-0.0187305	-0.116636	-2.70989	0.00673057	0.0251431	AT4G16566
245343_at	-0.350026	-0.157148	-0.542905	-3.55685	0.000375328	0.00296306	AT4G15830
245347_at	-0.194806	-0.101516	-0.288096	-4.09275	4.26296e-05	0.000596814	AT4G14890
245352_at	0.172786	0.283856	0.0617168	3.04904	0.00229576	0.0112433	AT4G15490
245354_at	-0.112282	-0.0543737	-0.170191	-3.80029	0.000144527	0.00147783	AT4G17600
245355_at	-0.0616858	-0.0177913	-0.10558	-2.75438	0.00588037	0.022725	AT4G17390
245357_at	-0.122098	-0.0371474	-0.207049	-2.81702	0.00484717	0.0196046	AT4G17560
245362_at	-0.385209	-0.147377	-0.62304	-3.17449	0.00150098	0.0082741	AT4G17460
245363_at	0.244932	0.413759	0.0761041	2.84348	0.00446243	0.0183899	AT4G15120
245367_at	-0.16814	-0.0842023	-0.252078	-3.92611	8.63312e-05	0.00101532	AT4G16265
245368_at	-0.224022	-0.137567	-0.310477	-5.07865	3.80135e-07	1.6687e-05	AT4G15510
245372_at	-0.0619959	-0.0241328	-0.0998591	-3.20918	0.00133114	0.00751759	AT4G15000
245383_at	-0.411173	-0.183746	-0.638601	-3.54348	0.000394884	0.00308694	AT4G17810
245385_at	0.110535	0.192191	0.0288796	2.65315	0.00797438	0.0284674	AT4G14020
245387_at	-0.0555155	-0.015832	-0.095199	-2.74191	0.00610837	0.0233865	AT4G17520
245388_at	-0.0737236	-0.0274103	-0.120037	-3.11996	0.00180877	0.00947803	AT4G16410
245390_at	0.182485	0.299701	0.0652696	3.05134	0.00227824	0.0111749	AT4G17650
245392_at	-0.15168	-0.061324	-0.242036	-3.29018	0.00100123	0.00616878	AT4G15680
245426_at	-0.122307	-0.0418237	-0.20279	-2.97848	0.00289686	0.0132909	AT4G17540
245427_at	0.154103	0.238426	0.0697804	3.58191	0.000341097	0.00276197	AT4G17550
245430_at	0.0632613	0.107322	0.0192002	2.81405	0.00489224	0.0197403	AT4G17060
245431_at	-0.109926	-0.066679	-0.153172	-4.9819	6.2962e-07	2.42616e-05	AT4G17080
245446_at	-0.085309	-0.0413905	-0.129227	-3.80711	0.000140601	0.00144261	AT4G16800
245463_at	0.220837	0.363577	0.0780969	3.03231	0.00242688	0.0117462	AT4G17030
245477_at	0.133039	0.215746	0.0503314	3.15269	0.00161772	0.00871705	AT4G16110
245484_at	0.0666344	0.103694	0.0295745	3.52405	0.000425	0.00326035	AT4G16210
245492_at	-0.0844374	-0.0388733	-0.130001	-3.63212	0.000281101	0.00241139	AT4G16340
245496_at	0.077465	0.136231	0.0186992	2.58362	0.00977689	0.0331236	AT4G16440
245502_at	-0.0852253	-0.0310548	-0.139396	-3.08357	0.00204535	0.0103643	AT4G15640
245523_at	0.236811	0.391477	0.0821448	3.00092	0.00269165	0.0126594	AT4G15910
245543_at	0.14561	0.20071	0.0905103	5.17951	2.22469e-07	1.14424e-05	AT4G15260
245557_at	0.0832393	0.145185	0.0212939	2.63371	0.00844587	0.0297381	AT4G15410
245576_at	-0.216503	-0.0899583	-0.343048	-3.35326	0.000798643	0.0052016	AT4G14770
245588_at	0.0787984	0.132856	0.0247405	2.85697	0.004277	0.0178094	AT4G15030
245592_at	-0.2028	-0.0597216	-0.345878	-2.77806	0.00546837	0.0214972	AT4G14540
245599_at	0.109961	0.188482	0.0314406	2.74476	0.00605559	0.0232373	AT4G14220
245601_at	-0.0843958	-0.0358975	-0.132894	-3.41069	0.000647979	0.00445262	AT4G14240
245605_at	-0.0575155	-0.0333651	-0.0816659	-4.66776	3.04499e-06	7.89853e-05	AT4G14300
245624_at	0.37999	0.685666	0.0743143	2.43646	0.0148318	0.0455422	AT4G14090
245627_at	0.427032	0.637116	0.216948	3.98396	6.77764e-05	0.000854196	AT1G56600
245628_at	0.527428	0.845502	0.209354	3.25	0.00115407	0.00682789	AT1G56650
245637_at	-0.163376	-0.0475476	-0.279205	-2.76453	0.00570052	0.0222018	AT1G25230
245639_at	-0.0444441	-0.0147137	-0.0741744	-2.92996	0.00339005	0.0149857	AT1G25260
245659_at	0.190152	0.295502	0.084803	3.53768	0.000403666	0.003142	AT1G28260
245662_at	0.276294	0.415259	0.13733	3.89687	9.74447e-05	0.001109	AT1G28190
245667_at	0.0517107	0.0819464	0.021475	3.35204	0.00080219	0.00522186	AT1G28200
245671_at	0.12135	0.188632	0.0540678	3.53499	0.000407788	0.00316306	AT1G28230
245681_at	0.0442245	0.0802033	0.00824573	2.40915	0.0159895	0.0483031	AT1G56560
245684_at	0.0490017	0.0865372	0.0114662	2.55869	0.0105068	0.0350051	AT5G22000
245686_at	0.0570039	0.102657	0.0113506	2.44726	0.0143947	0.0445177	AT5G22060
245690_at	-0.249423	-0.126895	-0.371951	-3.98978	6.61349e-05	0.000838171	AT5G04230
245694_at	0.0286927	0.0520874	0.00529809	2.40383	0.0162243	0.0487552	AT5G04170
245698_at	-0.158121	-0.0612901	-0.254953	-3.20054	0.00137171	0.00771764	AT5G04160
245699_at	0.359994	0.478586	0.241402	5.94963	2.68757e-09	2.98221e-07	AT5G04250
245711_at	0.210251	0.326349	0.094152	3.54943	0.00038607	0.00303587	AT5G04340
245716_at	-0.0403122	-0.0153172	-0.0653072	-3.16105	0.00157203	0.00854001	AT5G08740
245731_at	0.0729663	0.120087	0.0258455	3.03499	0.00240543	0.0116707	AT1G73500
245742_at	0.0651871	0.108133	0.0222416	2.97504	0.00292952	0.0133844	AT1G44170
245744_at	-0.0446029	-0.0086232	-0.0805826	-2.42971	0.0151111	0.0461615	AT1G51110
245746_at	-0.122418	-0.0583242	-0.186512	-3.74349	0.00018148	0.00173162	AT1G51070
245747_at	-0.168655	-0.11278	-0.224531	-5.916	3.29863e-09	3.62667e-07	AT1G51100
245748_at	0.251693	0.398718	0.104667	3.35526	0.000792912	0.0051727	AT1G51140
245749_at	0.237247	0.37557	0.098923	3.36164	0.000774798	0.00507664	AT1G51090
245756_at	0.115609	0.159963	0.0712544	5.1086	3.24549e-07	1.5017e-05	AT1G35190
245757_at	-0.429527	-0.165956	-0.693099	-3.19404	0.00140298	0.0078457	AT1G35140
245769_at	0.527667	0.846398	0.208936	3.24477	0.00117547	0.00690834	AT1G30220
245772_at	0.109512	0.167916	0.0511077	3.67507	0.000237788	0.00211556	AT1G30300
245774_at	-0.137481	-0.0644676	-0.210494	-3.69053	0.000223788	0.00202596	AT1G30210
245775_at	0.0541102	0.0903666	0.0178538	2.92511	0.00344332	0.0151709	AT1G30270
245787_at	0.0393461	0.0701222	0.0085701	2.50575	0.0122192	0.0392063	AT1G32130
245793_at	-0.0779019	-0.0305045	-0.125299	-3.22138	0.00127575	0.0072942	AT1G32220
245795_at	-0.0593571	-0.0124769	-0.106237	-2.4816	0.0130795	0.0412919	AT1G32160
245796_at	0.0459412	0.0685071	0.0233753	3.99022	6.60108e-05	0.000838171	AT1G32230
245806_at	-0.0620858	-0.0293465	-0.0948251	-3.71682	0.000201747	0.00187858	AT1G45474
245817_at	-0.0252148	-0.00930383	-0.0411258	-3.10604	0.00189613	0.00980296	AT1G26160
245818_at	-0.193921	-0.0669292	-0.320914	-2.99293	0.00276312	0.0128595	AT1G26100
245828_at	-0.146278	-0.0554832	-0.237072	-3.15767	0.00159035	0.00862389	AT1G57820
245831_at	0.167748	0.297634	0.0378625	2.53131	0.0113638	0.0371987	AT1G48840
245849_at	-0.0421289	-0.00848699	-0.0757709	-2.45441	0.0141115	0.0438158	AT5G13520
245852_at	-0.119798	-0.0756146	-0.163982	-5.31418	1.07141e-07	6.14345e-06	AT5G13510
245853_at	0.0478204	0.0785236	0.0171171	3.05265	0.00226831	0.0111545	AT5G13500
245854_at	0.151745	0.212263	0.0912266	4.91445	8.90313e-07	3.08367e-05	AT5G13490
245855_at	0.144918	0.200599	0.0892364	5.10106	3.3775e-07	1.53318e-05	AT5G13550
245863_s_at	0.067877	0.109723	0.0260305	3.17916	0.00147704	0.00817214	AT1G58050 AT1G58060
245867_at	-0.0805407	-0.0315003	-0.129581	-3.21892	0.00128676	0.0073466	AT1G58080
245876_at	-0.0862361	-0.0329718	-0.1395	-3.17322	0.00150756	0.00828743	AT1G26230
245877_at	-0.157271	-0.0617192	-0.252822	-3.22596	0.00125551	0.00721056	AT1G26220
245887_at	0.0494337	0.0863665	0.0125008	2.62336	0.00870669	0.0305002	AT5G09390
245904_at	0.455325	0.593473	0.317176	6.45985	1.04807e-10	1.8203e-08	AT5G11110
245905_at	0.106084	0.190488	0.0216809	2.46342	0.0137617	0.0429928	AT5G11090
245906_at	-0.0678285	-0.0193401	-0.116317	-2.74172	0.00611188	0.0233865	AT5G11070
245914_at	-0.0887179	-0.0426001	-0.134836	-3.77043	0.000162968	0.00160477	AT5G19620
245915_s_at	-0.108749	-0.0459282	-0.17157	-3.39289	0.000691597	0.00469049	AT5G19770 AT5G19780
245924_at	-0.0687656	-0.0290117	-0.10852	-3.39031	0.00069813	0.00471538	AT5G28750
245925_at	-0.316156	-0.196966	-0.435346	-5.19888	2.00493e-07	1.04922e-05	AT5G28770
245928_s_at	0.213783	0.31655	0.111017	4.07728	4.55658e-05	0.000630555	AT5G24770 AT5G24780
245930_at	-0.243533	-0.127409	-0.359657	-4.11041	3.94949e-05	0.000564971	AT5G09240
245937_at	-0.178586	-0.0737637	-0.283408	-3.3392	0.000840202	0.00541926	AT5G19750
245938_at	0.0114866	0.018537	0.00443616	3.19319	0.00140712	0.00786152	AT5G19680
245941_at	-0.0469639	-0.0197539	-0.074174	-3.38286	0.00071736	0.00480808	AT5G19820
245951_at	0.0606531	0.10354	0.0177662	2.77189	0.00557311	0.0218372	AT5G19550
245952_at	-0.0712894	-0.0157623	-0.126817	-2.51633	0.0118583	0.0383116	AT5G28500
245976_at	0.346747	0.60023	0.0932639	2.68109	0.00733821	0.0267868	AT5G13080
245980_at	-0.293555	-0.0573572	-0.529754	-2.43591	0.0148543	0.0455745	AT5G13140
245981_at	-0.121746	-0.031505	-0.211986	-2.64423	0.00818765	0.0290212	AT5G13100
245982_at	0.669666	1.03013	0.309207	3.64124	0.000271323	0.00234429	AT5G13170
245983_at	0.0319361	0.0495063	0.0143659	3.56248	0.000367364	0.00291105	AT5G13050
245984_at	-0.12308	-0.0737737	-0.172386	-4.89253	9.95493e-07	3.35112e-05	AT5G13090
245986_at	0.0729314	0.10928	0.0365828	3.93256	8.40461e-05	0.000996639	AT5G13160
245989_s_at	0.0523558	0.0853162	0.0193955	3.11331	0.00185004	0.00962698	AT5G20620
245998_at	0.209465	0.330283	0.0886467	3.39803	0.000678725	0.00462939	AT5G20830
245999_at	-0.0263935	-0.00598032	-0.0468066	-2.53416	0.0112716	0.0369675	AT5G20650
246003_at	-0.0514909	-0.0189765	-0.0840054	-3.10386	0.00191015	0.00983721	AT5G20720
246004_at	-0.447229	-0.0965648	-0.797893	-2.49969	0.0124301	0.0397233	AT5G20630
246011_at	-0.299778	-0.128648	-0.470908	-3.43338	0.000596101	0.00418493	AT5G08330
246012_at	0.205439	0.319402	0.0914771	3.53322	0.00041053	0.00317611	AT5G10650
246017_at	0.127236	0.18805	0.0664213	4.10062	4.12038e-05	0.000582983	AT5G10730
246019_at	-0.166313	-0.0906548	-0.241971	-4.30843	1.6442e-05	0.000288126	AT5G10690
246028_at	-0.141419	-0.0538271	-0.229011	-3.16441	0.001554	0.00845353	AT5G21170
246031_at	-0.0722269	-0.043469	-0.100985	-4.92254	8.54268e-07	2.98471e-05	AT5G21160
246033_at	-0.114278	-0.0579392	-0.170616	-3.97562	7.01971e-05	0.000878124	AT5G08280
246040_at	-0.0256286	-0.00737721	-0.04388	-2.75218	0.00592	0.0228193	AT5G19370
246041_at	-0.0643342	-0.0143309	-0.114338	-2.52169	0.0116793	0.037941	AT5G19290
246042_at	0.0941833	0.131294	0.0570728	4.97422	6.55117e-07	2.50828e-05	AT5G19440
246060_at	-0.0464014	-0.0219775	-0.0708253	-3.72361	0.000196396	0.0018402	AT5G08420
246063_at	-0.174854	-0.0402104	-0.309499	-2.54529	0.0109187	0.0360963	AT5G19340
246068_at	-0.0247096	-0.00474298	-0.0446762	-2.42554	0.0152855	0.0465399	AT5G20290
246071_at	0.141274	0.254711	0.027837	2.44093	0.0146495	0.0450961	AT5G20150
246074_at	-0.0810416	-0.0318033	-0.13028	-3.22591	0.00125571	0.00721056	AT5G20130
246094_at	-0.119935	-0.0291607	-0.210709	-2.58959	0.00960902	0.0327422	AT5G19300
246108_at	-0.355318	-0.0930564	-0.617579	-2.6554	0.00792134	0.0283118	AT5G28630
246109_at	-0.0442704	-0.0100727	-0.078468	-2.53726	0.0111724	0.0367526	AT5G20120
246110_at	-0.0312902	-0.0140891	-0.0484913	-3.56534	0.000363392	0.00289939	AT5G20140
246124_at	-0.0574914	-0.0294362	-0.0855467	-4.0164	5.9094e-05	0.000766432	AT5G20060
246125_at	0.334734	0.484369	0.185099	4.38445	1.16279e-05	0.000221541	AT5G19875
246134_at	0.0419947	0.0763073	0.00768208	2.39877	0.0164502	0.049276	AT5G20930
246142_at	-0.232819	-0.106664	-0.358975	-3.6171	0.000297924	0.00250725	AT5G19970
246152_at	-0.0820198	-0.030149	-0.133891	-3.09916	0.0019407	0.00994752	AT5G20040
246154_at	-0.12712	-0.0473439	-0.206896	-3.12312	0.00178943	0.00940965	AT5G19940
246159_at	-0.116967	-0.0309377	-0.202997	-2.6648	0.00770341	0.0277378	AT5G20935
246161_at	0.0707146	0.10751	0.0339187	3.76668	0.000165436	0.00162108	AT5G20900
246170_at	-0.118155	-0.0665682	-0.169742	-4.48912	7.15176e-06	0.000152775	AT5G32450
246189_at	0.130386	0.177384	0.0833881	5.4375	5.40342e-08	3.61757e-06	AT5G20910
246200_at	-0.433979	-0.155827	-0.712132	-3.05798	0.00222836	0.0110259	AT4G37240
246202_at	-0.116336	-0.0716693	-0.161002	-5.10482	3.31109e-07	1.51451e-05	AT4G37040
246207_at	0.0932597	0.149348	0.037171	3.25887	0.00111858	0.00667253	AT4G36960
246214_at	0.162138	0.230388	0.0938874	4.65615	3.22179e-06	8.27457e-05	AT4G36988 AT4G36990
246218_at	0.0454104	0.0657867	0.0250341	4.36796	1.25412e-05	0.000233402	AT4G36800
246219_at	0.124036	0.191527	0.0565446	3.60203	0.000315739	0.00262219	AT4G36760
246222_at	0.252511	0.372461	0.132561	4.12599	3.69141e-05	0.000541352	AT4G36900
246231_at	-0.171087	-0.0778888	-0.264285	-3.59798	0.000320704	0.00265606	AT4G37080
246232_at	0.0890276	0.13977	0.0382853	3.43876	0.000584377	0.00411951	AT4G36630
246233_at	-0.229449	-0.0744499	-0.384448	-2.90139	0.00371516	0.0160673	AT4G36550
246234_at	-0.0509283	-0.0161695	-0.0856871	-2.87172	0.00408245	0.0172511	AT4G37280
246237_at	-0.0432779	-0.010208	-0.0763478	-2.56496	0.0103187	0.0344967	AT4G36390
246244_at	-0.123375	-0.0342798	-0.21247	-2.71407	0.00664618	0.0249133	AT4G37250
246245_at	0.0373636	0.0650319	0.00969527	2.64676	0.00812679	0.0288881	AT4G36440
246247_at	0.154173	0.208054	0.100292	5.60812	2.04531e-08	1.65615e-06	AT4G36640
246259_at	0.094124	0.150328	0.0379205	3.28235	0.00102946	0.0062848	AT1G31830
246263_at	0.0217911	0.0372123	0.00636981	2.76954	0.00561363	0.021949	AT1G31780
246265_at	-0.150784	-0.0498756	-0.251693	-2.92871	0.00340375	0.0150297	AT1G31860
246268_at	-0.0919579	-0.0238062	-0.16011	-2.6446	0.00817866	0.0290147	AT1G31800
246272_at	0.303679	0.476026	0.131331	3.45348	0.00055341	0.00397368	AT4G37150
246275_at	-0.526034	-0.297036	-0.755032	-4.50226	6.7236e-06	0.00014492	AT4G36540
246294_at	-0.109049	-0.0524341	-0.165663	-3.7752	0.000159877	0.00158175	AT3G56910
246301_at	-0.0424425	-0.00863271	-0.0762523	-2.4604	0.013878	0.043277	AT3G51850
246302_at	0.199502	0.350291	0.0487138	2.59315	0.00951012	0.0324494	AT3G51860
246305_at	0.0617088	0.0931788	0.0302388	3.84325	0.000121415	0.00129337	AT3G51890
246307_at	-0.0503026	-0.0191519	-0.0814533	-3.16498	0.00155096	0.00844084	AT3G51800
246308_at	-0.0821627	-0.0300148	-0.134311	-3.08806	0.00201468	0.0102392	AT3G51820
246310_at	0.227517	0.401426	0.0536073	2.56412	0.0103438	0.0345485	AT3G51895
246313_at	-0.266855	-0.109745	-0.423966	-3.32904	0.000871473	0.00558488	AT1G31920
246329_at	-0.108155	-0.0670682	-0.149242	-5.15932	2.47845e-07	1.23244e-05	AT3G43610
246330_at	-0.191267	-0.0635069	-0.319027	-2.93422	0.00334384	0.0148198	AT3G43600
246335_at	0.172395	0.231974	0.112817	5.67131	1.41713e-08	1.24874e-06	AT3G44880
246339_at	-0.129044	-0.0674739	-0.190614	-4.10786	3.99337e-05	0.000569044	AT3G44890
246371_at	-0.270302	-0.111388	-0.429216	-3.33376	0.000856811	0.00550564	AT1G51940
246384_at	0.0876294	0.108264	0.0669945	8.32328	8.55592e-17	6.03142e-14	AT1G77370
246403_at	0.417447	0.626618	0.208276	3.91154	9.17112e-05	0.00106293	AT1G57590
246404_at	0.0431531	0.0771914	0.00911487	2.48481	0.0129621	0.0410294	AT1G57600
246408_at	-0.0955337	-0.034214	-0.156853	-3.05355	0.00226152	0.0111302	AT1G57680
246411_at	-0.111096	-0.0338507	-0.188341	-2.81887	0.00481931	0.0195381	AT1G57770
246415_at	-0.151788	-0.070559	-0.233018	-3.66247	0.000249799	0.00219794	AT5G17160
246420_at	-0.124396	-0.0674135	-0.181378	-4.27872	1.87967e-05	0.00032134	AT5G16870
246422_at	0.0808274	0.124086	0.0375684	3.6621	0.000250158	0.00219949	AT5G17060
246425_at	0.149215	0.24305	0.0553796	3.11669	0.00182893	0.00954612	AT5G17420
246434_at	0.0548213	0.0701043	0.0395383	7.03055	2.05722e-12	6.32146e-10	AT5G17520
246440_at	0.116053	0.18498	0.0471259	3.3	0.00096684	0.00599721	AT5G17650
246441_at	-0.0249157	-0.00908842	-0.040743	-3.08542	0.00203264	0.0103173	AT5G17560
246443_at	-0.065414	-0.0261058	-0.104722	-3.26164	0.00110769	0.00663063	AT5G17620
246445_at	-0.100722	-0.0199844	-0.181459	-2.4451	0.0144811	0.0446916	AT5G17630
246451_at	0.0859584	0.139894	0.032023	3.12365	0.0017862	0.00940089	AT5G16760
246454_at	-0.0555327	-0.0237945	-0.0872709	-3.42937	0.000604985	0.00422748	AT5G16710
246460_at	0.136921	0.209114	0.0647275	3.71724	0.000201412	0.00187692	AT5G16910
246466_at	0.0769944	0.114641	0.0393477	4.00849	6.11087e-05	0.000787448	AT5G17010
246468_at	0.162881	0.245876	0.0798868	3.84654	0.000119798	0.00128044	AT5G17050
246483_at	-0.203601	-0.0807875	-0.326415	-3.24924	0.00115715	0.00683452	AT5G16000
246487_at	-0.315714	-0.158696	-0.472731	-3.94088	8.11835e-05	0.000968062	AT5G16030
246489_at	0.0356942	0.0615533	0.00983515	2.70541	0.00682203	0.0253898	AT5G16050
246496_at	0.0650711	0.113387	0.0167547	2.63962	0.0082998	0.0293234	AT5G16210
246497_at	0.0661578	0.103895	0.0284207	3.43606	0.000590235	0.00414861	AT5G16220
246500_at	0.0495669	0.0688175	0.0303163	5.04656	4.49825e-07	1.93283e-05	AT5G16270
246503_at	-0.0578563	-0.0116478	-0.104065	-2.45401	0.0141272	0.0438374	AT5G16130
246505_at	-0.232839	-0.0842968	-0.381382	-3.07223	0.00212467	0.0106669	AT5G16250
246508_at	-0.0665208	-0.0348644	-0.0981772	-4.11855	3.81261e-05	0.000553152	AT5G16150
246509_at	-0.11512	-0.0650466	-0.165193	-4.50602	6.60562e-06	0.00014315	AT5G16715
246511_at	0.0694337	0.118818	0.0200496	2.75569	0.00585679	0.0226615	AT5G15490
246522_at	-0.401472	-0.183149	-0.619795	-3.60416	0.000313165	0.00260985	AT5G15830
246529_at	0.0862788	0.126698	0.04586	4.18378	2.867e-05	0.000447431	AT5G15730
246538_at	-0.0629294	-0.0321723	-0.0936865	-4.01011	6.06914e-05	0.000782913	AT5G15520
246547_at	-0.0768743	-0.0260335	-0.127715	-2.96358	0.00304082	0.013741	AT5G14970
246548_at	-0.104849	-0.0595385	-0.150159	-4.53541	5.74929e-06	0.000127592	AT5G14910
246549_at	-0.115584	-0.0435999	-0.187569	-3.14709	0.00164906	0.0088397	AT5G15050
246550_at	-0.127378	-0.0831603	-0.171596	-5.64604	1.64187e-08	1.38565e-06	AT5G14920
246554_at	0.074052	0.121863	0.0262405	3.03566	0.00240011	0.011654	AT5G15450
246562_at	-0.215067	-0.0942207	-0.335913	-3.4881	0.000486465	0.00360309	AT5G15580
246565_at	-0.148876	-0.0336095	-0.264142	-2.53145	0.0113591	0.037195	AT5G15530
246576_at	-0.0841929	-0.0297641	-0.138622	-3.03176	0.00243132	0.011763	AT1G31650
246582_at	0.522252	0.781585	0.26292	3.94704	7.9122e-05	0.000948688	AT1G31750
246612_at	0.154408	0.2257	0.0831157	4.24497	2.1862e-05	0.000361946	AT5G35320
246613_at	-0.0568047	-0.023238	-0.0903713	-3.31683	0.000910439	0.00573945	AT5G35360
246644_at	-0.0563266	-0.030201	-0.0824521	-4.22568	2.38224e-05	0.000385793	AT5G35100
246651_at	-0.0737543	-0.0250967	-0.122412	-2.97088	0.00296948	0.0134969	AT5G35170
246654_s_at	-0.0527845	-0.0206415	-0.0849275	-3.2186	0.00128816	0.0073476	AT5G35210 AT5G35220
246673_at	-0.0506992	-0.0148468	-0.0865516	-2.7716	0.00557811	0.0218458	AT5G30510
246682_at	0.0733623	0.129108	0.0176171	2.57937	0.0098981	0.033442	AT5G33290
246701_at	-0.187687	-0.041685	-0.333689	-2.51955	0.0117504	0.0380998	AT5G28020
246724_at	0.184993	0.266629	0.103357	4.44142	8.93692e-06	0.00018	AT5G29000
246728_at	0.0714294	0.120741	0.0221179	2.83907	0.00452447	0.0186008	AT5G28040
246736_at	-0.0559825	-0.0203218	-0.0916433	-3.07688	0.0020918	0.0105159	AT5G27560
246746_at	-0.0753932	-0.024382	-0.126404	-2.89678	0.00377019	0.0162584	AT5G27820
246756_at	0.0514749	0.092166	0.0107838	2.47939	0.0131608	0.0414941	AT5G27930
246768_at	-0.085295	-0.027548	-0.143042	-2.89496	0.00379212	0.0163387	AT5G27400
246770_at	0.0552437	0.0899295	0.0205579	3.12162	0.00179861	0.0094372	AT5G27460
246778_at	-0.150067	-0.0702631	-0.229871	-3.68561	0.000228158	0.00205273	AT5G27450
246779_at	0.235846	0.288027	0.183665	8.8586	8.10241e-19	8.09161e-16	AT5G27520
246786_at	0.135989	0.233443	0.0385362	2.735	0.00623806	0.0237928	AT5G27410
246789_at	0.1566	0.230569	0.0826308	4.14943	3.33301e-05	0.000504905	AT5G27600
246792_at	-0.222903	-0.0832182	-0.362588	-3.12762	0.00176225	0.00929936	AT5G27290
246796_at	0.143793	0.208351	0.0792345	4.36549	1.26839e-05	0.000235664	AT5G26770
246831_at	0.255323	0.438834	0.0718108	2.72693	0.00639273	0.0242438	AT5G26340
246832_at	0.0877176	0.129506	0.0459289	4.11411	3.8867e-05	0.000558582	AT5G26600
246840_at	0.0598377	0.107974	0.0117016	2.43642	0.0148335	0.0455422	AT5G26610
246847_at	-0.135968	-0.0913026	-0.180633	-5.96644	2.42482e-09	2.74142e-07	AT5G26820
246849_at	-0.113122	-0.0454899	-0.180754	-3.27825	0.00104454	0.0063542	AT5G26850
246852_at	-0.0432052	-0.0109071	-0.0755033	-2.62185	0.00874551	0.0306093	AT5G26880
246854_at	-0.266098	-0.0859876	-0.446208	-2.89568	0.00378333	0.0163092	AT5G26200
246861_at	0.206151	0.278425	0.133876	5.59046	2.26473e-08	1.77389e-06	AT5G25890
246891_at	-0.112532	-0.0404504	-0.184614	-3.05985	0.0022145	0.0109891	AT5G25490
246895_at	0.0568342	0.0826627	0.0310057	4.31279	1.61205e-05	0.000284101	AT5G25540
246907_at	-0.0557313	-0.0310964	-0.0803661	-4.43402	9.24931e-06	0.000184432	AT5G25510
246908_at	0.180013	0.297238	0.062788	3.00976	0.00261457	0.012414	AT5G25610
246919_at	-0.194931	-0.0713811	-0.318481	-3.09234	0.00198587	0.0101228	AT5G25460
246922_at	0.543204	0.804005	0.282404	4.08228	4.45964e-05	0.000620724	AT5G25110
246923_at	-0.0396691	-0.00886406	-0.0704742	-2.52394	0.0116049	0.037771	AT5G25100
246935_at	0.137097	0.208415	0.0657783	3.76767	0.000164776	0.00161726	AT5G25350
246944_at	0.275306	0.407265	0.143347	4.08907	4.33101e-05	0.000605633	AT5G25450
246953_at	0.0579187	0.104513	0.0113243	2.43631	0.0148379	0.0455422	AT5G04850
246954_at	0.0905238	0.126812	0.054236	4.88935	1.01171e-06	3.36789e-05	AT5G04830
246988_at	0.333211	0.521525	0.144898	3.46806	0.000524224	0.00381207	AT5G67340
246997_at	-0.209853	-0.0584833	-0.361223	-2.71722	0.00658336	0.0247262	AT5G67390
247002_at	0.0673299	0.117719	0.0169404	2.61888	0.00882186	0.0307763	AT5G67320
247008_at	-0.033973	-0.00642836	-0.0615177	-2.41738	0.0156327	0.0474284	AT5G67560
247010_at	-0.0891272	-0.0262856	-0.151969	-2.77978	0.00543951	0.021422	AT5G67510
247013_at	0.141433	0.217868	0.0649978	3.62666	0.000287115	0.0024507	AT5G67480
247026_at	0.408407	0.615671	0.201142	3.86204	0.000112446	0.00122713	AT5G67080
247034_at	-0.066979	-0.0177576	-0.1162	-2.66706	0.0076518	0.0276119	AT5G67260
247037_at	-0.0635089	-0.0216077	-0.10541	-2.97068	0.00297137	0.0134985	AT5G67070
247041_at	0.264705	0.402951	0.126458	3.7528	0.000174872	0.00168869	AT5G67180
247042_at	-0.044948	-0.0112026	-0.0786935	-2.61062	0.00903788	0.0312982	AT5G67220
247045_at	0.0800896	0.138479	0.0216999	2.68836	0.00718032	0.0263549	AT5G66930
247048_at	-0.177607	-0.0410769	-0.314138	-2.54964	0.0107833	0.0357278	AT5G66560
247060_at	0.115226	0.190417	0.0400358	3.00356	0.00266839	0.0125848	AT5G66760
247061_at	0.736453	1.1507	0.322202	3.48442	0.000493213	0.00363733	AT5G66780
247073_at	-0.0534096	-0.021503	-0.0853161	-3.28086	0.00103492	0.00630527	AT5G66570
247074_at	-0.107262	-0.0525022	-0.162022	-3.83912	0.000123475	0.00131005	AT5G66590
247076_at	-0.0471647	-0.0181881	-0.0761412	-3.1902	0.00142176	0.00793587	AT5G66510
247077_at	0.042525	0.0745126	0.0105373	2.60561	0.009171	0.0315851	AT5G66420
247086_at	-0.106059	-0.0283593	-0.183759	-2.67532	0.00746572	0.0271288	AT5G66320
247095_at	0.483689	0.592148	0.375231	8.74079	2.3148e-18	1.98146e-15	AT5G66400
247097_at	0.162089	0.286264	0.0379134	2.55838	0.010516	0.0350261	AT5G66460
247098_at	-0.101142	-0.0606029	-0.141682	-4.88994	1.00866e-06	3.36726e-05	AT5G66470
247101_at	-0.155027	-0.0730526	-0.237001	-3.70661	0.000210049	0.00193782	AT5G66530
247102_at	-0.0897482	-0.0399439	-0.139552	-3.53189	0.000412604	0.00318804	AT5G66550
247124_at	-0.0490513	-0.0199358	-0.0781669	-3.30198	0.000960054	0.00596747	AT5G66060
247131_at	-0.0224949	-0.0110071	-0.0339828	-3.83791	0.000124086	0.00131364	AT5G66190
247134_at	-0.218653	-0.10633	-0.330976	-3.81536	0.000135986	0.00140609	AT5G66230
247136_at	0.246783	0.352629	0.140937	4.5697	4.88418e-06	0.000112488	AT5G66170
247147_at	0.0710801	0.115017	0.0271435	3.17081	0.00152016	0.00832929	AT5G65630
247149_at	-0.0347067	-0.00714993	-0.0622635	-2.4685	0.0135681	0.042532	AT5G65660
247153_at	-0.159264	-0.0785116	-0.240016	-3.86555	0.000110839	0.00121951	AT5G65700
247155_at	0.136957	0.197593	0.0763217	4.42696	9.55717e-06	0.000189058	AT5G65750
247162_at	-0.546264	-0.26707	-0.825458	-3.83482	0.000125655	0.00132441	AT5G65730
247163_at	-0.0412757	-0.0169639	-0.0655875	-3.32756	0.000876094	0.00560213	AT5G65685
247175_at	0.35996	0.487206	0.232713	5.5444	2.94971e-08	2.23737e-06	AT5G65280
247176_at	0.122075	0.217339	0.0268105	2.51156	0.0120198	0.0387217	AT5G65110
247177_at	0.204846	0.313661	0.0960311	3.68966	0.000224551	0.00203096	AT5G65300
247183_at	-0.134642	-0.0471196	-0.222165	-3.01515	0.00256853	0.0122256	AT5G65440
247186_at	0.104507	0.166184	0.04283	3.32101	0.000896932	0.00568721	AT5G65470
247188_at	-0.039399	-0.013503	-0.0652949	-2.98196	0.00286411	0.0131861	AT5G65430
247189_at	-0.310649	-0.0928432	-0.528456	-2.79543	0.0051831	0.0206428	AT5G65390
247192_at	-0.131335	-0.0582803	-0.204389	-3.52355	0.000425799	0.00326264	AT5G65360
247193_at	0.132685	0.20526	0.0601108	3.58333	0.000339241	0.00275252	AT5G65380
247197_at	0.137448	0.200798	0.074098	4.25246	2.11439e-05	0.000352909	AT5G65240
247201_at	-0.0842975	-0.0336228	-0.134972	-3.26041	0.00111253	0.00665186	AT5G65220
247218_at	-0.196397	-0.0758559	-0.316939	-3.19335	0.00140631	0.00786062	AT5G65010
247228_at	0.245553	0.441889	0.0492168	2.45128	0.0142349	0.0441374	AT5G65140
247235_at	-0.116521	-0.0510651	-0.181978	-3.48901	0.000484815	0.00359308	AT5G64580
247246_at	-0.201746	-0.103316	-0.300177	-4.01719	5.88962e-05	0.000765021	AT5G64620
247247_at	-0.0389636	-0.0106381	-0.0672892	-2.69605	0.00701662	0.0259128	AT5G64650
247248_at	0.109418	0.159377	0.0594584	4.29258	1.76609e-05	0.000306293	AT5G64560
247249_at	-0.0807899	-0.0212969	-0.140283	-2.66158	0.00777747	0.0279317	AT5G64670
247256_at	0.0675221	0.106168	0.0288758	3.42441	0.000616127	0.00428039	AT5G64730
247258_at	-0.0567914	-0.0445819	-0.069001	-9.11656	7.75452e-20	9.29301e-17	AT5G64816
247261_at	-0.0719814	-0.0318373	-0.112125	-3.51436	0.000440812	0.00334301	AT5G64460
247267_at	-0.0530694	-0.0247913	-0.0813476	-3.67825	0.00023484	0.00209399	AT5G64140
247270_at	0.0579174	0.103612	0.0122232	2.48425	0.0129824	0.0410829	AT5G64220
247277_at	-0.0619523	-0.0161736	-0.107731	-2.65242	0.00799172	0.0284953	AT5G64420
247283_at	0.100519	0.135492	0.0655459	5.63331	1.76782e-08	1.47122e-06	AT5G64250
247284_at	-0.231307	-0.0724892	-0.390125	-2.85455	0.00430978	0.0178951	AT5G64410
247289_at	-0.0700228	-0.0497064	-0.0903391	-6.75525	1.42586e-11	3.10682e-09	AT5G64290
247293_at	0.313016	0.559259	0.0667744	2.49146	0.0127221	0.04043	AT5G64510
247298_at	0.0418062	0.0637848	0.0198276	3.72811	0.000192924	0.00181049	AT5G63840
247302_at	0.102952	0.164953	0.0409511	3.25451	0.00113589	0.00673885	AT5G63880
247303_at	-0.0445297	-0.0317689	-0.0572905	-6.83944	7.95031e-12	1.91285e-09	AT5G63890
247305_at	0.127767	0.162626	0.0929078	7.18376	6.78215e-13	2.39051e-10	AT5G63905
247306_at	-0.081191	-0.0397874	-0.122595	-3.84342	0.000121332	0.00129337	AT5G63870
247308_at	0.149117	0.23708	0.0611542	3.32258	0.000891888	0.00567023	AT5G63930
247312_at	0.202015	0.285457	0.118573	4.74512	2.08379e-06	5.89949e-05	AT5G63970
247320_at	-0.153767	-0.0407676	-0.266766	-2.66708	0.00765144	0.0276119	AT5G64040
247330_at	-0.039388	-0.00758295	-0.071193	-2.42726	0.0152134	0.0463913	AT5G63510
247331_at	-0.0326535	-0.00886516	-0.0564419	-2.69038	0.00713708	0.0262203	AT5G63530
247334_at	0.0769034	0.127101	0.0267056	3.00268	0.00267611	0.0126113	AT5G63610
247336_at	0.0633707	0.109983	0.0167583	2.66462	0.00770753	0.0277378	AT5G63640
247346_at	-0.0729571	-0.0579131	-0.0880012	-9.50496	2.00124e-21	3.99714e-18	AT5G63770
247347_at	-0.167984	-0.0607148	-0.275253	-3.06931	0.00214553	0.0107358	AT5G63780
247348_at	-0.0936424	-0.0283712	-0.158914	-2.81189	0.00492506	0.0198526	AT5G63810
247351_at	0.081531	0.139367	0.0236948	2.76294	0.00572836	0.0222668	AT5G63790
247361_at	-0.117361	-0.0627387	-0.171983	-4.21118	2.54045e-05	0.00040593	AT5G63480
247366_at	0.0637976	0.107822	0.0197732	2.84026	0.00450762	0.0185569	AT5G63260
247375_at	0.0921989	0.129	0.0553978	4.91035	9.09119e-07	3.12174e-05	AT5G63135
247376_at	-0.0883805	-0.0302542	-0.146507	-2.98011	0.00288148	0.0132254	AT5G63310
247377_at	-0.452911	-0.135265	-0.770557	-2.79459	0.0051966	0.0206691	AT5G63180
247384_at	0.0772087	0.116269	0.0381483	3.87416	0.000106992	0.00118942	AT5G63370
247385_at	-0.0332141	-0.0104669	-0.0559613	-2.86183	0.00421208	0.017631	AT5G63420
247386_at	-0.0745458	-0.0216712	-0.12742	-2.76328	0.00572242	0.0222668	AT5G63420
247389_at	0.067385	0.120954	0.0138159	2.46545	0.013684	0.042817	AT5G63490
247393_at	0.32699	0.465337	0.188643	4.63247	3.61336e-06	9.02137e-05	AT5G63130
247398_at	0.0535738	0.092526	0.0146217	2.69569	0.00702434	0.0259334	AT5G62950
247400_at	-0.201178	-0.0761263	-0.32623	-3.15311	0.00161542	0.00871623	AT5G62840
247401_at	-0.0503379	-0.0199048	-0.080771	-3.24188	0.00118745	0.00694903	AT5G62790
247404_at	-0.0568904	-0.0155575	-0.0982234	-2.69768	0.0069824	0.0258342	AT5G62890
247409_at	-0.0758028	-0.0255784	-0.126027	-2.95814	0.00309504	0.013944	AT5G62980
247412_at	0.0933888	0.169635	0.0171426	2.40063	0.016367	0.0490847	AT5G63010
247417_at	-0.166047	-0.0844931	-0.2476	-3.99057	6.59143e-05	0.000838171	AT5G63040
247425_at	-0.22054	-0.0843023	-0.356777	-3.17277	0.00150993	0.00829286	AT5G62550
247429_at	0.126175	0.200509	0.0518401	3.32682	0.000878428	0.00560548	AT5G62620
247430_at	0.04122	0.0704112	0.0120288	2.76761	0.00564697	0.0220506	AT5G62610
247431_at	0.328527	0.552032	0.105022	2.88092	0.00396515	0.0169028	AT5G62520
247435_at	0.347255	0.576844	0.117666	2.96446	0.0030322	0.0137124	AT5G62480
247436_at	0.0856769	0.153952	0.0174014	2.4595	0.013913	0.0433525	AT5G62530
247439_at	-0.0949012	-0.0413322	-0.14847	-3.47221	0.000516185	0.00376275	AT5G62670
247440_at	0.063087	0.10852	0.017654	2.72155	0.00649764	0.0244963	AT5G62680
247441_at	-0.146037	-0.0538391	-0.238235	-3.10449	0.00190608	0.00982893	AT5G62710
247443_at	-0.0966689	-0.0712788	-0.122059	-7.46226	8.50532e-14	3.7751e-11	AT5G62720
247459_at	0.0570928	0.0933059	0.0208798	3.09005	0.00200126	0.0101815	AT5G62200
247466_at	0.117919	0.190206	0.0456322	3.19722	0.00138757	0.00777765	AT5G62090
247468_at	0.0718869	0.0943121	0.0494618	6.28293	3.32246e-10	4.74004e-08	AT5G62000
247470_at	0.0636709	0.109096	0.0182458	2.74722	0.00601033	0.0231006	AT5G62220
247474_at	-0.350755	-0.174272	-0.527237	-3.89538	9.80457e-05	0.00111478	AT5G62280
247478_at	-0.417666	-0.106932	-0.728399	-2.63444	0.0084275	0.029687	AT5G62360
247486_at	-0.162445	-0.0703992	-0.254491	-3.45899	0.000542197	0.00391427	AT5G62140
247487_at	0.320195	0.485742	0.154649	3.79091	0.000150098	0.00151543	AT5G62150
247488_at	0.182137	0.252251	0.112024	5.09152	3.55204e-07	1.58834e-05	AT5G61820
247491_at	0.0878943	0.156333	0.0194558	2.51714	0.011831	0.038268	AT5G61880
247495_at	0.0296897	0.052041	0.00733846	2.60347	0.00922858	0.0317192	AT5G61760
247498_at	0.20438	0.303728	0.105032	4.03207	5.5287e-05	0.00073128	AT5G61810
247509_at	0.147762	0.237042	0.0584815	3.24381	0.00117943	0.00691503	AT5G62020
247514_at	0.12888	0.22296	0.0348	2.68495	0.00725402	0.0265604	AT5G61640
247521_at	0.108095	0.154522	0.0616683	4.56337	5.03379e-06	0.000114469	AT5G61450
247524_at	-0.424214	-0.19912	-0.649308	-3.69376	0.000220959	0.00200908	AT5G61440
247532_at	0.159148	0.285285	0.0330117	2.47291	0.0134016	0.0420542	AT5G61560
247541_at	-0.148922	-0.0415017	-0.256343	-2.71719	0.0065839	0.0247262	AT5G61660
247542_at	0.0577957	0.103426	0.0121653	2.4825	0.0130463	0.041234	AT5G61500
247549_at	-0.169613	-0.0608571	-0.278369	-3.05671	0.00223781	0.0110635	AT5G61420
247553_at	0.134719	0.243768	0.0256699	2.42133	0.0154636	0.0469512	AT5G60910
247563_at	-0.119652	-0.0428915	-0.196413	-3.05513	0.00224962	0.0110996	AT5G61130
247566_at	-0.070713	-0.0188242	-0.122602	-2.671	0.00756263	0.0273808	AT5G61170
247580_at	-0.0533434	-0.0144889	-0.0921979	-2.69084	0.00712731	0.0262005	AT5G61330
247584_at	-0.100434	-0.0398525	-0.161016	-3.24928	0.00115697	0.00683452	AT5G60670
247589_at	-0.0324	-0.0201893	-0.0446107	-5.20058	1.98666e-07	1.04422e-05	AT5G60690
247594_at	-0.223449	-0.0926072	-0.35429	-3.34719	0.000816348	0.0052939	AT5G60800
247606_at	-0.22074	-0.120941	-0.320538	-4.33516	1.45654e-05	0.000262879	AT5G61000
247624_at	0.0604706	0.104707	0.0162345	2.67926	0.00737848	0.0268765	AT5G60160
247627_at	0.0609058	0.0861266	0.0356849	4.73311	2.21101e-06	6.15951e-05	AT5G60360
247636_at	-0.0373594	-0.00778629	-0.0669326	-2.476	0.0132863	0.0417798	AT5G60570
247638_at	-0.149153	-0.0304188	-0.267886	-2.46209	0.0138129	0.0431189	AT5G60490
247651_at	-0.159424	-0.0631516	-0.255697	-3.24564	0.00117189	0.0068944	AT5G59870
247654_at	-0.0586637	-0.0183831	-0.0989443	-2.85444	0.00431122	0.0178951	AT5G59850
247671_at	-0.152069	-0.0689546	-0.235184	-3.58601	0.000335778	0.00273553	AT5G60210
247677_at	0.0355481	0.0614501	0.00964602	2.68986	0.00714815	0.0262529	AT5G59420
247684_at	-0.267197	-0.0637661	-0.470629	-2.57432	0.0100438	0.0338007	AT5G59670
247689_at	-0.0963243	-0.0350066	-0.157642	-3.07892	0.00207756	0.0104743	AT5G59770
247692_s_at	-0.0759763	-0.0404052	-0.111547	-4.18629	2.83555e-05	0.000443619	AT5G59690 AT5G59970
247699_at	0.0677339	0.121837	0.0136307	2.45376	0.0141373	0.0438575	AT5G59840
247702_at	-0.0983972	-0.0462495	-0.150545	-3.69825	0.000217094	0.00198448	AT5G59500
247709_at	-0.0866722	-0.0364007	-0.136944	-3.37914	0.000727137	0.00486002	AT5G59250
247717_at	0.505533	0.697363	0.313703	5.16513	2.40276e-07	1.20986e-05	AT5G59320
247718_at	0.688496	0.93748	0.439511	5.41971	5.96944e-08	3.90917e-06	AT5G59310
247721_at	0.0250796	0.0390407	0.0111185	3.52086	0.000430144	0.00328543	AT5G59140
247723_at	0.645858	0.914482	0.377234	4.71238	2.44837e-06	6.61398e-05	AT5G59220
247726_at	-0.0699889	-0.0166331	-0.123345	-2.57096	0.0101416	0.0340059	AT5G59430
247727_at	0.317261	0.55943	0.0750908	2.5677	0.0102376	0.0342701	AT5G59490
247738_at	0.0519558	0.0846531	0.0192585	3.11437	0.00184338	0.00960064	AT5G59210
247754_at	-0.286608	-0.133124	-0.440093	-3.65992	0.00025229	0.0022166	AT5G59080
247775_at	0.378665	0.527264	0.230066	4.99445	5.90051e-07	2.31842e-05	AT5G58690
247776_at	0.244584	0.360923	0.128245	4.1205	3.78046e-05	0.000549819	AT5G58700
247790_at	0.0791934	0.130063	0.0283239	3.05126	0.00227881	0.0111749	AT5G58720
247808_at	0.055565	0.0996075	0.0115225	2.47273	0.0134085	0.0420647	AT5G58190
247814_at	-0.261855	-0.091584	-0.432126	-3.01417	0.0025768	0.0122541	AT5G58310
247816_at	-0.118633	-0.0329348	-0.204331	-2.7132	0.00666362	0.0249553	AT5G58260
247820_at	0.147894	0.222901	0.0728857	3.86448	0.000111327	0.00121951	AT5G58380
247823_at	-0.0707643	-0.0284101	-0.113119	-3.27465	0.00105792	0.00641279	AT5G58450
247826_at	-0.253962	-0.0959167	-0.412006	-3.14946	0.00163574	0.00879442	AT5G58480
247835_at	0.248369	0.343386	0.153351	5.1232	3.00391e-07	1.43422e-05	AT5G57910
247845_at	-0.105078	-0.0656599	-0.144497	-5.22471	1.74428e-07	9.45859e-06	AT5G58090
247851_at	0.0829132	0.117903	0.0479238	4.64446	3.40961e-06	8.62043e-05	AT5G58070
247860_at	-0.0493446	-0.01723	-0.0814591	-3.01152	0.00259945	0.0123569	AT5G58240
247862_at	-0.149882	-0.058409	-0.241354	-3.21148	0.00132054	0.00747887	AT5G58250
247863_at	0.162375	0.256623	0.0681277	3.37674	0.000733504	0.0048808	AT5G57890 AT5G57900
247880_at	-0.527363	-0.250218	-0.804508	-3.7295	0.000191856	0.00180483	AT5G57780
247881_at	-0.28308	-0.0942702	-0.471889	-2.93855	0.00329751	0.0146523	AT5G57700
247902_at	0.080349	0.129718	0.0309803	3.1899	0.00142323	0.00793672	AT5G57350
247912_at	0.255722	0.439996	0.0714481	2.7199	0.00653023	0.0245709	AT5G57480
247918_at	0.171662	0.236454	0.106871	5.19286	2.07087e-07	1.07901e-05	AT5G57610
247921_at	-0.0536867	-0.0232146	-0.0841589	-3.45312	0.00055414	0.00397653	AT5G57660
247923_at	-0.149746	-0.0747207	-0.224771	-3.91198	9.15432e-05	0.00106237	AT5G57490
247930_at	0.0792981	0.107357	0.0512387	5.53902	3.04165e-08	2.27715e-06	AT5G57060
247933_at	0.138835	0.245951	0.0317187	2.54034	0.0110745	0.0365109	AT5G56980
247936_at	-0.116147	-0.0387853	-0.193509	-2.94259	0.00325475	0.0145162	AT5G57030
247943_at	-0.168528	-0.0692823	-0.267774	-3.32819	0.000874117	0.00559584	AT5G57170
247945_at	0.121078	0.182613	0.0595418	3.85642	0.00011506	0.00124447	AT5G57150
247946_at	-0.144574	-0.050345	-0.238804	-3.00713	0.00263724	0.0124821	AT5G57180
247954_at	-0.26624	-0.0711386	-0.461341	-2.67461	0.00748155	0.0271693	AT5G56870
247957_at	0.448216	0.620515	0.275916	5.09861	3.42158e-07	1.54733e-05	AT5G57050
247960_at	-0.0272834	-0.0050974	-0.0494694	-2.41028	0.0159403	0.0481908	AT5G57020
247963_at	-0.173811	-0.0808569	-0.266765	-3.66485	0.000247479	0.00218599	AT5G56590
247977_at	-0.151164	-0.0624924	-0.239835	-3.34127	0.000833948	0.00539137	AT5G56850
247978_at	-0.053039	-0.0185917	-0.0874862	-3.01778	0.0025463	0.0121603	AT5G56710
247980_at	-0.17932	-0.0510072	-0.307632	-2.73909	0.00616086	0.0235358	AT5G56860
247982_at	0.0696021	0.107274	0.0319301	3.62119	0.000293249	0.00248773	AT5G56760
247989_at	0.089836	0.149064	0.0306079	2.97283	0.00295065	0.01344	AT5G56350
247992_at	0.177718	0.265696	0.0897399	3.95918	7.52089e-05	0.000914367	AT5G56520
247999_at	0.0963917	0.142302	0.0504811	4.11505	3.87099e-05	0.000558009	AT5G56150
248000_at	0.0942789	0.137876	0.0506817	4.23842	2.25096e-05	0.000370321	AT5G56190
248001_at	-0.071329	-0.0233449	-0.119313	-2.91351	0.00357391	0.0155744	AT5G55990
248005_at	0.0651871	0.111094	0.0192802	2.78312	0.00538393	0.021252	AT5G56240
248025_at	0.0495549	0.0820439	0.0170659	2.9895	0.00279437	0.0129446	AT5G55850
248026_at	-0.0840472	-0.0445985	-0.123496	-4.17579	2.96955e-05	0.000459781	AT5G55710
248028_at	-0.364045	-0.114168	-0.613922	-2.85546	0.00429741	0.0178642	AT5G55620
248032_at	0.0967812	0.160082	0.0334805	2.99661	0.00272998	0.0127665	AT5G55860
248046_at	-0.150325	-0.0406827	-0.259967	-2.68721	0.00720515	0.0264299	AT5G56040
248050_at	-0.131438	-0.0566314	-0.206245	-3.44373	0.000573751	0.00406084	AT5G56100
248059_at	-0.109749	-0.0703548	-0.149143	-5.4603	4.75341e-08	3.27384e-06	AT5G55540
248060_at	0.234585	0.368533	0.100637	3.43252	0.000598002	0.00419336	AT5G55560
248062_at	-0.235475	-0.07653	-0.394421	-2.90366	0.00368829	0.0159684	AT5G55450
248074_at	-0.178194	-0.0706426	-0.285745	-3.24732	0.00116497	0.0068668	AT5G55730
248085_at	-0.152323	-0.0670389	-0.237607	-3.50062	0.000464179	0.00345725	AT5G55480
248093_at	-0.0896631	-0.0274117	-0.151915	-2.82301	0.00475748	0.0193332	AT5G55210
248094_at	-0.101801	-0.0296547	-0.173948	-2.76558	0.00568221	0.0221738	AT5G55220
248095_at	-0.0891359	-0.0416531	-0.136619	-3.67929	0.000233881	0.00209166	AT5G55230
248097_at	-0.0801502	-0.0412354	-0.119065	-4.0368	5.41855e-05	0.000722313	AT5G55260
248100_at	0.114358	0.186772	0.0419435	3.09521	0.00196676	0.0100596	AT5G55180
248105_at	-0.0918738	-0.0345532	-0.149194	-3.14144	0.00168119	0.00895839	AT5G55280
248109_at	0.0740372	0.123127	0.0249472	2.95601	0.00311651	0.0140246	AT5G55310
248115_at	0.070461	0.128053	0.0128689	2.39792	0.0164886	0.049363	AT5G54870
248129_at	0.051007	0.0825751	0.0194389	3.16686	0.00154094	0.00840155	AT5G54780
248132_at	0.183253	0.258271	0.108235	4.78776	1.68653e-06	5.05286e-05	AT5G54840
248138_at	0.1071	0.159263	0.0549378	4.0242	5.71688e-05	0.000749574	AT5G54960
248151_at	-0.108408	-0.0502812	-0.166535	-3.65539	0.000256794	0.00224466	AT5G54270
248167_at	-0.266368	-0.0597503	-0.472986	-2.52675	0.0115123	0.0375717	AT5G54530
248169_at	-0.277887	-0.0963696	-0.459403	-3.00053	0.00269507	0.0126608	AT5G54610
248174_at	-0.0620039	-0.0170144	-0.106993	-2.70119	0.00690912	0.0256026	AT5G54600
248176_at	0.143083	0.255897	0.0302692	2.48584	0.0129245	0.0409429	AT5G54650
248177_at	-0.208552	-0.0653101	-0.351795	-2.85359	0.00432281	0.0179316	AT5G54630
248179_at	-0.332393	-0.106853	-0.557934	-2.88852	0.00387056	0.0165957	AT5G54380
248185_at	0.458379	0.777582	0.139175	2.81453	0.00488494	0.0197174	AT5G54060
248186_at	-0.156481	-0.05736	-0.255602	-3.09417	0.00197365	0.0100777	AT5G53880
248187_at	-0.0587379	-0.0160642	-0.101412	-2.69778	0.00698035	0.0258342	AT5G53940
248193_at	0.126303	0.228476	0.0241302	2.42285	0.0153993	0.0467914	AT5G54080
248200_at	0.0858651	0.137908	0.0338226	3.23375	0.00122177	0.00709161	AT5G54160
248218_at	0.599483	0.856515	0.342452	4.57129	4.8472e-06	0.000111924	AT5G53710
248219_at	0.025037	0.0390798	0.0109943	3.49444	0.000475054	0.00352729	AT5G53650
248223_at	-0.0648249	-0.0264397	-0.10321	-3.30999	0.000933003	0.00585705	AT5G53620
248224_at	-0.175579	-0.105275	-0.245884	-4.89482	9.83979e-07	3.33108e-05	AT5G53490
248226_at	0.232166	0.404411	0.0599203	2.64179	0.00824688	0.0291794	AT5G53750
248228_at	0.12823	0.19331	0.0631507	3.86184	0.000112535	0.00122713	AT5G53800
248235_at	-0.066596	-0.0425421	-0.0906499	-5.42639	5.75054e-08	3.78651e-06	AT5G53860
248236_at	0.421395	0.603145	0.239644	4.54424	5.51343e-06	0.00012327	AT5G53870
248238_at	-0.139094	-0.0417081	-0.236481	-2.79937	0.00512026	0.0204537	AT5G53900
248242_at	-0.0961291	-0.0515626	-0.140696	-4.2276	2.36195e-05	0.000384066	AT5G53580
248243_at	0.158797	0.250912	0.0666821	3.37878	0.000728069	0.00486245	AT5G53588 AT5G53590
248246_at	-0.281076	-0.102882	-0.459269	-3.09157	0.00199098	0.0101402	AT5G53200
248248_at	0.133876	0.221435	0.0463164	2.99673	0.0027289	0.0127665	AT5G53120
248255_at	0.0416143	0.0741203	0.0091083	2.50915	0.0121021	0.0389451	AT5G53350
248256_at	0.0972876	0.148431	0.0461443	3.72835	0.000192737	0.00181016	AT5G53360
248258_at	0.0641487	0.104247	0.0240508	3.13556	0.00171528	0.00910764	AT5G53400
248259_at	0.0549616	0.0794663	0.030457	4.39601	1.10257e-05	0.000211411	AT5G53330
248271_at	0.154966	0.278028	0.0319047	2.4681	0.0135832	0.0425683	AT5G53420
248285_at	-0.11303	-0.0287299	-0.19733	-2.62793	0.00859058	0.030164	AT5G52960
248287_at	-0.119129	-0.0308372	-0.207421	-2.64451	0.00818097	0.0290147	AT5G52970
248288_at	-0.0362022	-0.0103615	-0.062043	-2.74586	0.00603522	0.0231889	AT5G52840
248289_at	0.122412	0.174764	0.0700597	4.58287	4.58648e-06	0.000107773	AT5G52880
248295_at	-0.080482	-0.0358435	-0.12512	-3.53376	0.000409687	0.00317163	AT5G53070
248300_at	0.0637702	0.102812	0.0247282	3.20136	0.00136783	0.00769941	AT5G53000
248302_at	-0.0999471	-0.0383068	-0.161587	-3.178	0.00148295	0.00820079	AT5G53160
248309_at	-0.0767687	-0.0265546	-0.126983	-2.99645	0.00273143	0.0127665	AT5G52540
248310_at	0.0781942	0.123492	0.0328968	3.38337	0.00071603	0.00480454	AT5G52550 AT5G52552
248313_at	0.068178	0.0949749	0.041381	4.98663	6.14424e-07	2.38141e-05	AT5G52580
248328_at	0.123843	0.192735	0.054951	3.52331	0.000426192	0.00326357	AT5G52660
248329_at	-0.172247	-0.0504511	-0.294042	-2.77184	0.0055741	0.0218372	AT5G52780
248331_at	-0.0571036	-0.0105826	-0.103625	-2.40582	0.0161364	0.0485632	AT5G52650
248332_at	0.312284	0.464035	0.160532	4.03334	5.499e-05	0.00072979	AT5G52640
248333_at	0.362655	0.509874	0.215436	4.82813	1.37824e-06	4.30126e-05	AT5G52390
248337_at	0.277038	0.45839	0.0956862	2.99409	0.00275261	0.0128381	AT5G52310
248338_at	-0.0882702	-0.01752	-0.15902	-2.44531	0.0144727	0.0446781	AT5G52440
248339_at	-0.0786263	-0.0362523	-0.121	-3.63678	0.000276072	0.00237505	AT5G52520
248346_at	0.0440356	0.0719448	0.0161264	3.09246	0.00198503	0.0101228	AT5G52210
248348_at	-0.153594	-0.0726459	-0.234542	-3.71892	0.00020008	0.00187033	AT5G52190
248351_at	0.0504739	0.077776	0.0231718	3.62342	0.000290733	0.00247341	AT5G52200
248352_at	0.800133	1.10236	0.497903	5.18887	2.11571e-07	1.0976e-05	AT5G52300
248366_at	0.0995154	0.146925	0.0521058	4.11408	3.88732e-05	0.000558582	AT5G52510
248375_at	0.135268	0.215714	0.0548226	3.29566	0.00098192	0.00607189	AT5G51710
248377_at	-0.210536	-0.0457221	-0.375351	-2.50369	0.0122906	0.0393703	AT5G51720
248381_at	0.129094	0.198442	0.0597462	3.64856	0.00026371	0.00229173	AT5G51830
248382_at	0.211349	0.359307	0.0633917	2.7997	0.00511501	0.0204444	AT5G51890
248386_at	0.0399252	0.0557329	0.0241175	4.95025	7.41164e-07	2.72457e-05	AT5G51940
248387_at	-0.105649	-0.0423743	-0.168924	-3.27253	0.00106591	0.00644054	AT5G51960
248399_at	-0.0915238	-0.0257432	-0.157304	-2.72699	0.00639143	0.0242438	AT5G52010
248402_at	-0.221294	-0.0920997	-0.350489	-3.35718	0.00078743	0.00514535	AT5G52100
248404_at	-0.306042	-0.0688868	-0.543197	-2.52928	0.0114298	0.0373737	AT5G51460
248409_at	-0.125998	-0.0641625	-0.187834	-3.99367	6.50573e-05	0.000829411	AT5G51540 AT5G51545
248410_at	0.079282	0.137455	0.0211086	2.67115	0.00755913	0.0273808	AT5G51570
248415_at	0.0448244	0.072384	0.0172649	3.1878	0.00143361	0.00798713	AT5G51620
248419_at	-0.218373	-0.106802	-0.329944	-3.83615	0.000124976	0.00132069	AT5G51550
248420_at	-0.356594	-0.170715	-0.542474	-3.76004	0.000169889	0.00165122	AT5G51560
248422_at	0.104166	0.1673	0.0410309	3.23373	0.00122183	0.00709161	AT5G51640
248424_at	0.402334	0.722978	0.0816893	2.4593	0.013921	0.043366	AT5G51680
248426_at	0.103593	0.156129	0.0510578	3.86479	0.000111183	0.00121951	AT5G51740
248445_at	0.0862987	0.126446	0.0461514	4.21305	2.5195e-05	0.000403659	AT5G51170
248446_at	-0.0657193	-0.0289358	-0.102503	-3.50177	0.000462182	0.00345311	AT5G51140
248449_at	-0.136269	-0.0257478	-0.24679	-2.41657	0.0156674	0.0474994	AT5G51110
248466_at	0.218153	0.302819	0.133487	5.0501	4.41574e-07	1.91395e-05	AT5G50720
248471_at	0.0400466	0.0714547	0.00863862	2.49904	0.012453	0.0397751	AT5G50840
248473_at	-0.0739235	-0.02041	-0.127437	-2.70749	0.00677931	0.0252858	AT5G50810
248480_at	0.0381967	0.0687027	0.00769072	2.45408	0.0141245	0.0438374	AT5G50920
248485_at	0.0918266	0.155556	0.0280974	2.82409	0.00474157	0.0192929	AT5G51050
248487_at	0.132873	0.222426	0.0433201	2.90807	0.00363665	0.0157962	AT5G51070
248491_at	-0.129817	-0.0692255	-0.190408	-4.19922	2.67834e-05	0.000423446	AT5G51010
248495_at	0.174202	0.258509	0.0898956	4.04986	5.12483e-05	0.00068698	AT5G50780
248497_at	0.0732508	0.107712	0.0387891	4.16605	3.09922e-05	0.000475558	AT5G50380
248501_at	0.0706321	0.107236	0.0340285	3.78204	0.000155546	0.00155545	AT5G50440
248505_at	0.685925	0.922229	0.449621	5.68923	1.27611e-08	1.14984e-06	AT5G50360
248507_at	-0.230576	-0.0686506	-0.392502	-2.79092	0.0052559	0.0208842	AT5G50420
248511_at	-0.245732	-0.0710394	-0.420424	-2.75699	0.00583358	0.0226025	AT5G50375
248517_at	0.0719199	0.117334	0.0265056	3.10388	0.00191003	0.00983721	AT5G50550 AT5G50650
248523_s_at	0.0559371	0.0955067	0.0163676	2.77069	0.00559383	0.0218859	AT5G50580 AT5G50680
248526_at	-0.21082	-0.0463781	-0.375262	-2.51274	0.0119798	0.0386345	AT5G50740
248527_at	-0.296985	-0.12159	-0.472381	-3.31867	0.000904457	0.0057125	AT5G50740
248529_at	-0.0749706	-0.0284256	-0.121516	-3.15694	0.00159435	0.00863067	AT5G50000
248537_at	0.160041	0.245464	0.0746191	3.67206	0.000240606	0.00213429	AT5G50100
248541_at	-0.0715321	-0.0286239	-0.11444	-3.26745	0.00108522	0.00652219	AT5G50180
248544_at	0.207668	0.313938	0.101399	3.83009	0.000128095	0.00134608	AT5G50240
248552_at	-0.047081	-0.0145365	-0.0796255	-2.83541	0.00457663	0.0187573	AT5G50250
248560_at	-0.0442074	-0.0189976	-0.0694171	-3.43696	0.000588288	0.00414185	AT5G49970
248564_at	0.250918	0.406574	0.0952617	3.15946	0.0015806	0.00857489	AT5G49700
248566_s_at	-0.147249	-0.0316276	-0.26287	-2.4961	0.0125566	0.0400228	AT5G49730 AT5G49740
248579_at	0.0845788	0.150268	0.01889	2.52359	0.0116164	0.037788	AT5G49880
248587_at	0.0515172	0.0773433	0.025691	3.90967	9.24219e-05	0.00106764	AT5G49550
248592_at	0.128407	0.197716	0.0590988	3.63121	0.000282092	0.00241608	AT5G49280
248597_at	-0.209542	-0.109625	-0.30946	-4.11033	3.95089e-05	0.000564971	AT5G49160
248608_at	-0.0692541	-0.0278392	-0.110669	-3.27745	0.00104748	0.00636273	AT5G49460
248611_at	0.214236	0.37007	0.0584022	2.6945	0.00704935	0.0259857	AT5G49520
248624_at	-0.104536	-0.0587688	-0.150303	-4.47671	7.58015e-06	0.00015887	AT5G48790
248631_at	0.0573331	0.0974919	0.0171743	2.79816	0.00513945	0.0205099	AT5G49000
248633_at	-0.10053	-0.0183451	-0.182714	-2.39746	0.016509	0.0493991	AT5G49020
248634_at	-0.106904	-0.0640843	-0.149724	-4.89324	9.91886e-07	3.34838e-05	AT5G49030
248640_at	-0.112159	-0.0524741	-0.171843	-3.68315	0.000230373	0.00206646	AT5G48910
248646_at	-0.191072	-0.0490148	-0.33313	-2.63622	0.00838355	0.0295583	AT5G49100
248656_at	-0.3458	-0.163155	-0.528446	-3.71077	0.00020663	0.00191458	AT5G48460
248663_at	-0.0531891	-0.0195584	-0.0868199	-3.0998	0.00193648	0.00993868	AT5G48590
248666_at	-0.0697407	-0.0498763	-0.089605	-6.88112	5.93848e-12	1.5471e-09	AT5G48630
248669_at	-0.119477	-0.0450881	-0.193866	-3.14792	0.00164435	0.00882607	AT5G48730
248679_at	-0.215189	-0.118148	-0.31223	-4.34623	1.38496e-05	0.000254171	AT5G48830
248681_at	-0.147316	-0.0430222	-0.251609	-2.76847	0.00563199	0.0220136	AT5G48900
248683_at	-0.393266	-0.179492	-0.607039	-3.60562	0.000311406	0.00260062	AT5G48490
248684_at	-0.134292	-0.0387964	-0.229788	-2.75622	0.00584728	0.0226337	AT5G48485
248688_at	-0.167411	-0.115299	-0.219523	-6.29641	3.0462e-10	4.39827e-08	AT5G48220
248694_at	0.0438196	0.0734426	0.0141966	2.89926	0.00374041	0.0161612	AT5G48340
248696_at	-0.234123	-0.094869	-0.373376	-3.29522	0.000983433	0.00607811	AT5G48360
248697_at	0.0926127	0.14041	0.044815	3.79762	0.000146092	0.00148786	AT5G48370
248710_at	0.0762507	0.132087	0.0204146	2.67656	0.00743821	0.0270506	AT5G48480
248713_at	0.134377	0.207865	0.0608895	3.58393	0.000338465	0.002752	AT5G48180
248718_at	-0.0897521	-0.039509	-0.139995	-3.5012	0.000463177	0.00345408	AT5G47770
248748_at	-0.0762675	-0.0424016	-0.110133	-4.41392	1.01515e-05	0.000197813	AT5G47840
248749_at	0.129561	0.201788	0.0573346	3.51581	0.000438409	0.00332735	AT5G47880
248753_at	-0.128933	-0.0529412	-0.204925	-3.32541	0.000882898	0.00562801	AT5G47630
248765_at	0.106474	0.169495	0.0434532	3.31137	0.000928405	0.00584042	AT5G47650
248769_at	0.0757297	0.132684	0.0187756	2.60609	0.0091582	0.0315651	AT5G47730
248792_at	0.0693958	0.12342	0.0153718	2.51764	0.0118143	0.0382281	AT5G47200
248796_at	0.0995524	0.170197	0.0289078	2.76198	0.00574516	0.022312	AT5G47180
248797_at	-0.0479755	-0.0128575	-0.0830935	-2.67755	0.00741631	0.0269815	AT5G47210
248798_at	-0.127609	-0.0277826	-0.227435	-2.50544	0.0122299	0.0392299	AT5G47190
248802_at	-0.0319681	-0.0109028	-0.0530334	-2.97438	0.00293581	0.0133928	AT5G47435
248805_at	0.0388464	0.0646329	0.01306	2.95262	0.00315085	0.0141582	AT5G47480
248807_at	-0.180148	-0.0434245	-0.316872	-2.58246	0.0098098	0.0332186	AT5G47500
248811_at	-0.0395902	-0.022301	-0.0568795	-4.48808	7.1869e-06	0.000153252	AT5G47310
248813_at	0.0318701	0.0569063	0.00683388	2.49496	0.0125973	0.0401205	AT5G46860
248820_at	0.252427	0.340299	0.164555	5.63032	1.7988e-08	1.48189e-06	AT5G47060
248825_at	-0.0279689	-0.00988481	-0.0460531	-3.03128	0.00243517	0.0117674	AT5G47030
248828_at	-0.069004	-0.0276853	-0.110323	-3.27323	0.00106327	0.00643398	AT5G47110
248833_at	0.0462446	0.0639042	0.028585	5.13249	2.8594e-07	1.38733e-05	AT5G47120
248834_at	0.0536136	0.0936944	0.0135328	2.62172	0.0087486	0.0306112	AT5G47090
248838_at	-0.0680526	-0.0277076	-0.108398	-3.306	0.00094639	0.00591035	AT5G46800
248853_at	-0.133469	-0.0492167	-0.217721	-3.1049	0.00190343	0.00982375	AT5G46570
248854_at	-0.181707	-0.0874926	-0.275921	-3.7801	0.000156767	0.00156428	AT5G46580
248856_at	0.0282445	0.0392357	0.0172533	5.03658	4.73918e-07	1.9998e-05	AT5G46620
248865_at	-0.142607	-0.0614593	-0.223754	-3.4444	0.000572336	0.00405962	AT5G46790
248879_at	0.141595	0.21688	0.0663101	3.68628	0.000227556	0.00204886	AT5G46180
248886_at	-0.10092	-0.0321656	-0.169673	-2.87691	0.00401596	0.0170422	AT5G46110
248891_at	-0.266983	-0.116906	-0.417061	-3.48672	0.000488991	0.00361509	AT5G46280
248899_at	-0.0719372	-0.032824	-0.111051	-3.60477	0.000312428	0.00260734	AT5G46390
248901_at	0.103187	0.181003	0.0253699	2.59895	0.00935084	0.0320466	AT5G46410
248903_at	-0.0613638	-0.0212463	-0.101481	-2.99797	0.00271788	0.0127293	AT5G46290
248905_at	0.023197	0.0364183	0.00997575	3.4388	0.000584299	0.00411951	AT5G46250
248910_at	-0.376318	-0.0933334	-0.659302	-2.6064	0.00915006	0.0315461	AT5G45820
248920_at	-0.163251	-0.0858896	-0.240613	-4.13599	3.53432e-05	0.000526153	AT5G45930
248936_at	0.0472938	0.0770193	0.0175682	3.11833	0.00181879	0.00950975	AT5G45710
248943_s_at	-0.165868	-0.0638404	-0.267895	-3.18635	0.0014408	0.00801601	AT5G45440 AT5G45490
248950_at	-0.040637	-0.0139991	-0.0672748	-2.98999	0.00278989	0.0129289	AT5G45390
248959_at	0.444715	0.666672	0.222759	3.92701	8.60094e-05	0.00101351	AT5G45630
248961_at	-0.283509	-0.149127	-0.417891	-4.13498	3.54992e-05	0.0005263	AT5G45650
248962_at	-0.12521	-0.0432007	-0.207219	-2.99243	0.00276763	0.0128755	AT5G45680
248967_at	0.0367062	0.0587345	0.0146778	3.26592	0.0010911	0.00654769	AT5G45350
248983_at	0.0628641	0.0936769	0.0320513	3.99871	6.36898e-05	0.000817194	AT5G45130
248986_at	-0.057816	-0.0304904	-0.0851417	-4.14692	3.36976e-05	0.000507326	AT5G45170
249002_at	-0.122739	-0.0723224	-0.173155	-4.77155	1.82817e-06	5.36982e-05	AT5G44520
249007_at	-0.072697	-0.0324065	-0.112988	-3.53641	0.000405609	0.00315228	AT5G44650
249049_at	-0.0663537	-0.0363277	-0.0963798	-4.33127	1.48254e-05	0.000264386	AT5G44340
249052_at	-0.383079	-0.0862269	-0.679931	-2.52928	0.0114298	0.0373737	AT5G44420
249060_at	-0.175628	-0.0467596	-0.304496	-2.67113	0.00755956	0.0273808	AT5G44560
249061_at	-0.14788	-0.0597047	-0.236055	-3.28709	0.0010123	0.00620848	AT5G44550
249070_at	0.0847325	0.149771	0.019694	2.55345	0.0106661	0.0354077	AT5G44030
249073_at	-0.37512	-0.154396	-0.595844	-3.33095	0.000865502	0.00555256	AT5G44020
249074_at	0.0526019	0.0913549	0.013849	2.66039	0.0078051	0.0279965	AT5G44080
249076_at	-0.0457247	-0.0148636	-0.0765858	-2.90394	0.00368497	0.0159598	AT5G43970
249079_at	0.0962278	0.161847	0.0306083	2.87419	0.00405063	0.0171651	AT5G43930
249081_at	0.0416455	0.0677851	0.0155059	3.1226	0.0017926	0.00942214	AT5G44090
249089_at	0.0570654	0.0809028	0.0332281	4.69205	2.70479e-06	7.17129e-05	AT5G44240
249096_at	-0.0810631	-0.0280766	-0.13405	-2.99851	0.002713	0.0127251	AT5G43910
249100_at	0.0454944	0.0821102	0.00887863	2.43522	0.0148828	0.0456387	AT5G43560
249109_at	-0.147114	-0.0684146	-0.225813	-3.6638	0.000248504	0.00219076	AT5G43700
249117_at	1.03771	1.4485	0.626923	4.95114	7.37786e-07	2.7205e-05	AT5G43840
249119_at	-0.0612187	-0.0187307	-0.103707	-2.82401	0.00474273	0.0192929	AT5G43720
249120_at	-0.138132	-0.0667115	-0.209553	-3.79069	0.000150228	0.00151543	AT5G43750
249125_at	0.176138	0.264522	0.0877531	3.90592	9.38666e-05	0.00107612	AT5G43450
249126_at	0.32258	0.428509	0.216651	5.96857	2.39345e-09	2.73172e-07	AT5G43380
249134_at	0.0927243	0.162625	0.0228236	2.59992	0.00932453	0.0319823	AT5G43150
249140_at	0.0711435	0.125664	0.016623	2.55754	0.0105414	0.0350912	AT5G43190
249145_at	0.0520646	0.0796975	0.0244317	3.69287	0.000221737	0.00201158	AT5G43280
249148_at	0.0979875	0.142303	0.0536719	4.33373	1.46604e-05	0.000263403	AT5G43260
249162_at	-0.103961	-0.0598624	-0.148059	-4.62058	3.82676e-06	9.43031e-05	AT5G42765
249171_at	0.0745097	0.1233	0.0257191	2.99312	0.00276137	0.0128595	AT5G42940
249174_at	0.402433	0.706573	0.0982936	2.5934	0.00950331	0.0324374	AT5G42900
249177_at	0.0325405	0.058142	0.00693907	2.4912	0.0127314	0.0404488	AT5G42850
249183_at	0.0451021	0.0702426	0.0199616	3.51618	0.0004378	0.00332583	AT5G42990
249190_at	-0.130695	-0.04579	-0.2156	-3.01699	0.00255295	0.0121794	AT5G42750
249191_at	-0.378482	-0.111401	-0.645563	-2.77748	0.00547826	0.0215251	AT5G42760
249192_at	0.0468149	0.0767527	0.0168772	3.06488	0.00217758	0.0108508	AT5G42470
249193_at	-0.0370345	-0.00746568	-0.0666034	-2.45482	0.0140953	0.0437953	AT5G42480
249204_at	0.134546	0.187114	0.0819779	5.01646	5.26315e-07	2.12369e-05	AT5G42570
249210_at	-0.0610987	-0.0147497	-0.107448	-2.58368	0.00977514	0.0331236	AT5G42670
249211_at	-0.174419	-0.0638226	-0.285016	-3.09101	0.00199477	0.0101552	AT5G42680
249216_at	-0.182762	-0.102606	-0.262917	-4.46888	7.86288e-06	0.000162184	AT5G42240
249217_at	0.0365876	0.0510227	0.0221526	4.96779	6.77198e-07	2.56144e-05	AT5G42300
249224_at	-0.0700972	-0.0292095	-0.110985	-3.36013	0.000779065	0.00509903	AT5G42130
249230_at	-0.14311	-0.075809	-0.210411	-4.1677	3.07686e-05	0.000472732	AT5G42070
249235_at	-0.121484	-0.05937	-0.183597	-3.83335	0.000126408	0.00133117	AT5G42100
249237_at	0.120928	0.177729	0.0641277	4.17276	3.0093e-05	0.000465288	AT5G42050
249239_at	0.0603544	0.0934121	0.0272967	3.57836	0.000345753	0.00279212	AT5G41990 AT5G41992
249240_at	0.0381736	0.0687626	0.00758469	2.44595	0.0144472	0.044657	AT5G42220
249242_at	-0.220612	-0.0424838	-0.39874	-2.42742	0.0152067	0.0463825	AT5G42250
249276_at	-0.21673	-0.108825	-0.324634	-3.93665	8.26273e-05	0.000984299	AT5G41880
249282_at	-0.0914721	-0.02698	-0.155964	-2.77991	0.00543744	0.0214209	AT5G41760
249283_at	0.204525	0.306066	0.102984	3.94777	7.88833e-05	0.00094783	AT5G41800
249285_at	0.0471763	0.0744227	0.0199299	3.39362	0.000689749	0.00468591	AT5G41960
249288_at	-0.324411	-0.151531	-0.497291	-3.67789	0.000235173	0.0020954	AT5G41050
249289_at	0.201274	0.341326	0.061223	2.81676	0.00485113	0.019614	AT5G41040
249290_at	-0.240838	-0.0918776	-0.389799	-3.16885	0.00153043	0.00836711	AT5G41060
249308_at	0.100094	0.152031	0.0481558	3.77721	0.000158596	0.00157596	AT5G41350
249313_at	0.0719422	0.117504	0.0263808	3.09481	0.00196938	0.0100644	AT5G41560
249315_at	-0.0624397	-0.027305	-0.0975743	-3.48316	0.000495534	0.00364696	AT5G41190
249316_s_at	0.0733856	0.131102	0.0156694	2.49208	0.0126999	0.0404063	AT5G41220 AT5G41240
249322_at	0.0481313	0.0740689	0.0221938	3.63703	0.0002758	0.00237442	AT5G40930
249324_at	-0.0340746	-0.014812	-0.0533371	-3.46709	0.000526129	0.00381232	AT5G40810
249325_at	-0.130504	-0.0443196	-0.216689	-2.96786	0.00299884	0.0135937	AT5G40850
249329_at	0.0984314	0.164287	0.0325757	2.92947	0.00339545	0.0150041	AT5G40960
249331_at	-0.113926	-0.0522584	-0.175593	-3.62089	0.000293594	0.00248828	AT5G40950
249354_at	-0.0644761	-0.0183884	-0.110564	-2.74197	0.00610728	0.0233865	AT5G40480
249366_at	-0.178179	-0.106546	-0.249811	-4.87522	1.08685e-06	3.52975e-05	AT5G40610
249372_at	0.106826	0.173398	0.040253	3.14505	0.00166057	0.00888408	AT5G40760
249378_at	-0.132358	-0.0357809	-0.228936	-2.68611	0.00722899	0.0264849	AT5G40450
249380_at	0.0190026	0.0331936	0.0048116	2.62451	0.00867743	0.0304065	AT5G40370
249392_at	-0.365388	-0.193284	-0.537492	-4.16113	3.16678e-05	0.000484683	AT5G40150
249409_at	0.110636	0.17049	0.050781	3.62281	0.00029142	0.00247686	AT5G40340
249411_at	0.168516	0.256012	0.0810199	3.77485	0.000160102	0.00158175	AT5G40390
249416_at	0.049867	0.0732968	0.0264372	4.1715	3.02596e-05	0.000466106	AT5G39570
249421_at	-0.10191	-0.0612445	-0.142575	-4.91179	9.02469e-07	3.11677e-05	AT5G39830
249439_at	0.155676	0.26055	0.0508028	2.90941	0.00362111	0.0157458	AT5G40020
249454_at	0.416719	0.663297	0.170141	3.31235	0.000925153	0.00582302	AT5G39520
249467_at	0.43052	0.653412	0.207629	3.78572	0.000153266	0.00153895	AT5G39610
249480_s_at	-0.180443	-0.0623215	-0.298564	-2.99405	0.00275296	0.0128381	AT5G38990 AT5G39000
249482_at	-0.0789476	-0.0183661	-0.139529	-2.55415	0.0106447	0.0353558	AT5G38980
249483_at	0.0882357	0.156835	0.0196364	2.521	0.0117022	0.0379948	AT5G38895
249489_at	0.184791	0.283402	0.0861792	3.67283	0.000239879	0.00213099	AT5G39090
249494_at	0.29709	0.442865	0.151315	3.99441	6.48568e-05	0.000827736	AT5G39050
249499_at	0.0610058	0.0923292	0.0296825	3.81726	0.000134943	0.00140014	AT5G39250
249519_at	-0.0442697	-0.015354	-0.0731855	-3.00069	0.00269372	0.0126594	AT5G38660
249524_at	-0.10699	-0.0539545	-0.160026	-3.95388	7.68946e-05	0.000926135	AT5G38520
249525_at	0.0495727	0.083104	0.0160415	2.89762	0.00376008	0.0162323	AT5G38650
249538_at	-0.0249293	-0.00507612	-0.0447825	-2.46109	0.0138514	0.043228	AT5G38840
249552_s_at	0.223785	0.341964	0.105606	3.71141	0.000206108	0.00191176	AT5G38240 AT5G38250
249554_at	-0.15611	-0.0818044	-0.230415	-4.11773	3.82615e-05	0.000554445	AT5G38290
249575_at	0.209521	0.321638	0.097405	3.66275	0.000249521	0.00219711	AT5G37670
249580_at	0.0608658	0.0903159	0.0314157	4.05074	5.10561e-05	0.000685169	AT5G37740
249589_at	-0.0494948	-0.0129243	-0.0860654	-2.65263	0.0079868	0.0284947	AT5G37850
249595_at	0.083605	0.143132	0.024078	2.75275	0.00590975	0.0227872	AT5G37930
249599_at	0.0582754	0.0956254	0.0209254	3.05804	0.00222792	0.0110259	AT5G37990
249611_at	0.0381023	0.062702	0.0135026	3.03577	0.00239923	0.011654	AT5G37370
249612_at	-0.105271	-0.0214087	-0.189133	-2.46031	0.0138816	0.043277	AT5G37290
249619_at	0.203269	0.35842	0.0481185	2.56783	0.0102338	0.034267	AT5G37500
249622_at	0.321119	0.531728	0.11051	2.98839	0.00280455	0.0129617	AT5G37550
249626_at	0.300083	0.433798	0.166368	4.39854	1.08983e-05	0.000209304	AT5G37540
249639_at	-0.20241	-0.0528432	-0.351977	-2.65243	0.00799137	0.0284953	AT5G36930
249645_at	-0.523406	-0.220256	-0.826556	-3.38399	0.000714398	0.00479627	AT5G36910
249652_at	0.0395512	0.0646804	0.0144219	3.08481	0.00203684	0.0103265	AT5G37070
249658_s_at	-0.104153	-0.0280882	-0.180218	-2.68371	0.007281	0.0266266	AT5G36700 AT5G36790
249659_s_at	-0.303419	-0.127883	-0.478955	-3.38785	0.000704434	0.00475067	AT5G36710 AT5G36800
249685_at	-0.157202	-0.0947034	-0.219701	-4.92987	8.22855e-07	2.88822e-05	AT5G36120
249693_at	-0.186854	-0.0882842	-0.285424	-3.7154	0.000202881	0.00188621	AT5G35750
249694_at	-0.234878	-0.0677356	-0.40202	-2.75425	0.00588262	0.0227254	AT5G35790
249701_at	0.0537849	0.0825148	0.0250549	3.66921	0.0002433	0.00215499	AT5G35460
249710_at	-0.0569068	-0.019793	-0.0940206	-3.00522	0.00265385	0.0125458	AT5G35630
249718_at	-0.171102	-0.0700056	-0.272198	-3.31717	0.00090933	0.00573597	AT5G35740
249720_at	0.0854569	0.155449	0.0154649	2.39302	0.0167102	0.0498891	AT5G35700
249723_at	0.0389473	0.0563326	0.021562	4.39079	1.12941e-05	0.000215867	AT5G35430
249726_at	-0.250421	-0.0593621	-0.44148	-2.56893	0.0102014	0.03418	AT5G35480
249727_at	-0.23175	-0.0501395	-0.41336	-2.50108	0.0123817	0.0395896	AT5G35490
249730_at	0.0817	0.1111	0.0523003	5.44662	5.13374e-08	3.49561e-06	AT5G24430
249734_at	0.0555066	0.0818297	0.0291834	4.1329	3.58214e-05	0.000529326	AT5G24360
249739_at	-0.0576254	-0.0112541	-0.103997	-2.43564	0.0148656	0.0455975	AT5G24520
249742_at	-0.128135	-0.0372476	-0.219022	-2.7632	0.00572377	0.0222668	AT5G24490
249753_at	0.0675544	0.103029	0.0320799	3.73238	0.000189682	0.00179054	AT5G24610
249755_at	-0.179368	-0.0908799	-0.267857	-3.97289	7.10049e-05	0.000885456	AT5G24580
249759_at	0.0957904	0.153244	0.0383364	3.26776	0.00108403	0.00651834	AT5G24380
249764_at	-0.106132	-0.0509782	-0.161286	-3.77153	0.000162248	0.001599	AT5G24020
249767_at	0.439089	0.574707	0.303471	6.34575	2.2134e-10	3.40069e-08	AT5G24090
249771_at	0.452977	0.712923	0.19303	3.41539	0.000636908	0.00438914	AT5G24080
249776_at	-0.0641294	-0.0220661	-0.106193	-2.98815	0.00280674	0.0129669	AT5G24170
249778_at	-0.133788	-0.0735226	-0.194053	-4.35109	1.35465e-05	0.000249685	AT5G24165
249794_at	0.135838	0.232819	0.0388572	2.74526	0.00604631	0.023224	AT5G23530
249795_at	-0.0532963	-0.016962	-0.0896305	-2.87494	0.00404107	0.0171306	AT5G23740
249806_at	0.173877	0.235633	0.112122	5.51842	3.42061e-08	2.49955e-06	AT5G23850
249810_at	-0.0935886	-0.0437232	-0.143454	-3.6785	0.000234607	0.00209347	AT5G23920
249811_at	-0.0730252	-0.0348875	-0.111163	-3.7529	0.000174802	0.00168869	AT5G23760
249822_at	0.0633182	0.0839664	0.04267	6.01027	1.85211e-09	2.17604e-07	AT5G23710
249828_at	-0.0661791	-0.0125035	-0.119855	-2.41653	0.0156692	0.0474994	AT5G23250
249830_at	-0.175984	-0.0888076	-0.263161	-3.9566	7.60241e-05	0.000919347	AT5G23300
249840_at	0.0446132	0.0767524	0.0124741	2.72068	0.00651474	0.0245317	AT5G23450
249847_at	-0.28585	-0.135924	-0.435775	-3.73689	0.000186307	0.00176498	AT5G23210
249860_at	0.238373	0.370854	0.105891	3.52655	0.000421006	0.00324042	AT5G22860
249862_at	-0.168597	-0.0519328	-0.285261	-2.83244	0.00461945	0.0189069	AT5G22920
249863_at	0.0344115	0.0606344	0.00818864	2.572	0.0101112	0.0339324	AT5G22950
249873_at	-0.0383773	-0.0166998	-0.0600548	-3.46987	0.000520702	0.00379337	AT5G23140
249875_at	-0.0688352	-0.0324247	-0.105246	-3.70538	0.000211078	0.00194133	AT5G23120
249876_at	-0.185952	-0.0842503	-0.287654	-3.58361	0.000338879	0.002752	AT5G23060
249878_at	0.0728623	0.12234	0.0233849	2.88632	0.00389779	0.0166885	AT5G23090
249895_at	0.122162	0.204137	0.0401869	2.9208	0.0034913	0.0153315	AT5G22500
249899_at	-0.0494775	-0.0267334	-0.0722215	-4.26371	2.01063e-05	0.000339372	AT5G22620
249900_at	-0.187841	-0.106957	-0.268724	-4.55174	5.32042e-06	0.000120307	AT5G22640
249910_at	0.134272	0.20352	0.0650242	3.80039	0.00014447	0.00147783	AT5G22630
249916_at	-0.101581	-0.0723091	-0.130852	-6.80167	1.03415e-11	2.38332e-09	AT5G22880
249917_at	0.362626	0.61118	0.114072	2.85948	0.00424338	0.0177187	AT5G22460
249919_at	-0.178022	-0.0886866	-0.267358	-3.90569	9.39572e-05	0.00107612	AT5G19250
249923_at	-0.158833	-0.0299494	-0.287716	-2.41541	0.0157174	0.0476131	AT5G19120
249924_at	0.0941702	0.155877	0.0324633	2.99108	0.00277995	0.0128985	AT5G19280
249927_at	-0.0898846	-0.0493443	-0.130425	-4.34557	1.38914e-05	0.000254548	AT5G19220
249929_at	-0.133185	-0.0280328	-0.238337	-2.48247	0.0130473	0.041234	AT5G22340
249936_at	0.0304958	0.0524613	0.00853034	2.72112	0.00650609	0.0245186	AT5G22450
249944_at	0.196276	0.307977	0.0845749	3.44396	0.000573264	0.00406084	AT5G22290
249945_at	-0.0636348	-0.0139593	-0.11331	-2.51073	0.012048	0.0388023	AT5G22440
249956_at	-0.0499882	-0.0327044	-0.067272	-5.66861	1.43961e-08	1.25929e-06	AT5G18940
249957_at	0.0586507	0.0876254	0.029676	3.96737	7.26711e-05	0.000895057	AT5G18900
249959_at	-0.0295278	-0.00717631	-0.0518793	-2.58924	0.00961876	0.0327568	AT5G18800
249964_at	-0.0729458	-0.0322269	-0.113665	-3.51117	0.000446136	0.00336469	AT5G19010
249967_at	0.041969	0.0663635	0.0175745	3.37198	0.000746297	0.00494123	AT5G19050
249969_at	-0.21187	-0.074464	-0.349276	-3.02212	0.00251009	0.0120254	AT5G19090
249984_at	0.0329926	0.0563958	0.00958939	2.76305	0.00572636	0.0222668	AT5G18400
249985_at	-0.0693274	-0.02866	-0.109995	-3.34123	0.000834078	0.00539137	AT5G18500
249989_at	0.0981585	0.163335	0.0329818	2.95177	0.00315953	0.0141812	AT5G18525
249993_at	-0.124045	-0.0477291	-0.20036	-3.18576	0.00144375	0.00801754	AT5G18570
249994_at	-0.0634861	-0.014559	-0.112413	-2.54318	0.0109848	0.0362601	AT5G18590
250000_at	-0.0709655	-0.0242624	-0.117668	-2.97817	0.00289972	0.013299	AT5G18650
250006_at	-0.0769341	-0.0549111	-0.0989572	-6.84682	7.55082e-12	1.88519e-09	AT5G18660
250009_at	-0.113855	-0.0343497	-0.19336	-2.80675	0.00500435	0.0200979	AT5G18440
250012_x_at	-0.450659	-0.180133	-0.721186	-3.26502	0.00109455	0.0065618	AT5G18060
250013_at	0.12914	0.20147	0.0568098	3.49936	0.000466369	0.00347141	AT5G18040
250015_at	0.084086	0.134376	0.0337962	3.27712	0.00104873	0.00636673	AT5G18070
250021_at	0.0412174	0.06838	0.0140548	2.97411	0.00293842	0.0133996	AT5G18190
250029_at	0.0674082	0.101216	0.0336002	3.90789	9.31069e-05	0.00106979	AT5G18200
250031_at	-0.192485	-0.0820368	-0.302933	-3.41575	0.000636057	0.00438579	AT5G18240
250032_at	-0.0985446	-0.0248681	-0.172221	-2.62151	0.00875406	0.0306169	AT5G18170
250053_at	0.210538	0.284964	0.136112	5.54439	2.9498e-08	2.23737e-06	AT5G17850
250054_at	0.388102	0.587762	0.188442	3.8098	0.000139077	0.00143064	AT5G17860
250056_at	-0.0577356	-0.0182174	-0.0972538	-2.86348	0.00419014	0.0175576	AT5G17660
250058_at	-0.0849236	-0.0443018	-0.125545	-4.09748	4.17664e-05	0.000588165	AT5G17870
250061_at	-0.0454814	-0.0110763	-0.0798866	-2.59095	0.00957114	0.0326317	AT5G17710
250072_at	0.209793	0.293642	0.125943	4.90387	9.39688e-07	3.20833e-05	AT5G17210
250073_at	-0.0923747	-0.0189989	-0.16575	-2.46745	0.013608	0.0426236	AT5G17170
250075_at	-0.0824083	-0.0510164	-0.1138	-5.1452	2.67242e-07	1.31796e-05	AT5G17670
250077_at	0.0672693	0.115212	0.019327	2.75009	0.00595798	0.0229288	AT5G16680
250094_at	0.0864	0.130382	0.0424181	3.85024	0.000118003	0.00126829	AT5G17380
250095_at	-0.07987	-0.0304643	-0.129276	-3.16851	0.00153222	0.00837302	AT5G17230
250096_at	0.0558849	0.096998	0.0147719	2.66418	0.00771767	0.027766	AT5G17190
250098_at	-0.069967	-0.0138964	-0.126038	-2.44572	0.0144565	0.0446627	AT5G17350
250102_at	-0.229948	-0.121926	-0.33797	-4.1722	3.01676e-05	0.000465288	AT5G16590
250105_at	0.0889147	0.144253	0.0335763	3.14916	0.00163739	0.00879932	AT5G16630
250110_at	-0.154371	-0.0654604	-0.243281	-3.40299	0.000666529	0.00456178	AT5G15350
250125_at	-0.063938	-0.0197184	-0.108158	-2.83395	0.00459763	0.0188305	AT5G16390
250127_at	0.155992	0.246096	0.0658874	3.39316	0.000690919	0.00468854	AT5G16380
250128_at	-0.127566	-0.0610185	-0.194114	-3.75708	0.000171906	0.00166542	AT5G16540
250129_at	0.101826	0.146184	0.0574683	4.49921	6.82061e-06	0.000146132	AT5G16450
250133_at	-0.114348	-0.0806158	-0.148081	-6.64399	3.05294e-11	5.93214e-09	AT5G16400
250146_at	-0.0917023	-0.0227923	-0.160612	-2.60823	0.00910111	0.0314407	AT5G14660
250149_at	0.163252	0.291977	0.034528	2.48569	0.0129301	0.0409448	AT5G14700
250150_at	0.0638738	0.11351	0.0142379	2.52217	0.0116632	0.0379128	AT5G14710
250158_at	0.413562	0.58741	0.239715	4.66252	3.12367e-06	8.0689e-05	AT5G15190
250167_at	-0.230393	-0.06794	-0.392845	-2.77965	0.00544177	0.0214225	AT5G15310
250170_at	-0.0657899	-0.0207639	-0.110816	-2.8638	0.00418586	0.0175501	AT5G14260
250178_at	-0.0751059	-0.0235538	-0.126658	-2.85546	0.00429749	0.0178642	AT5G14430
250180_at	-0.160609	-0.0385992	-0.282619	-2.58002	0.00987946	0.0333979	AT5G14450
250181_at	-0.0516777	-0.014432	-0.0889234	-2.71941	0.00653977	0.0245876	AT5G14460
250185_at	0.0540193	0.0948268	0.0132118	2.59452	0.00947236	0.0323502	AT5G14310
250186_at	0.132782	0.199978	0.0655853	3.87293	0.000107534	0.00119323	AT5G14500
250191_at	0.067192	0.0975828	0.0368012	4.33334	1.46863e-05	0.000263475	AT5G14270
250201_at	-0.157312	-0.0864733	-0.22815	-4.35252	1.3458e-05	0.000248891	AT5G14230
250203_at	-0.0593544	-0.0189577	-0.0997512	-2.87975	0.00397987	0.0169491	AT5G13980
250213_at	0.47285	0.69756	0.24814	4.12429	3.71882e-05	0.000543492	AT5G13820
250217_at	-0.0853128	-0.0392667	-0.131359	-3.63136	0.000281927	0.00241608	AT5G14120
250220_at	-0.0887655	-0.0428706	-0.13466	-3.79078	0.000150176	0.00151543	AT5G14210
250221_at	-0.0959242	-0.034462	-0.157386	-3.05892	0.00222137	0.011014	AT5G14220
250222_at	-0.0635541	-0.0222887	-0.104819	-3.0186	0.00253945	0.0121391	AT5G14050
250225_at	0.0332666	0.057684	0.00884912	2.67027	0.00757894	0.0274233	AT5G14105
250234_at	0.0401798	0.0714495	0.00891008	2.51844	0.0117875	0.0381788	AT5G13420
250243_at	-0.12026	-0.0379071	-0.202612	-2.86214	0.00420786	0.0176195	AT5G13630
250252_at	0.168002	0.24843	0.0875739	4.09407	4.23866e-05	0.000594516	AT5G13750
250254_at	-0.139799	-0.0814985	-0.198099	-4.69982	2.60394e-06	6.96553e-05	AT5G13710
250259_at	0.162532	0.212575	0.112489	6.36564	1.94479e-10	3.0268e-08	AT5G13800
250264_at	0.0570094	0.102351	0.0116676	2.46431	0.0137277	0.042909	AT5G12890
250272_at	-0.0706378	-0.025905	-0.11537	-3.09499	0.00196817	0.0100625	AT5G13000
250274_at	0.0368933	0.0660115	0.00777511	2.48331	0.0130167	0.0411807	AT5G13020
250276_at	0.0369388	0.0564204	0.0174572	3.71626	0.000202197	0.00188131	AT5G13030
250277_at	-0.37683	-0.142593	-0.611067	-3.1531	0.00161547	0.00871623	AT5G12940
250278_at	-0.0721557	-0.0412344	-0.103077	-4.57363	4.7935e-06	0.000111275	AT5G12860
250279_at	0.175928	0.23696	0.114897	5.64975	1.60678e-08	1.36565e-06	AT5G13200
250287_at	0.557448	0.774493	0.340402	5.03387	4.80678e-07	2.0179e-05	AT5G13330
250289_at	0.0286232	0.0371516	0.0200948	6.57808	4.76552e-11	8.78616e-09	AT5G13190
250290_at	0.163721	0.247226	0.0802161	3.84273	0.000121671	0.00129494	AT5G13310
250298_at	0.0865089	0.124976	0.0480416	4.40776	1.04446e-05	0.000202538	AT5G11860
250301_at	0.0907132	0.131123	0.0503034	4.39979	1.08356e-05	0.000208768	AT5G11970
250305_at	-0.035473	-0.0196948	-0.0512512	-4.40645	1.05081e-05	0.000203439	AT5G12150
250315_at	-0.117897	-0.045396	-0.190398	-3.18718	0.00143666	0.00800043	AT5G12130
250316_at	0.0500926	0.0674545	0.0327307	5.65488	1.55954e-08	1.33497e-06	AT5G12140
250317_at	-0.0518365	-0.0156114	-0.0880616	-2.80462	0.00503753	0.0201973	AT5G12250
250320_at	0.138186	0.188463	0.0879092	5.38694	7.1666e-08	4.47315e-06	AT5G12840
250324_at	-0.0197717	-0.00810465	-0.0314387	-3.32148	0.000895427	0.00568368	AT5G12040
250332_at	0.0731123	0.104371	0.041854	4.5843	4.555e-06	0.000107455	AT5G11680
250333_at	-0.0718538	-0.0302372	-0.11347	-3.384	0.000714367	0.00479627	AT5G11690
250336_at	-0.0328374	-0.00697177	-0.0587029	-2.48825	0.0128374	0.0406992	AT5G11720
250350_at	0.119732	0.208566	0.0308982	2.64168	0.00824965	0.0291806	AT5G12010
250353_at	-0.0747975	-0.0159651	-0.13363	-2.49183	0.0127087	0.0404196	AT5G11630
250357_at	0.0700436	0.101681	0.038406	4.33923	1.42981e-05	0.000259226	AT5G11730
250363_at	0.107635	0.178334	0.0369372	2.98397	0.00284532	0.0131154	AT5G11390
250366_at	-0.174847	-0.0950364	-0.254657	-4.29384	1.75609e-05	0.000305	AT5G11420
250371_at	-0.122195	-0.0634623	-0.180928	-4.07776	4.54724e-05	0.000629989	AT5G11450
250377_at	-0.0262493	-0.00828749	-0.0442111	-2.86428	0.00417956	0.0175378	AT5G11560
250380_at	0.104042	0.189185	0.0188989	2.39501	0.0166198	0.049644	AT5G11600
250383_at	-0.100444	-0.0550044	-0.145884	-4.33247	1.47442e-05	0.000263724	AT5G11480
250400_at	0.142545	0.234769	0.0503205	3.02939	0.00245051	0.0118177	AT5G10740
250401_at	0.0371268	0.0596248	0.0146289	3.23439	0.00121902	0.00708843	AT5G10780
250419_at	-0.179681	-0.043389	-0.315973	-2.58392	0.00976831	0.0331155	AT5G11250
250421_at	-0.0895911	-0.0265548	-0.152627	-2.78562	0.0053425	0.0211232	AT5G11270
250424_at	0.0599451	0.0964476	0.0234425	3.21869	0.00128779	0.0073476	AT5G10550
250430_at	-0.0870778	-0.0341852	-0.13997	-3.22671	0.00125221	0.00720943	AT5G10460
250433_at	-0.137863	-0.0593476	-0.216379	-3.44144	0.000578627	0.00409101	AT5G10400
250434_at	-0.259519	-0.100818	-0.418219	-3.20507	0.00135028	0.007615	AT5G10390
250439_at	-0.05383	-0.0215346	-0.0861254	-3.26687	0.00108745	0.00652903	AT5G10450
250444_at	-0.143031	-0.037039	-0.249023	-2.64487	0.00817212	0.0290005	AT5G10560
250448_at	0.129188	0.211019	0.0473563	3.09421	0.0019734	0.0100777	AT5G10820
250451_at	0.120514	0.170489	0.0705399	4.72649	2.28432e-06	6.30767e-05	AT5G10270
250455_at	0.270383	0.481242	0.0595252	2.51326	0.0119621	0.0385877	AT5G09980
250462_at	-0.197235	-0.0832433	-0.311226	-3.39125	0.000695753	0.00470363	AT5G10020
250465_at	0.0561378	0.0860294	0.0262462	3.6809	0.00023241	0.00208162	AT5G10070
250471_at	-0.149874	-0.0398362	-0.259911	-2.66952	0.00759599	0.0274519	AT5G10170
250477_at	0.0651223	0.116533	0.0137117	2.48271	0.0130388	0.0412288	AT5G10190
250483_at	0.344941	0.461838	0.228045	5.78352	7.31535e-09	7.18583e-07	AT5G10300
250490_at	-0.0773366	-0.0256326	-0.129041	-2.93163	0.00337192	0.0149262	AT5G09760
250496_at	-0.0880959	-0.0294491	-0.146743	-2.94415	0.00323848	0.0144647	AT5G09650
250503_at	-0.117989	-0.0458221	-0.190156	-3.20444	0.00135327	0.00762462	AT5G09820
250510_at	0.0305881	0.0492016	0.0119747	3.22088	0.00127799	0.00730347	AT5G09920
250516_at	0.114714	0.172658	0.0567706	3.88024	0.000104353	0.00116767	AT5G09620
250517_at	-0.166309	-0.0690002	-0.263619	-3.34974	0.000808873	0.00525395	AT5G08260
250518_at	0.039253	0.0575819	0.020924	4.19743	2.69965e-05	0.000426253	AT5G08139
250522_at	0.058355	0.0879749	0.0287352	3.86139	0.000112744	0.00122829	AT5G08500
250530_at	0.0694451	0.11662	0.0222701	2.88521	0.0039115	0.0167412	AT5G08630
250531_at	-0.079449	-0.0408102	-0.118088	-4.03007	5.57603e-05	0.000735937	AT5G08650
250536_at	0.0543576	0.0781917	0.0305236	4.47004	7.8206e-06	0.000161632	AT5G08535
250538_at	-0.112564	-0.030701	-0.194427	-2.69501	0.00703875	0.0259706	AT5G08620
250539_at	0.032295	0.053888	0.010702	2.93137	0.00337467	0.0149288	AT5G08560
250543_at	0.0578536	0.0835042	0.032203	4.4206	9.84278e-06	0.000193328	AT5G08190
250549_at	-0.216457	-0.11312	-0.319793	-4.10551	4.03429e-05	0.000572831	AT5G07860
250554_at	-0.151183	-0.0657425	-0.236623	-3.46807	0.000524208	0.00381207	AT5G07900
250555_at	0.107266	0.176762	0.0377697	3.02517	0.00248497	0.0119502	AT5G07950
250556_at	0.178851	0.261918	0.0957831	4.21995	2.44359e-05	0.000394132	AT5G07920
250558_at	0.303244	0.506225	0.100263	2.9281	0.00341043	0.0150536	AT5G07990
250562_at	-0.0296553	-0.00874434	-0.0505662	-2.77956	0.00544321	0.0214225	AT5G08040
250563_at	-0.144474	-0.0893761	-0.199571	-5.13931	2.75749e-07	1.34821e-05	AT5G08050
250582_at	-0.216008	-0.070822	-0.361193	-2.91604	0.00354505	0.0154899	AT5G07580
250586_at	-0.10144	-0.0420059	-0.160875	-3.34519	0.000822259	0.00532646	AT5G07630
250599_at	0.0991097	0.177449	0.0207699	2.4796	0.0131529	0.0414801	AT5G07730
250609_at	0.0822193	0.128583	0.0358556	3.47572	0.000509491	0.00372075	AT5G07470
250617_at	0.0585814	0.106381	0.0107822	2.40208	0.0163023	0.0489396	AT5G07290
250618_at	0.0422364	0.0755885	0.00888433	2.48206	0.0130626	0.0412535	AT5G07220
250626_at	0.0670178	0.115513	0.0185224	2.70856	0.00675767	0.0252286	AT5G07350
250644_at	0.0879921	0.145723	0.0302607	2.98731	0.00281447	0.0129925	AT5G06750
250648_at	0.810127	1.04944	0.570812	6.63485	3.24836e-11	6.1791e-09	AT5G06760
250656_at	-0.0472243	-0.0234165	-0.0710321	-3.88771	0.000101194	0.00114299	AT5G06970
250662_at	0.358046	0.603616	0.112475	2.85766	0.0042678	0.0177897	AT5G07010
250663_at	-0.249969	-0.0817936	-0.418145	-2.91321	0.00357736	0.0155838	AT5G07110
250667_at	-0.0604481	-0.0238566	-0.0970396	-3.2378	0.00120453	0.00703123	AT5G07090
250693_at	0.0321148	0.0438864	0.0203432	5.34711	8.93707e-08	5.3537e-06	AT5G06600
250705_at	-0.0578638	-0.0228382	-0.0928894	-3.23794	0.00120395	0.00703123	AT5G06340
250722_at	0.155199	0.212549	0.0978484	5.30397	1.13312e-07	6.40531e-06	AT5G06190
250723_at	0.158619	0.272942	0.0442958	2.71937	0.00654055	0.0245876	AT5G06300
250728_at	0.0624995	0.103131	0.0218682	3.01484	0.00257117	0.0122322	AT5G06440
250733_at	-0.114792	-0.0385059	-0.191079	-2.94927	0.0031853	0.0142755	AT5G06290
250734_at	-0.211261	-0.0830395	-0.339482	-3.22929	0.00124098	0.00716719	AT5G06270
250736_s_at	0.0434677	0.0659946	0.0209407	3.78191	0.000155627	0.00155545	AT1G01350 AT1G65840 AT5G06420
250737_at	0.114718	0.187993	0.0414434	3.0685	0.00215136	0.0107513	AT5G06370
250739_at	-0.0923885	-0.0387529	-0.146024	-3.37608	0.000735259	0.00488704	AT5G05740
250740_at	0.10045	0.17918	0.0217187	2.50064	0.0123969	0.0396278	AT5G05760
250749_at	-0.0300182	-0.012172	-0.0478643	-3.29676	0.000978075	0.00605124	AT5G05780
250751_at	-0.247237	-0.0994338	-0.39504	-3.27852	0.00104353	0.00635129	AT5G05890
250752_at	-0.0717947	-0.0187498	-0.12484	-2.65275	0.0079838	0.0284925	AT5G05690
250761_at	-0.0500207	-0.0201433	-0.0798981	-3.28137	0.00103305	0.00629801	AT5G06050
250762_at	-0.10742	-0.0423336	-0.172507	-3.23476	0.00121746	0.00708843	AT5G05990
250781_at	0.317954	0.473341	0.162567	4.01049	6.05932e-05	0.000782489	AT5G05410
250793_at	0.303141	0.442528	0.163755	4.26257	2.02087e-05	0.000340142	AT5G05600
250809_at	0.171569	0.291347	0.0517908	2.80743	0.00499381	0.020069	AT5G05140
250811_at	0.122476	0.191384	0.0535679	3.48361	0.000494702	0.00364383	AT5G05110
250826_at	0.557183	0.895922	0.218443	3.22389	0.00126462	0.00724785	AT5G05220
250833_at	0.0822278	0.144257	0.0201989	2.5982	0.00937136	0.0321007	AT5G04540
250843_at	-0.0893664	-0.0568749	-0.121858	-5.39079	7.01503e-08	4.40147e-06	AT5G04430
250848_at	-0.0536234	-0.0274291	-0.0798176	-4.01233	6.01225e-05	0.000777247	AT5G04510
250849_at	0.0705499	0.111071	0.0300288	3.41243	0.000643867	0.00442945	AT5G04410
250858_at	0.181448	0.23793	0.124967	6.29645	3.04533e-10	4.39827e-08	AT5G04760
250862_s_at	-0.0312486	-0.00772488	-0.0547723	-2.60359	0.00922528	0.0317192	AT2G04390 AT2G05220 AT5G04800
250881_at	0.167635	0.277127	0.0581444	3.00079	0.00269283	0.0126594	AT5G04080
250896_at	0.0725461	0.111523	0.033569	3.64798	0.000264313	0.00229531	AT5G03560
250899_at	0.113431	0.148034	0.0788282	6.42493	1.31934e-10	2.19597e-08	AT5G03340
250916_at	0.0542741	0.0843568	0.0241914	3.5361	0.000406084	0.00315393	AT5G03630
250918_at	-0.0913039	-0.0178795	-0.164728	-2.43723	0.0148002	0.0454782	AT5G03610
250921_at	0.0400241	0.0662463	0.0138018	2.99157	0.00277543	0.0128918	AT5G03460
250930_at	0.0743538	0.0955154	0.0531922	6.88657	5.71555e-12	1.52211e-09	AT5G03160
250936_at	-0.317565	-0.152434	-0.482695	-3.76923	0.00016375	0.00160851	AT5G03120
250942_at	-0.415416	-0.1816	-0.649231	-3.48223	0.000497257	0.00364696	AT5G03350
250944_at	-0.098329	-0.031973	-0.164685	-2.90435	0.00368012	0.0159445	AT5G03380
250948_at	0.0806122	0.140927	0.0202978	2.61956	0.00880436	0.0307434	AT5G03490
250955_at	0.300886	0.380057	0.221715	7.44878	9.42038e-14	4.03192e-11	AT5G03190
250956_at	0.416296	0.602267	0.230325	4.38737	1.14727e-05	0.000218932	AT5G03210
250968_at	-0.463454	-0.175349	-0.751559	-3.15285	0.00161684	0.00871623	AT5G02890
250974_at	-0.165603	-0.0708626	-0.260343	-3.42595	0.000612646	0.00426844	AT5G02820
250977_at	0.0644393	0.113431	0.0154472	2.57794	0.00993911	0.0335238	AT5G03070
250978_at	0.0785443	0.129478	0.0276109	3.02246	0.00250731	0.0120238	AT5G03080
250981_at	-0.135266	-0.0550753	-0.215458	-3.30607	0.000946151	0.00591035	AT5G03140
250985_at	-0.104196	-0.0395059	-0.168885	-3.15691	0.00159449	0.00863067	AT5G02830
250993_at	0.0461247	0.0784157	0.0138337	2.79962	0.00511622	0.0204444	AT5G02280
250998_at	0.0863823	0.14664	0.0261242	2.80968	0.00495905	0.0199561	AT5G02620
251008_at	-0.0984169	-0.0446692	-0.152165	-3.58887	0.000332111	0.00271859	AT5G02710
251017_at	-0.479669	-0.195015	-0.764323	-3.30273	0.000957494	0.00595774	AT5G02760
251019_at	0.211773	0.36322	0.0603264	2.74068	0.00613116	0.0234448	AT5G02420
251028_at	0.105291	0.166137	0.0444461	3.39167	0.000694669	0.00470305	AT5G02230
251031_at	-0.102598	-0.0433874	-0.161809	-3.39615	0.000683413	0.00465871	AT5G02120
251034_at	0.0456293	0.0789756	0.0122829	2.68191	0.00732041	0.02673	AT5G02040
251037_at	0.0546522	0.098702	0.0106025	2.43171	0.0150276	0.0459415	AT5G02100
251038_at	0.0352769	0.0565137	0.0140401	3.25574	0.00113096	0.00672295	AT5G02240
251039_at	0.336831	0.514382	0.15928	3.71824	0.000200615	0.0018724	AT5G02020
251048_at	-0.123578	-0.0346221	-0.212535	-2.72279	0.00647334	0.0244526	AT5G02410
251060_at	0.13339	0.181698	0.085082	5.41192	6.23539e-08	3.99598e-06	AT5G01820
251068_at	-0.142721	-0.0706498	-0.214792	-3.88128	0.000103907	0.00116485	AT5G01920
251082_at	-0.0515855	-0.0228955	-0.0802754	-3.52408	0.000424961	0.00326035	AT5G01530
251083_at	-0.0482758	-0.0327552	-0.0637963	-6.09634	1.08522e-09	1.33175e-07	AT5G01590
251086_at	0.0901126	0.161736	0.0184895	2.46593	0.0136659	0.0427714	AT5G01450
251087_at	-0.0437037	-0.0200381	-0.0673694	-3.6195	0.000295177	0.00249464	AT5G01460
251098_at	-0.0356226	-0.0122627	-0.0589825	-2.98884	0.00280035	0.0129573	AT5G01650
251100_at	0.195917	0.293317	0.0985166	3.94239	8.06743e-05	0.000962949	AT5G01670
251104_at	0.161295	0.272976	0.0496143	2.83068	0.00464495	0.0189856	AT5G01720
251107_at	-0.117132	-0.0228424	-0.211422	-2.43478	0.0149009	0.0456705	AT5G01610
251110_at	0.124153	0.197465	0.05084	3.31914	0.000902967	0.0057125	AT5G01260
251118_at	-0.0514266	-0.0302112	-0.0726419	-4.75101	2.02403e-06	5.81679e-05	AT3G63410
251122_at	-0.0581182	-0.015132	-0.101104	-2.64991	0.00805136	0.0286571	AT5G01020
251133_at	-0.183922	-0.101437	-0.266407	-4.37025	1.24106e-05	0.000232026	AT5G01240
251137_at	0.546457	0.785712	0.307203	4.47656	7.58547e-06	0.00015887	AT5G01300
251139_at	-0.0495194	-0.0354972	-0.0635416	-6.9216	4.4658e-12	1.24461e-09	AT5G01230
251140_at	-0.0908813	-0.0298041	-0.151959	-2.91638	0.00354123	0.0154883	AT5G01090
251142_at	-0.504839	-0.261425	-0.748252	-4.06495	4.80423e-05	0.000657753	AT5G01015
251146_at	0.0462604	0.070961	0.0215598	3.67071	0.00024188	0.002144	AT3G63520
251149_at	-0.0296738	-0.0150132	-0.0443344	-3.96708	7.27599e-05	0.000895231	AT3G62940
251151_at	-0.0654393	-0.0144791	-0.1164	-2.51684	0.0118412	0.0382907	AT3G63170
251152_at	-0.0531029	-0.0189063	-0.0872996	-3.04357	0.00233789	0.011417	AT3G63130
251153_at	0.0581717	0.104805	0.0115386	2.44493	0.0144882	0.0446916	AT3G63000
251157_at	-0.0937192	-0.0376363	-0.149802	-3.27526	0.00105564	0.00640221	AT3G63140
251158_at	0.0203508	0.0352923	0.00540931	2.66954	0.00759563	0.0274519	AT3G63150
251172_at	-0.140905	-0.0565194	-0.22529	-3.2727	0.00106524	0.00644054	AT3G63190
251174_at	-0.284902	-0.109914	-0.45989	-3.19107	0.00141747	0.00791563	AT3G63200
251187_at	0.0768993	0.125347	0.0284512	3.11096	0.00186483	0.0096829	AT3G62770
251191_at	0.399454	0.580541	0.218368	4.32343	1.53619e-05	0.000271529	AT3G62590
251193_at	-0.0502982	-0.0322622	-0.0683341	-5.4659	4.60557e-08	3.19036e-06	AT3G62910
251195_at	-0.290036	-0.161868	-0.418205	-4.43525	9.19642e-06	0.000183683	AT3G62930
251196_at	-0.336341	-0.0748624	-0.597821	-2.52111	0.0116986	0.0379934	AT3G62950
251200_at	0.290447	0.386793	0.194101	5.90855	3.45136e-09	3.7601e-07	AT3G63010
251208_at	0.0325835	0.0562958	0.00887113	2.69321	0.00707666	0.0260703	AT3G62880
251222_at	0.0424533	0.0616166	0.0232899	4.34198	1.41202e-05	0.000256779	AT3G62580
251233_at	0.0865352	0.151545	0.0215255	2.60893	0.0090826	0.0314039	AT3G62800
251234_s_at	0.0723605	0.102244	0.0424766	4.74583	2.07656e-06	5.89949e-05	AT2G47650 AT3G62830
251240_at	0.033183	0.057501	0.00886503	2.67446	0.00748493	0.0271734	AT3G62450
251243_at	-0.128615	-0.0424191	-0.21481	-2.92451	0.00344994	0.0151833	AT3G61870
251247_at	0.0768469	0.114077	0.0396164	4.04553	5.22039e-05	0.000699007	AT3G62140
251253_at	0.0384554	0.0673823	0.00952855	2.60558	0.00917192	0.0315851	AT3G62240
251256_at	-0.118164	-0.0437546	-0.192573	-3.11248	0.00185525	0.0096457	AT3G62300
251259_at	0.182087	0.289628	0.0745461	3.31859	0.000904733	0.0057125	AT3G62260
251261_at	-0.203445	-0.11657	-0.290321	-4.58986	4.4354e-06	0.000106266	AT3G62110
251263_at	0.0666601	0.0988977	0.0344225	4.05277	5.0615e-05	0.000680775	AT3G62190
251264_at	-0.0577767	-0.0335802	-0.0819733	-4.68002	2.86853e-06	7.55527e-05	AT3G62120
251267_at	0.141099	0.222553	0.0596455	3.39517	0.000685859	0.00466478	AT3G62330
251272_at	0.310734	0.434959	0.186509	4.90262	9.45646e-07	3.21949e-05	AT3G61890
251273_at	0.0816771	0.134487	0.0288673	3.03133	0.00243475	0.0117674	AT3G61960
251283_at	0.0364176	0.0512844	0.0215507	4.8011	1.578e-06	4.78753e-05	AT3G61790
251285_at	-0.0684226	-0.026448	-0.110397	-3.19493	0.00139866	0.00782883	AT3G61770
251286_at	0.0556108	0.0929343	0.0182873	2.92028	0.00349715	0.015346	AT3G61710
251300_at	0.0574213	0.0885687	0.0262738	3.61325	0.000302383	0.00253587	AT3G61980
251305_at	-0.0871118	-0.0337593	-0.140464	-3.20015	0.00137357	0.00772447	AT3G62030
251306_at	-0.0625543	-0.0182549	-0.106854	-2.76762	0.00564665	0.0220506	AT3G61260
251318_at	0.0948	0.154431	0.035169	3.11591	0.00183381	0.00956742	AT3G61570
251321_at	0.0498699	0.0781321	0.0216077	3.45844	0.000543309	0.00391758	AT3G61460
251331_s_at	-0.0522831	-0.0101906	-0.0943757	-2.43447	0.0149136	0.0456861	AT3G61650 AT5G05620
251341_at	-0.0397597	-0.0124979	-0.0670215	-2.85849	0.00425663	0.0177678	AT3G60770
251342_at	0.107973	0.157218	0.0587275	4.29732	1.72877e-05	0.000300691	AT3G60690
251343_at	-0.101029	-0.0336447	-0.168413	-2.93857	0.0032973	0.0146523	AT3G60620
251355_at	-0.209137	-0.0761364	-0.342137	-3.08195	0.00205649	0.0103996	AT3G61100
251376_at	-0.136273	-0.0375683	-0.234978	-2.70595	0.00681089	0.025372	AT3G60630
251386_at	0.0553784	0.0784878	0.032269	4.69678	2.64299e-06	7.03858e-05	AT3G60800
251389_at	0.0509854	0.077077	0.0248939	3.82997	0.000128161	0.00134608	AT3G60850
251393_at	0.0980548	0.160669	0.0354401	3.06931	0.00214554	0.0107358	AT3G60640
251395_at	-0.18926	-0.115565	-0.262954	-5.03351	4.81576e-07	2.0179e-05	AT2G45470
251396_at	-0.044348	-0.0239664	-0.0647296	-4.26466	2.00208e-05	0.000338405	AT3G60750
251409_at	-0.0330888	-0.0069188	-0.0592589	-2.47814	0.0132071	0.041588	AT3G60245
251413_at	-0.114655	-0.0285763	-0.200734	-2.61063	0.00903758	0.0312982	AT3G60320
251414_at	-0.113944	-0.0488274	-0.179061	-3.42963	0.000604396	0.00422584	AT3G60370
251415_at	-0.109829	-0.0461781	-0.173479	-3.38191	0.000719843	0.00481664	AT3G60380
251425_at	-0.0288569	-0.00798837	-0.0497254	-2.71023	0.00672368	0.0251252	AT3G60210
251426_at	0.0867231	0.130452	0.0429946	3.88704	0.000101476	0.00114509	AT3G60180
251437_at	0.0552559	0.0934298	0.0170821	2.83702	0.00455375	0.0186827	AT3G59910
251442_at	-0.133537	-0.0792177	-0.187857	-4.8183	1.44787e-06	4.44903e-05	AT3G59980
251446_at	-0.0539506	-0.0259389	-0.0819622	-3.7749	0.000160074	0.00158175	AT3G59840
251460_at	0.0933064	0.136924	0.049689	4.19276	2.75585e-05	0.000432846	AT3G59770
251461_at	-0.0759459	-0.0261834	-0.125708	-2.99124	0.00277851	0.0128985	AT3G59780
251475_at	0.0520982	0.0814207	0.0227758	3.48233	0.000497063	0.00364696	AT3G59660
251479_at	0.185731	0.270824	0.100637	4.27794	1.88632e-05	0.000322018	AT3G59700
251484_at	0.0641331	0.102845	0.0254213	3.24704	0.00116614	0.0068673	AT3G59640
251492_at	0.0740486	0.115425	0.0326727	3.50766	0.000452072	0.00339663	AT3G59280
251496_at	-0.107662	-0.0245073	-0.190817	-2.5376	0.0111615	0.0367413	AT3G59040
251500_at	-0.127781	-0.0390386	-0.216523	-2.82217	0.00476997	0.0193774	AT3G59110
251505_at	0.119046	0.203631	0.0344612	2.75849	0.00580699	0.0225214	AT3G59050 AT3G59052
251508_at	0.0588111	0.0921543	0.0254678	3.457	0.000546223	0.00393385	AT3G58970
251516_s_at	-0.0594118	-0.0117328	-0.107091	-2.44227	0.0145953	0.0449409	AT3G59310 AT3G59320
251519_at	-0.216546	-0.063714	-0.369378	-2.77705	0.00548546	0.0215392	AT3G59400
251524_at	-0.387793	-0.156334	-0.619253	-3.28377	0.00102427	0.00626393	AT3G58980 AT3G58990
251528_at	0.0407409	0.064444	0.0170378	3.36879	0.000754982	0.00499322	AT3G58600
251529_at	0.145497	0.244721	0.0462736	2.87401	0.00405302	0.0171691	AT3G58570
251536_at	-0.0476826	-0.0149041	-0.0804611	-2.85114	0.00435628	0.0180393	AT3G58610
251537_at	-0.0833804	-0.0392777	-0.127483	-3.7055	0.000210974	0.00194133	AT3G58470
251539_at	-0.0525203	-0.0152674	-0.0897732	-2.76322	0.0057234	0.0222668	AT3G58690
251552_at	-0.0547364	-0.0166542	-0.0928187	-2.8171	0.00484591	0.0196046	AT3G58700
251557_at	0.026549	0.0440354	0.00906256	2.97574	0.00292283	0.0133692	AT3G58730
251561_at	-0.0427279	-0.0204717	-0.0649841	-3.76278	0.000168034	0.00163984	AT3G57870
251563_at	0.140347	0.221006	0.059687	3.41031	0.000648882	0.00445432	AT3G57880
251573_at	-0.0768015	-0.0305608	-0.123042	-3.25532	0.00113265	0.00672745	AT3G58140
251575_at	-0.532021	-0.275802	-0.788241	-4.06972	4.70692e-05	0.000648365	AT3G58120
251579_at	0.0526419	0.0799082	0.0253756	3.78402	0.000154315	0.00154516	AT3G58170
251591_at	0.292251	0.462384	0.122118	3.36679	0.000760486	0.00501578	AT3G57680
251599_at	-0.059268	-0.0195061	-0.0990298	-2.92147	0.00348381	0.0153099	AT3G57610
251622_at	0.0531963	0.0881453	0.0182474	2.98329	0.00285168	0.013139	AT3G57340
251626_at	-0.10129	-0.0222565	-0.180324	-2.5119	0.0120082	0.0387034	AT3G57220
251628_at	-0.0296263	-0.00665716	-0.0525954	-2.52802	0.0114707	0.037487	AT3G57290
251634_at	0.0567211	0.0976467	0.0157955	2.71642	0.00659914	0.0247722	AT3G57480
251637_at	0.0829459	0.125762	0.0401294	3.79693	0.000146502	0.00148786	AT3G57570
251639_at	-0.126229	-0.0544505	-0.198008	-3.44677	0.000567322	0.00403619	AT3G57560
251642_at	0.203428	0.324835	0.0820216	3.28411	0.00102307	0.00626172	AT3G57520
251644_at	0.301945	0.487158	0.116733	3.19527	0.00139702	0.0078233	AT3G57540
251657_at	-0.0329891	-0.00901434	-0.0569638	-2.6969	0.00699887	0.0258632	AT3G57000
251658_at	0.168184	0.25929	0.0770784	3.61816	0.000296709	0.00250322	AT3G57020
251659_at	0.0502958	0.0712058	0.0293858	4.71439	2.42433e-06	6.58801e-05	AT3G57090
251664_at	-0.0830385	-0.0240647	-0.142012	-2.75974	0.00578468	0.0224566	AT3G56940
251665_at	-0.161545	-0.0731776	-0.249912	-3.58303	0.000339636	0.00275386	AT3G57040
251668_at	0.338592	0.525571	0.151612	3.5492	0.0003864	0.00303647	AT3G57010
251679_at	-0.078058	-0.0189171	-0.137199	-2.58689	0.00968472	0.0329346	AT3G57030
251688_at	-0.202605	-0.135292	-0.269918	-5.89927	3.65109e-09	3.94186e-07	AT3G56480
251701_at	-0.157908	-0.0837001	-0.232117	-4.17062	3.03766e-05	0.000467308	AT3G56650
251705_at	-0.186192	-0.0632301	-0.309154	-2.96782	0.00299915	0.0135937	AT3G56400
251714_at	-0.212551	-0.0912616	-0.333841	-3.43469	0.000593229	0.00416721	AT3G56370
251721_s_at	0.0408787	0.0705222	0.0112353	2.70282	0.00687544	0.0255094	AT3G56190 AT3G56450
251736_at	-0.106894	-0.0646315	-0.149157	-4.9573	7.14808e-07	2.66033e-05	AT3G56130
251737_at	-0.0623636	-0.0218322	-0.102895	-3.0157	0.0025639	0.012217	AT3G56340
251739_at	0.086843	0.12414	0.0495464	4.56366	5.02685e-06	0.000114469	AT3G56170
251743_at	0.253047	0.419616	0.0864785	2.97753	0.0029058	0.0133167	AT3G55890
251744_at	-0.121242	-0.0462794	-0.196204	-3.16999	0.00152446	0.00833824	AT3G56010
251746_at	-0.197542	-0.0464045	-0.34868	-2.56174	0.0104149	0.0347377	AT3G56060
251757_at	0.202125	0.306646	0.0976044	3.79024	0.000150504	0.00151694	AT3G55640
251759_at	-0.151791	-0.0716012	-0.23198	-3.71002	0.000207244	0.00191785	AT3G55630
251760_at	-0.050014	-0.00931208	-0.090716	-2.40838	0.0160236	0.0483694	AT3G55605
251762_at	-0.071883	-0.0314612	-0.112305	-3.48545	0.000491316	0.00362557	AT3G55800
251763_at	0.154567	0.250852	0.0582816	3.14633	0.00165332	0.00885316	AT3G55730
251766_at	0.289959	0.481354	0.0985636	2.9693	0.00298483	0.0135485	AT3G55890 AT3G55910
251768_at	0.432312	0.609369	0.255256	4.78558	1.70498e-06	5.07008e-05	AT3G55940
251770_at	0.447339	0.626711	0.267966	4.88798	1.01878e-06	3.37266e-05	AT3G55970
251774_at	0.227858	0.401994	0.0537211	2.56461	0.0103291	0.034509	AT3G55840
251775_s_at	0.147253	0.239645	0.0548606	3.12375	0.00178562	0.00940089	AT2G39800 AT3G55610
251780_s_at	0.188593	0.306535	0.0706501	3.13402	0.00172427	0.00914321	AT3G55290 AT3G55310
251784_at	-0.118096	-0.0486587	-0.187534	-3.33342	0.000857866	0.00550947	AT3G55330
251788_at	-0.141446	-0.0400876	-0.242804	-2.73514	0.0062354	0.0237902	AT3G55420
251804_at	0.0827375	0.135359	0.0301163	3.0817	0.00205823	0.0103996	AT3G55430
251807_at	-0.0793884	-0.016565	-0.142212	-2.47676	0.0132582	0.0417025	AT3G55400
251809_at	0.0956375	0.128163	0.0631116	5.76297	8.26441e-09	7.92325e-07	AT3G55600
251810_at	-0.105957	-0.057242	-0.154671	-4.26301	2.01688e-05	0.000339947	AT3G55250
251814_at	-0.0847956	-0.0364941	-0.133097	-3.44081	0.000579972	0.0040981	AT3G54890
251815_at	-0.0896039	-0.046551	-0.132657	-4.07917	4.51959e-05	0.00062761	AT3G54900
251816_at	-0.0550848	-0.0415734	-0.0685962	-7.9906	1.34279e-15	7.31453e-13	AT3G55005
251819_at	0.0545229	0.0745464	0.0344994	5.33687	9.45637e-08	5.59906e-06	AT3G55030
251820_at	-0.110694	-0.040289	-0.181099	-3.08155	0.00205928	0.0103996	AT3G55040
251827_at	0.151105	0.253335	0.048875	2.897	0.00376749	0.0162526	AT3G55120
251828_at	0.0781013	0.121049	0.0351538	3.56425	0.000364899	0.00289983	AT3G55070
251830_at	-0.129504	-0.0456399	-0.213368	-3.0266	0.00247322	0.0119032	AT3G55010
251834_at	-0.0585938	-0.0241871	-0.0930004	-3.33777	0.000844525	0.00544128	AT3G55170
251839_at	0.206798	0.338883	0.0747133	3.06861	0.00215056	0.0107513	AT3G54950
251846_at	-0.218096	-0.0915372	-0.344655	-3.37756	0.000731317	0.00487436	AT3G54560
251852_at	-0.134006	-0.0826353	-0.185377	-5.11276	3.17489e-07	1.47472e-05	AT3G54750
251855_at	-0.083613	-0.0284958	-0.13873	-2.97327	0.00294645	0.0134284	AT3G54690
251856_at	-0.173978	-0.049439	-0.298517	-2.73802	0.006181	0.0236052	AT3G54720
251857_at	-0.0634803	-0.0128693	-0.114091	-2.45834	0.0139581	0.0434477	AT3G54770
251858_at	0.167648	0.268151	0.0671454	3.26941	0.00107773	0.00649441	AT3G54820
251859_at	0.230839	0.354166	0.107513	3.66862	0.000243867	0.00215842	AT3G54680
251862_at	0.0773325	0.129272	0.0253926	2.91816	0.00352102	0.0154281	AT3G54850
251864_at	-0.197568	-0.0490879	-0.346048	-2.60793	0.00910904	0.031459	AT3G54920
251877_at	0.0390815	0.0584889	0.019674	3.94685	7.91857e-05	0.000948688	AT3G54300
251883_at	-0.0759864	-0.0338201	-0.118153	-3.53198	0.000412459	0.00318804	AT3G54210
251885_at	-0.0961585	-0.030654	-0.161663	-2.87717	0.00401264	0.0170402	AT3G54050
251886_at	-0.157033	-0.0423547	-0.271711	-2.68385	0.00727798	0.0266237	AT3G54260
251904_at	0.112133	0.1682	0.0560663	3.91991	8.85812e-05	0.00103668	AT3G54130
251910_at	0.0969656	0.154842	0.0390894	3.28372	0.00102447	0.00626393	AT3G53810
251914_at	0.114702	0.205569	0.0238361	2.4741	0.0133571	0.0419585	AT3G53930
251916_at	0.141692	0.209003	0.0743803	4.12576	3.69514e-05	0.000541352	AT3G53960
251917_at	0.0825529	0.12169	0.043416	4.13422	3.56166e-05	0.00052695	AT3G53970
251920_at	-0.158607	-0.0425108	-0.274704	-2.67764	0.00741433	0.0269815	AT3G53900
251921_at	-0.0529028	-0.0172026	-0.0886029	-2.9044	0.00367958	0.0159445	AT3G53890
251922_at	0.13144	0.215728	0.0471509	3.05636	0.00224038	0.0110717	AT3G54030
251923_at	0.0827952	0.130456	0.0351346	3.40482	0.000662085	0.00453655	AT3G53880
251924_at	-0.0374169	-0.0196815	-0.0551524	-4.13498	3.54985e-05	0.0005263	AT3G53730
251928_at	0.34371	0.545893	0.141528	3.33194	0.000862427	0.00553579	AT3G53980
251935_at	-0.0902872	-0.0268511	-0.153723	-2.78957	0.00527777	0.0209295	AT3G54090
251936_at	-0.136228	-0.0765389	-0.195918	-4.47319	7.70601e-06	0.000159773	AT3G53700
251937_at	0.0890366	0.151108	0.0269656	2.81143	0.00493212	0.0198744	AT3G53400 AT3G53402
251948_at	-0.0545702	-0.0277258	-0.0814146	-3.98428	6.76857e-05	0.000854196	AT3G53580
251956_at	-0.0620844	-0.0119906	-0.112178	-2.42911	0.015136	0.0462258	AT3G53460
251964_at	0.102077	0.161723	0.0424315	3.35427	0.00079576	0.00518564	AT3G53370
251968_at	-0.110401	-0.022685	-0.198118	-2.46685	0.0136309	0.0426844	AT3G53100
251969_at	-0.162491	-0.0686965	-0.256285	-3.39547	0.000685102	0.00466227	AT3G53130
251973_at	0.0930607	0.164161	0.0219605	2.56533	0.0103077	0.034476	AT3G53180
251975_at	0.290539	0.413377	0.1677	4.63571	3.55721e-06	8.93702e-05	AT3G53230
251982_at	-0.385082	-0.156748	-0.613416	-3.30545	0.000948249	0.00591557	AT3G53190
251993_at	-0.0591755	-0.0198756	-0.0984755	-2.95119	0.00316547	0.0142026	AT3G52960
251996_at	-0.139191	-0.0427727	-0.235609	-2.82944	0.00466301	0.0190381	AT3G52840
252001_at	-0.131011	-0.077221	-0.184801	-4.77369	1.80878e-06	5.33903e-05	AT3G52750
252009_at	0.0369313	0.0628681	0.0109946	2.79079	0.00525791	0.0208852	AT3G52800
252011_at	-0.260554	-0.0561578	-0.464951	-2.49846	0.0124733	0.039819	AT3G52720
252018_at	0.065453	0.116856	0.0140502	2.49569	0.0125712	0.0400566	AT3G53000
252023_at	0.0374272	0.0625462	0.0123083	2.92034	0.00349644	0.015346	AT3G52920
252024_at	0.0372916	0.0577867	0.0167966	3.56624	0.000362144	0.00289136	AT3G52880
252027_at	0.0926024	0.155732	0.0294734	2.87502	0.00403999	0.0171306	AT3G52850
252032_at	-0.0654926	-0.0133266	-0.117659	-2.46067	0.0138679	0.0432682	AT3G52150
252033_at	-0.0609449	-0.0125621	-0.109328	-2.46885	0.0135549	0.0425018	AT3G51950
252038_at	0.0998446	0.15661	0.0430793	3.44739	0.00056604	0.00403055	AT3G52120
252042_at	0.0964313	0.142089	0.050774	4.13958	3.47947e-05	0.000520093	AT3G51990
252048_at	-0.166897	-0.0528419	-0.280951	-2.86802	0.00413048	0.0173927	AT3G52500
252051_at	0.104825	0.151171	0.0584778	4.43294	9.29568e-06	0.000185049	AT3G52570
252060_at	-0.257116	-0.0693648	-0.444867	-2.68408	0.00727307	0.0266139	AT3G52430
252068_at	0.283177	0.458141	0.108214	3.17219	0.00151296	0.00830186	AT3G51440
252073_at	0.309591	0.549182	0.069999	2.53259	0.0113224	0.0371101	AT3G51750
252076_at	0.272123	0.465438	0.0788073	2.75897	0.00579846	0.0225028	AT3G51660
252079_at	0.101582	0.140389	0.0627754	5.13048	2.89008e-07	1.39656e-05	AT3G51630 AT3G51632
252093_at	0.0562441	0.0866971	0.0257911	3.61989	0.000294733	0.00249265	AT3G51500
252097_at	0.265142	0.393087	0.137198	4.06167	4.87227e-05	0.000662761	AT3G51090
252102_at	0.284796	0.397736	0.171857	4.94238	7.71744e-07	2.79413e-05	AT3G50970
252120_at	0.119824	0.197338	0.0423106	3.02981	0.0024471	0.0118098	AT3G51130
252122_at	-0.0295469	-0.0143764	-0.0447174	-3.81733	0.000134904	0.00140014	AT3G51140
252123_at	0.252909	0.40323	0.102589	3.29758	0.000975216	0.00603667	AT3G51240
252130_at	-0.0727326	-0.0392597	-0.106206	-4.25877	2.05557e-05	0.000345013	AT3G50820
252132_at	-0.102893	-0.0680781	-0.137708	-5.79254	6.93317e-09	6.8667e-07	AT3G50790
252134_at	0.221599	0.31056	0.132637	4.88217	1.04926e-06	3.4356e-05	AT3G50910
252139_at	0.0676159	0.109248	0.0259842	3.18327	0.00145623	0.0080719	AT3G51050
252148_at	-0.204118	-0.05569	-0.352545	-2.69534	0.00703165	0.0259523	AT3G51280
252155_at	-0.0733929	-0.0166403	-0.130145	-2.53464	0.0112563	0.0369475	AT3G50920
252158_at	-0.0834544	-0.0401262	-0.126783	-3.77508	0.000159954	0.00158175	AT3G50530
252167_at	-0.438871	-0.119407	-0.758336	-2.69254	0.0070909	0.0261147	AT3G50560
252175_at	-0.162112	-0.0348353	-0.289389	-2.4964	0.012546	0.0400152	AT3G50700
252181_at	-0.0451063	-0.0165916	-0.073621	-3.10039	0.00193263	0.00993066	AT3G50685
252184_at	-0.116085	-0.068047	-0.164122	-4.73633	2.17619e-06	6.09393e-05	AT3G50660
252192_at	0.0437263	0.0639978	0.0234548	4.22771	2.36086e-05	0.000384066	AT3G50000
252193_at	-0.270514	-0.174021	-0.367007	-5.49468	3.91424e-08	2.77564e-06	AT3G50060
252199_at	-0.301302	-0.153285	-0.44932	-3.98967	6.61641e-05	0.000838171	AT3G50270
252206_at	0.0503686	0.077631	0.0231062	3.62113	0.000293322	0.00248773	AT3G50360
252214_at	0.151666	0.220354	0.0829783	4.32769	1.50678e-05	0.000267912	AT3G50260
252215_at	-0.20844	-0.12747	-0.289411	-5.0455	4.52328e-07	1.93596e-05	AT3G50240
252220_at	-0.262848	-0.0521423	-0.473554	-2.44499	0.0144858	0.0446916	AT3G49940
252231_at	-0.086976	-0.0230788	-0.150873	-2.66788	0.00763322	0.0275698	AT3G49720
252235_at	-0.020959	-0.00676887	-0.0351492	-2.89489	0.00379292	0.0163387	AT3G49910
252252_at	-0.0666554	-0.0181096	-0.115201	-2.69111	0.00712139	0.0261973	AT3G49180
252261_at	-0.0887484	-0.0270215	-0.150475	-2.81796	0.00483304	0.0195763	AT3G49500
252270_at	-0.0722259	-0.0404588	-0.103993	-4.45618	8.34337e-06	0.000170336	AT3G49560
252271_s_at	0.0495999	0.0653066	0.0338932	6.18933	6.04217e-10	7.70312e-08	AT3G49420 AT5G01430
252272_at	-0.429927	-0.212051	-0.647803	-3.86753	0.000109945	0.00121548	AT3G49670
252274_at	-0.0714842	-0.0320454	-0.110923	-3.5525	0.000381588	0.00300654	AT3G49680
252277_at	-0.110734	-0.0702461	-0.151222	-5.36048	8.30002e-08	5.1009e-06	AT3G49470
252280_at	-0.29964	-0.120772	-0.478508	-3.28333	0.00102587	0.00626927	AT3G49260
252287_at	-0.0731253	-0.0150515	-0.131199	-2.46795	0.0135891	0.0425757	AT3G49080
252290_at	-0.0785714	-0.0361262	-0.121017	-3.62814	0.000285472	0.00244189	AT3G49140
252296_at	-0.418989	-0.187998	-0.649979	-3.55514	0.000377783	0.00297852	AT3G48970
252303_at	0.380727	0.571662	0.189793	3.90822	9.29804e-05	0.00106979	AT3G49210
252315_at	0.137462	0.244455	0.0304686	2.51811	0.0117987	0.0381945	AT3G48690
252317_at	-0.470452	-0.127727	-0.813177	-2.69041	0.00713647	0.0262203	AT3G48720
252318_at	-0.11533	-0.0564034	-0.174256	-3.83602	0.000125046	0.00132069	AT3G48730
252321_at	0.610238	0.907531	0.312946	4.02313	5.74297e-05	0.000751351	AT3G48510
252329_at	0.0346598	0.0596207	0.00969881	2.72153	0.00649813	0.0244963	AT3G48760
252331_s_at	0.0814685	0.0948993	0.0680378	11.8888	1.35349e-32	5.40676e-29	AT3G48780 AT3G48790
252338_at	0.0639393	0.0988073	0.0290713	3.59409	0.00032553	0.00267936	AT3G48890
252353_at	-0.114575	-0.0249732	-0.204177	-2.50623	0.0122026	0.0391737	AT3G48200
252354_at	0.0521268	0.0826837	0.0215698	3.34348	0.000827341	0.00535359	AT3G48170
252361_at	-0.237475	-0.152812	-0.322138	-5.4976	3.84986e-08	2.74623e-06	AT3G48490
252362_at	-0.130815	-0.0297093	-0.231921	-2.53589	0.0112163	0.0368669	AT3G48500
252366_at	-0.0825292	-0.015964	-0.149094	-2.43001	0.0150984	0.0461408	AT3G48420
252368_at	0.337325	0.546741	0.127909	3.15708	0.00159356	0.00863067	AT3G48520
252372_at	0.0598993	0.0949298	0.0248688	3.35138	0.000804107	0.00523149	AT3G48000
252374_at	-0.269561	-0.107913	-0.431208	-3.2684	0.00108156	0.0065067	AT3G48100
252378_at	-0.101745	-0.06144	-0.14205	-4.94769	7.50998e-07	2.74389e-05	AT3G47570
252385_at	0.0321039	0.0498634	0.0143445	3.54304	0.00039554	0.00309006	AT3G47810
252391_at	-0.0402534	-0.0177847	-0.0627222	-3.51133	0.000445864	0.00336469	AT3G47860
252400_at	0.404233	0.569474	0.238992	4.7947	1.62918e-06	4.9283e-05	AT3G48020
252402_s_at	0.035766	0.048203	0.023329	5.63643	1.73614e-08	1.45496e-06	AT3G48050 AT3G48060
252404_at	-0.106978	-0.0742982	-0.139658	-6.41594	1.39958e-10	2.29761e-08	AT3G48110
252409_at	-0.092101	-0.0443325	-0.139869	-3.77895	0.000157491	0.00156889	AT3G47650
252418_at	-0.0678291	-0.033393	-0.102265	-3.86055	0.000113131	0.00123139	AT3G47490
252419_at	0.120498	0.145887	0.0951096	9.30226	1.3749e-20	2.0596e-17	AT3G47510
252423_at	0.056812	0.0754405	0.0381835	5.97738	2.26756e-09	2.61292e-07	AT3G47590
252430_at	-0.0534184	-0.0102363	-0.0966006	-2.42457	0.0153264	0.0466235	AT3G47470
252433_at	-0.223581	-0.131425	-0.315738	-4.75508	1.98369e-06	5.71455e-05	AT3G47560
252441_at	-0.0697599	-0.0613135	-0.0782064	-16.1874	6.18674e-59	7.41419e-55	AT3G46780
252442_at	-0.221046	-0.0850886	-0.357004	-3.1866	0.00143956	0.00801284	AT3G46940
252446_at	-0.143842	-0.043553	-0.244132	-2.81112	0.00493687	0.0198868	AT3G47010
252453_at	0.0722937	0.103183	0.0414048	4.58717	4.49288e-06	0.000106325	AT3G47120
252458_at	-0.125653	-0.0765414	-0.174765	-5.01459	5.31467e-07	2.13728e-05	AT3G47210
252463_at	-0.0940038	-0.042918	-0.14509	-3.60656	0.000310285	0.00259487	AT3G47070
252470_at	0.169007	0.288246	0.0497675	2.77801	0.00546936	0.0214972	AT3G46930
252471_at	-0.117455	-0.0457738	-0.189136	-3.21155	0.00132021	0.00747887	AT3G46820
252487_at	0.385494	0.655688	0.115299	2.79634	0.00516856	0.0205955	AT3G46660
252492_at	-0.06386	-0.0260263	-0.101694	-3.30825	0.000938809	0.00588425	AT3G46740
252511_at	-0.0190419	-0.0119599	-0.0261239	-5.26988	1.36509e-07	7.57374e-06	AT3G46280
252512_at	-0.064198	-0.0127213	-0.115675	-2.44433	0.0145123	0.0447542	AT3G46290
252513_at	0.0743081	0.118078	0.0305383	3.32743	0.000876501	0.00560213	AT3G46220
252515_at	0.528304	0.871112	0.185495	3.02051	0.00252349	0.0120725	AT3G46230
252516_at	-0.039779	-0.0191916	-0.0603663	-3.78704	0.00015245	0.00153397	AT3G46100
252524_at	-0.0208879	-0.0116256	-0.0301501	-4.42004	9.86824e-06	0.000193328	AT3G46430
252525_at	0.168915	0.263335	0.0744955	3.50634	0.000454309	0.00340917	AT3G46450
252528_at	0.024152	0.0424622	0.00584185	2.58529	0.00972973	0.0330128	AT3G46460
252529_at	-0.37041	-0.194835	-0.545985	-4.13493	3.55056e-05	0.0005263	AT3G46490
252534_at	-0.27444	-0.118767	-0.430113	-3.45528	0.000549726	0.00395196	AT3G46130
252543_at	-0.129241	-0.06253	-0.195953	-3.79708	0.000146409	0.00148786	AT3G45780
252546_at	0.148245	0.253444	0.0430462	2.76196	0.00574556	0.022312	AT3G45830
252548_at	-0.175561	-0.106864	-0.244258	-5.00884	5.47599e-07	2.19479e-05	AT3G45850
252560_at	-0.0534115	-0.0413782	-0.0654449	-8.69955	3.3321e-18	2.66212e-15	AT3G46030
252561_at	-0.0810209	-0.0324473	-0.129594	-3.26923	0.00107841	0.00649441	AT3G45980
252562_s_at	-0.108218	-0.0484452	-0.167991	-3.54849	0.000387442	0.00304266	AT3G45930 AT3G46320
252573_at	-0.132958	-0.0321826	-0.233734	-2.58588	0.00971321	0.032978	AT3G45260
252588_at	0.0472234	0.0801689	0.0142778	2.80937	0.00496389	0.0199689	AT3G45630
252601_s_at	-0.0429382	-0.0169092	-0.0689673	-3.23321	0.00122409	0.00709357	AT3G45030 AT5G62300
252603_at	-0.117962	-0.0255997	-0.210325	-2.5032	0.0123077	0.0393847	AT3G45050
252606_at	0.0670888	0.114493	0.0196849	2.77386	0.00553962	0.0217234	AT3G45010
252612_at	-0.139477	-0.0683489	-0.210605	-3.84334	0.000121371	0.00129337	AT3G45160
252649_at	0.0542367	0.0830003	0.0254731	3.69571	0.000219274	0.00199679	AT3G44680
252659_at	-0.137168	-0.0877807	-0.186556	-5.44358	5.22191e-08	3.53555e-06	AT3G44430
252661_at	-0.258746	-0.102348	-0.415144	-3.24258	0.00118453	0.00694153	AT3G44450
252669_at	0.0427433	0.0652984	0.0201883	3.71426	0.000203797	0.00189326	AT3G44100
252670_at	0.0376297	0.0579413	0.0173181	3.63107	0.000282252	0.00241608	AT3G44110
252671_at	0.0220578	0.0363059	0.00780956	3.03424	0.00241144	0.0116857	AT3G44190
252688_at	-0.122825	-0.0313562	-0.214293	-2.63186	0.00849198	0.0298793	AT3G44020
252698_at	-0.131113	-0.0324064	-0.22982	-2.60344	0.00922939	0.0317192	AT3G43670
252703_at	-0.0277768	-0.0061027	-0.0494508	-2.51183	0.0120108	0.0387034	AT3G43740
252712_at	-0.204724	-0.0949461	-0.314501	-3.65513	0.000257055	0.0022453	AT3G43800
252723_at	0.0236483	0.0420255	0.00527114	2.52214	0.0116643	0.0379128	AT3G43520
252724_at	-0.10467	-0.0472017	-0.162139	-3.56977	0.000357291	0.00286215	AT3G43540
252738_at	0.0542276	0.0940698	0.0143853	2.66762	0.00763896	0.0275822	AT3G43240
252745_at	0.069625	0.12249	0.01676	2.58134	0.00984173	0.0332891	AT3G43230
252785_at	-0.15721	-0.0765702	-0.23785	-3.82101	0.000132904	0.001386	AT3G42660
252822_at	0.25339	0.334038	0.172742	6.15809	7.36277e-10	9.28794e-08	AT4G39955
252823_at	-0.0589462	-0.0246245	-0.0932679	-3.36616	0.000762217	0.00502167	AT4G40045
252828_at	-0.0649586	-0.0252486	-0.104669	-3.20616	0.00134519	0.00759337	AT4G39960
252830_at	0.072492	0.127706	0.0172782	2.5733	0.0100734	0.0338625	AT4G39850
252852_at	-0.132727	-0.0488156	-0.216639	-3.10017	0.00193409	0.00993066	AT4G39900
252853_at	-0.231695	-0.097746	-0.365644	-3.3902	0.000698414	0.00471538	AT4G39710
252878_at	-0.05519	-0.0195903	-0.0907898	-3.03852	0.00237743	0.0115771	AT4G39460
252880_at	0.0623405	0.100535	0.0241457	3.19899	0.00137908	0.00774817	AT4G39730
252882_at	-0.198668	-0.0504072	-0.346929	-2.62633	0.00863108	0.0302884	AT4G39675
252888_at	0.307619	0.420807	0.194432	5.32678	9.99694e-08	5.84407e-06	AT4G39210
252890_at	-0.0750994	-0.03012	-0.120079	-3.27243	0.00106626	0.00644054	AT4G39400
252904_at	-0.105501	-0.0366782	-0.174323	-3.0045	0.00266013	0.0125607	AT4G39620
252906_at	-0.114286	-0.0357387	-0.192833	-2.85174	0.00434804	0.018015	AT4G39640
252911_at	-0.231694	-0.0950703	-0.368317	-3.32382	0.000887947	0.00565117	AT4G39510
252922_at	-0.109272	-0.0293084	-0.189235	-2.67834	0.00739888	0.0269344	AT4G39040
252931_at	0.0384797	0.0663689	0.0105905	2.70423	0.00684624	0.0254452	AT4G38930
252934_at	-0.168451	-0.0988678	-0.238035	-4.74479	2.08727e-06	5.89949e-05	AT4G39120
252939_at	0.0823515	0.136558	0.0281446	2.97759	0.00290524	0.0133167	AT4G39230
252940_at	0.152525	0.26143	0.0436199	2.74499	0.00605125	0.0232356	AT4G39270
252945_at	0.146962	0.239325	0.0545989	3.11856	0.00181734	0.00950972	AT4G39140
252947_at	0.0292064	0.0501997	0.00821305	2.72674	0.00639626	0.0242495	AT4G38600
252954_at	-0.40509	-0.132592	-0.677589	-2.91364	0.00357245	0.0155737	AT4G38660
252957_at	-0.0714279	-0.0464358	-0.0964201	-5.60161	2.12368e-08	1.69668e-06	AT4G38680
252965_at	-0.51327	-0.200218	-0.826323	-3.21349	0.00131131	0.00744772	AT4G38860
252971_at	-0.159571	-0.089111	-0.230032	-4.43872	9.04958e-06	0.000181338	AT4G38770
252973_s_at	0.0379456	0.0630597	0.0128315	2.96137	0.00306278	0.0138246	AT4G38740
252975_s_at	-0.0970882	-0.0428524	-0.151324	-3.50856	0.000450546	0.00338942	AT4G38430
252983_at	0.106579	0.155749	0.0574078	4.24826	2.15442e-05	0.000358591	AT4G37980
252984_at	0.301021	0.482207	0.119834	3.25625	0.00112893	0.00671752	AT4G37990
252985_at	0.0383626	0.0561535	0.0205717	4.22628	2.37591e-05	0.000385793	AT4G38350
252988_at	0.378273	0.684271	0.0722758	2.4229	0.0153971	0.0467914	AT4G38410
252989_at	-0.324673	-0.0796666	-0.569679	-2.59727	0.00939681	0.0321655	AT4G38420
252992_at	-0.114979	-0.0361955	-0.193763	-2.86042	0.00423074	0.0176906	AT4G38520
253000_at	0.0867416	0.142404	0.0310789	3.0543	0.00225588	0.0111141	AT4G38360
253010_at	-0.202316	-0.082414	-0.322218	-3.30714	0.000942543	0.00590148	AT4G37750
253022_at	0.102495	0.174663	0.0303265	2.78358	0.00537631	0.0212359	AT4G38060
253027_at	-0.0952575	-0.0472939	-0.143221	-3.89257	9.91894e-05	0.00112352	AT4G38150
253028_at	-0.241817	-0.136489	-0.347145	-4.49978	6.80242e-06	0.000146132	AT4G38160
253033_at	-0.0419978	-0.00766126	-0.0763343	-2.39728	0.0165174	0.0494121	AT4G38220
253037_at	0.0787415	0.138047	0.0194358	2.60229	0.00926038	0.0317984	AT4G38270
253038_at	0.122329	0.185374	0.0592849	3.80305	0.000142928	0.00146506	AT4G37790
253039_at	0.0791377	0.137228	0.0210475	2.67011	0.00758266	0.0274285	AT4G37760
253040_at	-0.412574	-0.156108	-0.66904	-3.15298	0.00161616	0.00871623	AT4G37800
253041_at	0.0365651	0.0661186	0.00701169	2.42497	0.0153094	0.0465892	AT4G37870
253043_at	-0.198169	-0.0606821	-0.335655	-2.82503	0.00472765	0.0192589	AT4G37540
253049_at	-0.0733885	-0.0195246	-0.127252	-2.67041	0.00757586	0.0274204	AT4G37300
253059_s_at	0.0398039	0.0668843	0.0127235	2.88084	0.00396619	0.0169028	AT4G37680 AT4G38320
253061_at	-0.275916	-0.0683102	-0.483523	-2.60487	0.00919103	0.0316328	AT4G37610
253063_at	0.0586627	0.0893313	0.0279941	3.74901	0.000177535	0.00170566	AT4G37640
253073_at	0.129587	0.23525	0.0239238	2.40373	0.0162287	0.0487552	AT4G37410
253078_at	-0.132498	-0.0307324	-0.234263	-2.55186	0.010715	0.0355506	AT4G36180
253079_s_at	0.0574431	0.092196	0.0226902	3.23963	0.00119685	0.00699662	AT4G36190 AT4G36195
253081_at	0.101125	0.152923	0.0493284	3.82651	0.000129971	0.00136141	AT4G36210
253095_at	-0.0426554	-0.011159	-0.0741519	-2.65436	0.00794579	0.0283907	AT4G37510
253101_at	0.385951	0.594959	0.176942	3.61923	0.000295482	0.00249546	AT4G37430
253104_at	0.201854	0.305247	0.0984617	3.82646	0.000130001	0.00136141	AT4G36010
253111_at	0.0771809	0.119562	0.0347994	3.56929	0.000357953	0.00286554	AT4G35940
253114_at	0.0730083	0.117752	0.0282644	3.19806	0.00138357	0.00776614	AT4G35860
253118_at	-0.0988648	-0.0431319	-0.154598	-3.47679	0.000507458	0.00371269	AT4G35950
253120_at	0.144878	0.230206	0.0595497	3.32781	0.000875324	0.00560058	AT4G35790
253130_at	0.103032	0.169793	0.0362715	3.02483	0.00248775	0.0119588	AT4G35510
253132_at	0.100467	0.143728	0.0572063	4.55173	5.32063e-06	0.000120307	AT4G35580
253137_at	0.185189	0.297691	0.0726866	3.22628	0.00125413	0.00720943	AT4G35500
253139_at	-0.0213749	-0.00409105	-0.0386587	-2.42388	0.0153555	0.0466819	AT4G35450
253140_at	0.182451	0.270084	0.0948167	4.08057	4.49246e-05	0.000624566	AT4G35480
253145_at	0.34701	0.558475	0.135546	3.21627	0.00129867	0.00740405	AT4G35560
253159_at	0.0157627	0.0257197	0.00580572	3.10278	0.00191713	0.0098647	AT4G35570
253160_at	-0.0922277	-0.0333423	-0.151113	-3.06974	0.00214246	0.0107358	AT4G35760
253197_at	-0.153235	-0.0549866	-0.251483	-3.0569	0.00223639	0.011061	AT4G35250
253201_at	-0.0272992	-0.0128491	-0.0417494	-3.70277	0.000213255	0.00195835	AT4G34620
253203_at	0.202121	0.295439	0.108803	4.24518	2.18418e-05	0.000361946	AT4G34710
253208_at	-0.129032	-0.0704207	-0.187643	-4.31485	1.59712e-05	0.000281883	AT4G34830
253209_at	-0.113626	-0.0254252	-0.201826	-2.52496	0.0115713	0.0377231	AT4G34830
253219_at	0.284556	0.352175	0.216936	8.24791	1.61188e-16	1.01667e-13	AT4G34990
253224_at	0.313347	0.491295	0.135399	3.45129	0.00055792	0.00399171	AT4G34860
253225_at	-0.0785948	-0.0267703	-0.130419	-2.9724	0.00295484	0.013454	AT4G35020
253228_at	0.0623917	0.100961	0.0238223	3.17054	0.00152158	0.00833012	AT4G34630
253230_at	-0.0268496	-0.00755832	-0.0461409	-2.72788	0.00637433	0.0241981	AT4G34700
253233_at	-0.124794	-0.0626056	-0.186982	-3.93308	8.3864e-05	0.000996062	AT4G34290
253234_at	-0.0867776	-0.0502437	-0.123312	-4.65542	3.23314e-06	8.27905e-05	AT4G34265
253236_at	0.0865506	0.138432	0.034669	3.26968	0.00107671	0.00649383	AT4G34370
253242_at	0.158851	0.202829	0.114874	7.07956	1.4461e-12	4.8139e-10	AT4G34530 AT4G34540
253245_at	0.195264	0.294461	0.0960671	3.85808	0.000114279	0.00124072	AT4G34588 AT4G34590
253251_at	-0.11668	-0.0353815	-0.197978	-2.81295	0.0049089	0.0197942	AT4G34730
253252_at	-0.216511	-0.0882945	-0.344727	-3.30967	0.000934057	0.0058606	AT4G34740
253253_at	-0.138303	-0.0610766	-0.21553	-3.51005	0.00044802	0.00337465	AT4G34750
253254_at	0.26853	0.379349	0.157712	4.7493	2.04123e-06	5.85217e-05	AT4G34650
253255_at	-0.50146	-0.276938	-0.725982	-4.37749	1.20055e-05	0.000227648	AT4G34760
253263_at	0.214136	0.330633	0.097638	3.60263	0.00031501	0.00261795	AT4G34000
253264_at	0.151704	0.236247	0.0671603	3.51694	0.000436555	0.00332583	AT4G33950
253268_s_at	0.0982456	0.160347	0.0361446	3.10072	0.0019305	0.00992925	AT4G34131 AT4G34135
253270_at	-0.213761	-0.087522	-0.34	-3.31881	0.000904004	0.0057125	AT4G34160
253272_at	-0.0626686	-0.0143207	-0.111016	-2.54051	0.0110691	0.0365109	AT4G34190
253273_at	0.0790264	0.118573	0.0394801	3.91664	8.97906e-05	0.00104572	AT4G34180
253277_at	0.20604	0.267223	0.144856	6.6003	4.10314e-11	7.68312e-09	AT4G34230
253278_at	-0.33211	-0.202886	-0.461335	-5.03716	4.72496e-07	1.9998e-05	AT4G34220
253281_at	-0.234753	-0.110651	-0.358856	-3.70748	0.000209332	0.00193269	AT4G34138
253283_at	-0.147929	-0.0702855	-0.225572	-3.7342	0.000188312	0.00178116	AT4G34090
253286_at	-0.125849	-0.0332614	-0.218437	-2.66407	0.00772025	0.0277669	AT4G34260
253293_at	0.70255	1.07284	0.332256	3.71859	0.000200334	0.00187124	AT4G33905
253295_at	-0.0872281	-0.0402904	-0.134166	-3.64236	0.000270154	0.00233756	AT4G33760
253300_at	-0.0626167	-0.0361025	-0.0891309	-4.6287	3.6796e-06	9.14861e-05	AT4G33580
253308_at	-0.0419123	-0.0250526	-0.0587719	-4.87237	1.10267e-06	3.55226e-05	AT4G33680
253309_at	-0.251758	-0.0878503	-0.415667	-3.01045	0.0026086	0.0123906	AT4G33790
253314_at	0.0536061	0.0840776	0.0231345	3.44801	0.000564743	0.00402777	AT4G33890
253321_at	0.0704127	0.090965	0.0498604	6.71489	1.88207e-11	3.82284e-09	AT4G33910
253330_at	-0.0455534	-0.0298536	-0.0612532	-5.68689	1.29377e-08	1.15705e-06	AT4G33530
253335_at	-0.0869181	-0.0420774	-0.131759	-3.79914	0.000145198	0.00148342	AT4G33500
253337_at	-0.103889	-0.0192828	-0.188494	-2.40667	0.0160988	0.0484745	AT4G33470
253340_s_at	-0.155317	-0.0399739	-0.27066	-2.63922	0.00830968	0.0293334	AT4G33260 AT4G33270
253343_at	0.151676	0.236681	0.0666711	3.4972	0.000470168	0.00349534	AT4G33540
253344_at	0.61984	0.836528	0.403152	5.60651	2.06446e-08	1.66043e-06	AT4G33550
253351_at	0.105525	0.163658	0.0473908	3.55773	0.00037407	0.00295703	AT4G33700
253360_at	0.0492515	0.0881966	0.0103064	2.47865	0.0131882	0.0415587	AT4G33090
253362_s_at	-0.0573152	-0.0113328	-0.103297	-2.44302	0.014565	0.0448591	AT4G33110 AT4G33120
253371_at	0.119441	0.216479	0.0224035	2.41247	0.0158449	0.0479387	AT4G33240
253373_at	0.387797	0.584498	0.191096	3.86407	0.000111512	0.00122042	AT4G33150
253382_at	0.239758	0.360275	0.119241	3.89917	9.65227e-05	0.00109955	AT4G33040
253383_at	-0.0809674	-0.0293612	-0.132574	-3.07508	0.00210448	0.0105745	AT4G32900
253384_at	-0.0748052	-0.0303458	-0.119265	-3.29774	0.00097466	0.00603642	AT4G32915
253404_at	-0.111118	-0.0522144	-0.170021	-3.69736	0.00021785	0.0019885	AT4G32840
253407_at	0.272152	0.418772	0.125533	3.63804	0.000274716	0.00236849	AT4G32920
253411_at	-0.196907	-0.124074	-0.269739	-5.29888	1.16517e-07	6.55561e-06	AT4G32980
253412_at	-0.343385	-0.161435	-0.525335	-3.69894	0.000216498	0.00198184	AT4G33000
253420_at	-0.0761563	-0.0259784	-0.126334	-2.97469	0.00293287	0.0133903	AT4G32260
253421_at	-0.139734	-0.0619331	-0.217536	-3.52018	0.000431257	0.00329184	AT4G32340
253423_at	-0.437183	-0.122233	-0.752133	-2.72063	0.00651571	0.0245317	AT4G32280
253424_at	-0.100749	-0.0661513	-0.135346	-5.70749	1.14651e-08	1.04089e-06	AT4G32330
253428_at	0.0258466	0.0465607	0.00513237	2.44559	0.0144617	0.0446673	AT4G32410
253429_at	-0.0356995	-0.012362	-0.0590371	-2.99816	0.00271613	0.0127293	AT4G32420
253440_at	-0.171864	-0.104373	-0.239355	-4.99096	6.00784e-07	2.34521e-05	AT4G32570
253445_at	-0.0648441	-0.0165362	-0.113152	-2.63087	0.00851655	0.0299479	AT4G32605 AT4G32610
253453_at	0.159258	0.237853	0.0806624	3.97147	7.14307e-05	0.000887744	AT4G31860
253458_at	0.187358	0.311621	0.0630947	2.95514	0.00312531	0.0140539	AT4G32070
253468_at	0.0760552	0.120192	0.0319181	3.37733	0.000731934	0.00487576	AT4G32160
253470_s_at	0.0245049	0.0440313	0.0049786	2.45969	0.0139056	0.0433406	AT4G32210 AT5G09600
253473_at	0.160696	0.276038	0.0453543	2.73065	0.00632092	0.0240323	AT4G32250
253480_at	-0.391318	-0.0957431	-0.686893	-2.59484	0.00946354	0.0323292	AT4G31840
253483_at	-0.124729	-0.0478769	-0.201582	-3.18096	0.00146785	0.00812882	AT4G31910
253487_at	-0.0571609	-0.0111193	-0.103203	-2.43331	0.0149616	0.045798	AT4G31700
253490_at	-0.0827186	-0.0265087	-0.138929	-2.88429	0.00392303	0.0167726	AT4G31790
253492_at	-0.141942	-0.0266685	-0.257216	-2.4134	0.0158045	0.0478406	AT4G31810
253494_at	0.515982	0.899133	0.132831	2.63945	0.00830413	0.02933	AT4G31830
253495_at	-0.194473	-0.101129	-0.287817	-4.08338	4.43848e-05	0.000618497	AT4G31850
253500_at	0.0369906	0.0646408	0.00934037	2.62205	0.00874031	0.0306	AT4G31920
253512_at	0.136243	0.235855	0.0366319	2.68074	0.00734603	0.026799	AT4G31750
253516_at	-0.24921	-0.124787	-0.373632	-3.92567	8.64904e-05	0.00101618	AT4G31360
253519_at	0.235519	0.353174	0.117864	3.92342	8.73025e-05	0.00102371	AT4G31240
253522_at	0.0677516	0.119083	0.0164203	2.58693	0.00968342	0.0329346	AT4G31290
253531_at	0.0684243	0.118011	0.0188376	2.70454	0.00683995	0.0254407	AT4G31540
253542_at	0.0948491	0.154807	0.034891	3.10051	0.00193186	0.00993066	AT4G31670
253547_at	-0.038044	-0.0212804	-0.0548077	-4.44802	8.66643e-06	0.000176031	AT4G30950
253548_at	-0.0736257	-0.0252497	-0.122002	-2.98296	0.00285474	0.0131481	AT4G30993
253549_at	-0.0844566	-0.0220094	-0.146904	-2.65075	0.00803128	0.0286108	AT4G30930
253550_at	0.0991668	0.145387	0.0529468	4.20517	2.60882e-05	0.000415194	AT4G30960
253560_at	0.0470691	0.0791851	0.0149531	2.87252	0.00407213	0.0172196	AT4G31160
253566_at	-0.135095	-0.0395315	-0.230659	-2.77074	0.00559299	0.0218859	AT4G31210
253579_at	-0.422758	-0.186166	-0.65935	-3.50219	0.000461444	0.00345311	AT4G30610
253589_at	-0.198166	-0.146361	-0.24997	-7.4974	6.50952e-14	3.00679e-11	AT4G30825
253596_s_at	0.0618553	0.0964255	0.0272852	3.50691	0.000453345	0.00340406	AT4G30730 AT4G30750
253597_at	-0.115767	-0.0402423	-0.191292	-3.0043	0.00266192	0.0125642	AT4G30690
253607_at	-0.0761082	-0.0209198	-0.131297	-2.70291	0.0068735	0.0255094	AT4G30330
253610_at	0.0707454	0.118688	0.0228032	2.8922	0.00382552	0.016426	AT4G30200
253614_at	0.0720287	0.1247	0.0193573	2.68027	0.00735629	0.0268283	AT4G30350
253617_at	-0.234473	-0.118753	-0.350194	-3.97129	7.14847e-05	0.000887744	AT4G30410
253619_at	0.400674	0.56312	0.238228	4.83425	1.33649e-06	4.18184e-05	AT4G30460
253620_at	-0.125637	-0.0709071	-0.180368	-4.49924	6.81981e-06	0.000146132	AT4G30520
253624_at	-0.0632715	-0.0313982	-0.0951447	-3.89072	9.99465e-05	0.00112996	AT4G30580
253625_at	0.0551113	0.0970847	0.0131379	2.57344	0.0100692	0.0338625	AT4G30600
253629_at	0.123541	0.191501	0.0555805	3.5629	0.000366778	0.00290898	AT4G30450
253630_at	0.18339	0.272017	0.0947631	4.05563	4.9999e-05	0.000675192	AT4G30490
253635_at	-0.175238	-0.0821105	-0.268366	-3.68806	0.000225967	0.00203977	AT4G30620
253638_at	0.24446	0.345462	0.143458	4.74378	2.09765e-06	5.91487e-05	AT4G30470
253640_at	0.112341	0.15698	0.0677028	4.93262	8.11356e-07	2.87988e-05	AT4G30630
253644_at	-0.0305719	-0.00564494	-0.0554989	-2.40382	0.0162249	0.0487552	AT4G29870
253649_at	0.124481	0.207281	0.0416821	2.94663	0.00321254	0.0143653	AT4G29790
253650_at	-0.177697	-0.0424155	-0.312978	-2.57448	0.010039	0.0338007	AT4G30020
253657_at	-0.368817	-0.148574	-0.589061	-3.28214	0.00103024	0.00628636	AT4G30110
253662_at	0.105251	0.168883	0.0416181	3.24185	0.00118755	0.00694903	AT4G30080
253664_at	0.0695595	0.109142	0.0299772	3.44432	0.000572493	0.00405962	AT4G30210
253668_at	-0.037189	-0.0143715	-0.0600066	-3.19444	0.00140103	0.00783846	AT4G30220
253670_at	-0.0295447	-0.0109725	-0.0481169	-3.11792	0.00182132	0.00951467	AT4G30010
253686_at	-0.141042	-0.0880754	-0.194009	-5.21909	1.79806e-07	9.66276e-06	AT4G29750
253688_at	-0.025658	-0.0122913	-0.0390247	-3.76223	0.000168404	0.00164211	AT4G29590
253692_at	-0.16498	-0.0827078	-0.247251	-3.93031	8.48347e-05	0.00100262	AT4G29720
253695_at	-0.0450905	-0.0145401	-0.075641	-2.89278	0.00381845	0.0164149	AT4G29510
253706_at	-0.0264462	-0.00835715	-0.0445353	-2.86547	0.00416395	0.0175152	AT4G29120
253712_at	0.0482442	0.0824461	0.0140424	2.76467	0.00569802	0.0222004	AT4G29330
253714_at	0.125318	0.221486	0.0291506	2.55407	0.0106471	0.0353558	AT4G29380
253719_at	0.0825975	0.149801	0.0153936	2.40891	0.0160002	0.0483233	AT4G29490
253728_at	-0.0502658	-0.0178024	-0.0827292	-3.03478	0.00240714	0.0116743	AT4G29410
253735_at	0.065281	0.08705	0.0435121	5.87756	4.16346e-09	4.30128e-07	AT4G29160
253736_at	-0.634454	-0.31849	-0.950418	-3.9356	8.29885e-05	0.000987621	AT4G28780
253738_at	-0.0486119	-0.0217068	-0.0755171	-3.54124	0.000398254	0.00310721	AT4G28750
253740_at	-0.107528	-0.0392854	-0.17577	-3.08827	0.00201328	0.0102364	AT4G28706
253749_at	-0.12201	-0.0304905	-0.21353	-2.61294	0.0089767	0.0311455	AT4G29080
253751_at	0.0635904	0.103662	0.0235192	3.11033	0.00186877	0.00968533	AT4G29070
253752_at	0.0505821	0.0892367	0.0119274	2.56474	0.0103254	0.0345064	AT4G28910
253754_at	-0.159607	-0.0295947	-0.28962	-2.40611	0.0161234	0.0485363	AT4G29020
253755_at	0.0557693	0.0925075	0.019031	2.97525	0.00292746	0.0133801	AT4G29040
253758_at	-0.11996	-0.0557026	-0.184217	-3.659	0.000253206	0.00222139	AT4G29060
253759_at	0.0585495	0.0981454	0.0189535	2.89815	0.00375374	0.0162108	AT4G29010
253773_s_at	-0.050276	-0.0179099	-0.0826421	-3.04452	0.00233054	0.0113904	AT1G52370 AT4G28360
253775_at	-0.021517	-0.00783154	-0.0352025	-3.08156	0.0020592	0.0103996	AT4G28440
253778_at	0.0600786	0.10352	0.0166372	2.71059	0.00671626	0.0251053	AT4G28480
253783_at	0.0499868	0.0800369	0.0199368	3.26031	0.0011129	0.00665186	AT4G28600
253790_at	-0.146041	-0.0877525	-0.204329	-4.91067	9.07637e-07	3.12174e-05	AT4G28660
253799_at	0.330709	0.53126	0.130159	3.23199	0.0012293	0.00711345	AT4G28140
253810_at	-0.0867111	-0.0167347	-0.156688	-2.42868	0.0151537	0.0462681	AT4G28220
253815_at	-0.234878	-0.0771536	-0.392603	-2.91871	0.00351481	0.0154122	AT4G28250
253816_at	-0.0679475	-0.0164985	-0.119396	-2.58848	0.00964007	0.0328201	AT4G28210
253817_at	-0.343599	-0.154865	-0.532332	-3.56821	0.000359425	0.0028754	AT4G28310
253824_at	0.095894	0.157699	0.034089	3.041	0.00235795	0.0114962	AT4G27940
253825_at	-0.0644112	-0.0238444	-0.104978	-3.11199	0.00185829	0.00965733	AT4G28025
253827_at	0.214221	0.339955	0.0884863	3.3393	0.000839898	0.00541926	AT4G28085
253836_at	0.115159	0.193937	0.036382	2.86514	0.00416826	0.0175272	AT4G27840
253840_at	0.142882	0.224567	0.0611964	3.42831	0.000607341	0.00424133	AT4G27780
253841_at	0.16112	0.229715	0.0925256	4.60371	4.15022e-06	0.000100571	AT4G27830
253849_at	-0.099118	-0.0579888	-0.140247	-4.72335	2.31987e-06	6.36187e-05	AT4G28080
253855_at	-0.124483	-0.0563148	-0.192651	-3.57913	0.000344741	0.00278752	AT4G28050
253856_at	-0.183622	-0.0833083	-0.283935	-3.58768	0.000333639	0.00272812	AT4G28100
253858_at	-0.0716836	-0.0188627	-0.124505	-2.65988	0.0078169	0.0280221	AT4G27600
253860_at	-0.144164	-0.0851388	-0.20319	-4.78703	1.69267e-06	5.05819e-05	AT4G27700
253868_at	0.0624715	0.0910777	0.0338653	4.28025	1.86681e-05	0.000320819	AT4G27500
253871_at	-0.1679	-0.0789577	-0.256841	-3.69991	0.000215674	0.00197602	AT4G27440
253872_at	0.266154	0.371628	0.16068	4.94579	7.58356e-07	2.76182e-05	AT4G27410
253876_at	-0.107306	-0.0448019	-0.16981	-3.36483	0.000765914	0.00503219	AT4G27430
253879_s_at	0.259916	0.380732	0.1391	4.21655	2.48066e-05	0.000397968	AT4G27560 AT4G27570
253889_at	-0.101037	-0.0493652	-0.152708	-3.83245	0.000126874	0.00133491	AT4G27760
253897_at	0.0674613	0.112432	0.0224904	2.94016	0.00328043	0.0146021	AT4G27120
253900_at	0.058597	0.0860156	0.0311784	4.18869	2.80575e-05	0.000439531	AT4G27130
253909_at	-0.143906	-0.0388434	-0.248969	-2.68459	0.00726182	0.0265808	AT4G27270
253920_at	-0.0920337	-0.0454466	-0.138621	-3.87195	0.000107969	0.00119695	AT4G27230
253927_at	-0.0167133	-0.00786287	-0.0255637	-3.70123	0.000214556	0.00196728	AT4G26710
253944_at	0.0315103	0.0500294	0.0129912	3.33489	0.000853329	0.00548916	AT4G27040
253947_at	-0.162529	-0.0645476	-0.260511	-3.25114	0.00114945	0.00681225	AT4G26760
253948_at	0.0727493	0.109485	0.0360136	3.8814	0.000103855	0.00116485	AT4G26940
253953_at	0.149183	0.207617	0.0907488	5.00382	5.6204e-07	2.23029e-05	AT4G26750
253971_at	-0.190787	-0.0701319	-0.311443	-3.09921	0.00194039	0.00994752	AT4G26530
253973_at	-0.213058	-0.142106	-0.284009	-5.88552	3.96797e-09	4.24572e-07	AT4G26555
253976_at	-0.0644432	-0.0273058	-0.101581	-3.40105	0.000671269	0.00459148	AT4G26610
253987_at	0.152933	0.256842	0.0490231	2.88465	0.00391852	0.0167653	AT4G26270
253992_at	0.114817	0.177558	0.0520759	3.58676	0.000334813	0.00273511	AT4G26060
253994_at	0.169281	0.24438	0.0941816	4.41794	9.96461e-06	0.000194806	AT4G26080
254004_at	-0.0292326	-0.00535015	-0.0531151	-2.39904	0.0164383	0.0492739	AT4G26300
254010_at	0.0473062	0.0811346	0.0134779	2.74085	0.00612801	0.0234402	AT1G72125 AT4G26240
254011_at	-0.172378	-0.0771247	-0.26763	-3.54692	0.000389767	0.00305623	AT4G26370
254029_at	-0.147989	-0.052873	-0.243105	-3.04947	0.00229247	0.0112318	AT4G25870
254030_at	-0.0933205	-0.0402512	-0.14639	-3.44653	0.000567842	0.00403619	AT4G25890
254048_at	0.0639154	0.0995655	0.0282653	3.51393	0.000441528	0.00334467	AT4G25680
254049_at	-0.0799796	-0.0376748	-0.122284	-3.70542	0.000211041	0.00194133	AT4G25740
254050_s_at	0.0942789	0.127801	0.0607564	5.51222	3.54328e-08	2.55799e-06	AT4G25670 AT4G25672 AT4G25690 AT4G25692
254061_at	0.0501308	0.0852848	0.0149768	2.79497	0.00519039	0.020655	AT4G25360
254063_at	0.118624	0.200447	0.036802	2.84151	0.00448999	0.0184907	AT4G25390
254072_at	-0.0295283	-0.0073113	-0.0517453	-2.60496	0.00918849	0.0316328	AT4G25370
254075_at	-0.216347	-0.0723078	-0.360386	-2.94387	0.00324138	0.0144673	AT4G25470
254078_at	-0.112551	-0.0494847	-0.175618	-3.49784	0.000469051	0.0034892	AT4G25710
254080_at	-0.156359	-0.0512601	-0.261459	-2.9159	0.00354667	0.0154899	AT4G25630
254081_at	0.0596224	0.105913	0.013332	2.52445	0.011588	0.0377469	AT4G25660
254085_at	0.206748	0.305101	0.108395	4.12005	3.78788e-05	0.000550229	AT4G24960
254100_at	0.0687045	0.108807	0.0286014	3.35781	0.000785637	0.00513643	AT4G25020
254102_at	-0.183084	-0.12702	-0.239148	-6.40052	1.5485e-10	2.4743e-08	AT4G25050
254105_at	-0.183893	-0.113408	-0.254379	-5.11345	3.16326e-07	1.47472e-05	AT4G25080
254106_at	0.0449965	0.0660277	0.0239653	4.19337	2.74843e-05	0.000432716	AT4G24990
254108_at	0.0754441	0.122085	0.0288035	3.17036	0.00152249	0.00833131	AT4G25230
254117_at	-0.111923	-0.0583399	-0.165507	-4.09391	4.24158e-05	0.000594516	AT4G24750
254119_at	-0.199259	-0.0929647	-0.305553	-3.67415	0.000238647	0.00212162	AT4G24780
254126_at	-0.0845102	-0.0444508	-0.12457	-4.13478	3.55287e-05	0.0005263	AT4G24770
254130_at	-0.177527	-0.0441504	-0.310904	-2.60875	0.0090873	0.0314106	AT4G24540
254131_at	0.0647229	0.104056	0.0253894	3.2251	0.00125929	0.00722417	AT4G24740
254133_at	-0.249426	-0.142853	-0.355999	-4.58717	4.49305e-06	0.000106325	AT4G24810
254137_at	-0.162848	-0.0424063	-0.283289	-2.65005	0.00804802	0.0286571	AT4G24930
254141_at	-0.0774077	-0.0397843	-0.115031	-4.0325	5.51867e-05	0.00073128	AT4G24620
254145_at	-0.18885	-0.0411774	-0.336522	-2.50649	0.0121938	0.0391665	AT4G24700
254150_at	-0.297523	-0.096973	-0.498072	-2.90768	0.00364124	0.0158104	AT4G24350
254153_at	0.226913	0.368914	0.0849109	3.13194	0.00173656	0.00920004	AT4G24450
254157_at	0.0907864	0.133653	0.04792	4.15099	3.31036e-05	0.00050217	AT4G24220
254158_at	0.0752105	0.12031	0.0301114	3.26858	0.0010809	0.00650605	AT4G24380
254161_at	0.0442894	0.0791129	0.00946602	2.49274	0.0126762	0.0403483	AT4G24370
254167_at	0.113771	0.171056	0.0564865	3.89261	9.91713e-05	0.00112352	AT4G24400
254179_at	0.051439	0.0871334	0.0157447	2.8245	0.00473546	0.0192764	AT4G23910
254185_at	0.161246	0.282124	0.0403678	2.6145	0.00893574	0.0310304	AT4G23990
254188_at	0.182292	0.251674	0.11291	5.14953	2.61138e-07	1.29317e-05	AT4G23920
254189_at	0.698735	1.01866	0.378809	4.28066	1.86341e-05	0.000320819	AT4G24000
254190_at	0.122085	0.185103	0.059066	3.797	0.000146459	0.00148786	AT4G23885
254192_at	0.0268357	0.0482416	0.00542978	2.45712	0.0140054	0.0435724	AT4G23850
254198_at	-0.134069	-0.0903323	-0.177806	-6.00798	1.8785e-09	2.18562e-07	AT4G24090
254200_at	0.15584	0.188084	0.123596	9.47281	2.72408e-21	4.66362e-18	AT4G24110
254201_at	0.230982	0.408666	0.0532974	2.54787	0.0108384	0.0358606	AT4G24130
254204_at	0.0485144	0.0697568	0.027272	4.47626	7.59618e-06	0.00015887	AT4G24160
254210_at	0.342828	0.593335	0.0923204	2.68228	0.0073123	0.0267167	AT4G23450
254215_at	0.247634	0.449244	0.0460237	2.40739	0.0160672	0.0484445	AT4G23700
254221_at	-0.484574	-0.31697	-0.652179	-5.6666	1.45656e-08	1.26489e-06	AT4G23820
254225_at	0.0472714	0.0584387	0.0361041	8.29654	1.07183e-16	7.13603e-14	AT4G23670
254227_at	0.0685279	0.0951429	0.041913	5.0465	4.49982e-07	1.93283e-05	AT4G23630
254232_at	0.17245	0.271985	0.0729155	3.39576	0.000684388	0.0046615	AT4G23600
254233_at	-0.158476	-0.0419425	-0.27501	-2.66539	0.00768998	0.027708	AT4G23800
254234_at	0.59753	0.833408	0.361653	4.96502	6.86946e-07	2.58879e-05	AT4G23680
254239_at	-0.166913	-0.0932817	-0.240543	-4.44301	8.87094e-06	0.000178972	AT4G23400
254241_at	0.136645	0.2406	0.0326898	2.5763	0.00998647	0.0336507	AT4G23190
254259_s_at	0.0484178	0.0846703	0.0121654	2.61768	0.0088531	0.0308238	AT4G23420 AT4G23430
254267_at	-0.0532095	-0.0132022	-0.0932168	-2.60674	0.00914079	0.0315232	AT4G22930
254269_at	0.249798	0.362801	0.136794	4.33256	1.47386e-05	0.000263724	AT4G23050
254276_at	0.164056	0.232383	0.0957278	4.7059	2.52754e-06	6.80676e-05	AT4G22820
254278_at	0.105649	0.147566	0.063731	4.93986	7.8177e-07	2.8183e-05	AT4G22740
254280_at	-0.127136	-0.0294848	-0.224787	-2.55176	0.0107181	0.035551	AT4G22756
254286_at	0.235312	0.414132	0.0564926	2.57915	0.00990424	0.0334533	AT4G22950
254298_at	-0.0706456	-0.0356509	-0.10564	-3.95668	7.59991e-05	0.000919347	AT4G22890
254299_at	0.176622	0.25532	0.0979237	4.39874	1.08883e-05	0.000209304	AT4G22920
254303_at	-0.135722	-0.0531209	-0.218322	-3.22043	0.00128	0.0073115	AT4G22830
254304_at	0.230213	0.319868	0.140557	5.03269	4.83643e-07	2.0195e-05	AT4G22270
254318_at	0.104554	0.171305	0.0378034	3.06996	0.00214085	0.0107347	AT4G22530
254319_at	-0.161882	-0.0454816	-0.278282	-2.72579	0.00641475	0.0243043	AT4G22560
254321_at	0.213745	0.333375	0.0941142	3.50188	0.000461986	0.00345311	AT4G22590 AT4G22592
254328_at	-0.105712	-0.0282651	-0.183159	-2.67527	0.00746685	0.0271288	AT4G22570
254329_at	-0.0820649	-0.0279413	-0.136189	-2.97179	0.00296067	0.0134683	AT4G22540
254335_at	0.0808933	0.123775	0.0380118	3.69735	0.000217865	0.0019885	AT4G22260
254346_at	0.0693994	0.119601	0.019198	2.7095	0.00673856	0.0251651	AT4G21980
254356_at	-0.0845438	-0.0454417	-0.123646	-4.23769	2.25827e-05	0.000370727	AT4G22190
254357_at	0.0569886	0.0879662	0.0260111	3.60569	0.000311321	0.00260062	AT4G22220
254362_at	-0.15587	-0.0961837	-0.215556	-5.11843	3.08096e-07	1.45363e-05	AT4G22160
254363_at	-0.303447	-0.126179	-0.480714	-3.35507	0.000793457	0.00517345	AT4G22010
254372_at	0.0516665	0.0874478	0.0158851	2.83009	0.00465348	0.0190073	AT4G21620
254376_at	0.0691362	0.0976198	0.0406526	4.75728	1.96218e-06	5.6799e-05	AT4G21790
254377_at	0.195479	0.306357	0.0846021	3.45546	0.000549348	0.00395161	AT4G21650
254389_s_at	0.172558	0.245758	0.0993571	4.62028	3.83225e-06	9.43031e-05	AT4G21903 AT4G21910
254393_at	0.126861	0.169165	0.0845578	5.87762	4.16197e-09	4.30128e-07	AT4G21580
254396_at	0.347448	0.629258	0.0656375	2.41647	0.015672	0.0474994	AT4G21680
254398_at	-0.159339	-0.0567108	-0.261966	-3.04301	0.00234222	0.0114288	AT4G21280
254414_at	0.29513	0.469704	0.120557	3.31348	0.000921436	0.00580573	AT4G21320
254417_at	0.0842205	0.130089	0.0383515	3.59871	0.000319803	0.00265043	AT4G21470
254422_at	0.0671521	0.106034	0.0282705	3.38503	0.000711696	0.00479155	AT4G21560
254428_at	0.0418005	0.0688348	0.0147662	3.0305	0.00244151	0.0117885	AT4G21160
254431_at	-0.113308	-0.0352237	-0.191392	-2.8441	0.00445366	0.0183664	AT4G20840
254433_at	0.0275767	0.0488771	0.00627615	2.53746	0.0111659	0.0367413	AT4G20850
254445_at	0.118082	0.16833	0.067834	4.60588	4.1072e-06	9.98391e-05	AT4G20930
254447_at	0.158079	0.218767	0.09739	5.10521	3.30429e-07	1.51451e-05	AT4G20860
254468_at	0.217242	0.368499	0.0659855	2.81499	0.00487781	0.0196987	AT4G20460
254475_at	-0.0459848	-0.0156083	-0.0763612	-2.96705	0.00300669	0.0136228	AT4G20440
254478_at	0.0525007	0.0720237	0.0329777	5.27068	1.3592e-07	7.57374e-06	AT4G20330
254480_at	-0.0608539	-0.0317869	-0.0899209	-4.10333	4.07244e-05	0.000577563	AT4G20360
254481_at	0.0361868	0.0615396	0.010834	2.79752	0.00514967	0.020537	AT4G20480
254484_at	-0.0585545	-0.033252	-0.0838571	-4.5357	5.74135e-06	0.000127592	AT4G20760
254485_at	-0.063804	-0.0330839	-0.0945241	-4.07074	4.68632e-05	0.00064627	AT4G20760
254490_at	0.462069	0.684932	0.239207	4.06367	4.83077e-05	0.000659361	AT4G20320
254493_at	-0.0682035	-0.0171621	-0.119245	-2.61898	0.00881928	0.0307763	AT4G20020
254496_at	-0.118348	-0.0328937	-0.203801	-2.71441	0.00663938	0.0248956	AT4G20070
254505_at	-0.222208	-0.131102	-0.313315	-4.78036	1.74985e-06	5.17783e-05	AT4G19985
254526_at	0.0275867	0.0419643	0.013209	3.76061	0.000169502	0.00165013	AT4G19600
254530_at	0.0536199	0.0758523	0.0313875	4.72703	2.27832e-06	6.30562e-05	AT4G19640
254532_at	-0.17751	-0.0667794	-0.28824	-3.14198	0.00167807	0.00894971	AT4G19660
254535_at	-0.13589	-0.0828182	-0.188962	-5.01846	5.20864e-07	2.1111e-05	AT4G19710
254545_at	-0.091373	-0.0385744	-0.144171	-3.39191	0.000694076	0.00470305	AT4G19830
254551_at	0.0232646	0.0416347	0.00489456	2.48218	0.0130581	0.0412535	AT4G19840
254560_at	0.0544425	0.0964466	0.0124384	2.54035	0.011074	0.0365109	AT4G19110 AT4G19112
254561_at	-0.0558781	-0.0220892	-0.0896671	-3.24127	0.00118998	0.00695982	AT4G19160
254562_at	0.336696	0.492998	0.180395	4.22205	2.42089e-05	0.000390997	AT4G19230
254578_at	-0.0478005	-0.0281665	-0.0674346	-4.77168	1.82696e-06	5.36982e-05	AT4G19400 AT4G19410
254579_at	0.130875	0.216316	0.0454334	3.00218	0.00268057	0.0126239	AT4G19400
254580_at	0.204639	0.300113	0.109166	4.20103	2.65706e-05	0.000420637	AT4G19390
254602_at	0.0706469	0.116929	0.024365	2.99178	0.00277354	0.012888	AT4G19040
254609_at	-0.379169	-0.184259	-0.57408	-3.81282	0.000137389	0.00141814	AT4G18970
254612_at	-0.109977	-0.0470157	-0.172938	-3.42355	0.000618099	0.0042916	AT4G19100
254618_at	0.143423	0.228384	0.0584615	3.30861	0.000937601	0.00587975	AT4G18780
254620_at	-0.0861907	-0.0389288	-0.133453	-3.57436	0.00035109	0.00282538	AT4G18590
254623_at	-0.188884	-0.107204	-0.270563	-4.5324	5.83176e-06	0.00012847	AT4G18480
254624_at	0.114491	0.164922	0.0640589	4.44953	8.60575e-06	0.000175393	AT4G18580
254630_at	0.252327	0.419162	0.0854924	2.96432	0.00303352	0.0137132	AT4G18360
254636_at	0.0364898	0.0614461	0.0115334	2.86575	0.00416026	0.0175058	AT4G18700
254649_at	-0.191464	-0.0885033	-0.294424	-3.64472	0.000267683	0.00232289	AT4G18570
254652_at	0.22789	0.379605	0.0761744	2.94404	0.00323959	0.0144647	AT4G18170
254657_s_at	0.0562582	0.0937584	0.0187579	2.94035	0.00327839	0.0145998	AT4G18210 AT4G18220
254664_at	0.115919	0.167896	0.0639425	4.37114	1.236e-05	0.000231803	AT4G18300
254667_at	0.208362	0.302591	0.114134	4.33398	1.4644e-05	0.000263403	AT4G18280
254669_at	-0.19363	-0.083201	-0.30406	-3.43666	0.000588928	0.00414185	AT4G18370
254683_at	0.229802	0.38392	0.0756833	2.92245	0.00347291	0.0152788	AT4G13800
254686_at	-0.110146	-0.0310933	-0.189198	-2.73087	0.00631677	0.0240318	AT4G13720
254687_at	-0.191107	-0.0669912	-0.315223	-3.01785	0.00254578	0.0121603	AT4G13770 AT5G65110
254691_at	0.098022	0.158706	0.0373381	3.16591	0.00154599	0.008418	AT4G17840
254702_at	0.0597365	0.0817458	0.0377272	5.31963	1.03976e-07	5.99063e-06	AT4G17940
254727_at	-0.058339	-0.0212052	-0.0954728	-3.0792	0.00207557	0.0104687	AT4G13670
254737_at	-0.119141	-0.0448829	-0.1934	-3.14459	0.00166317	0.008894	AT4G13840
254746_at	-0.341303	-0.181865	-0.500741	-4.19563	2.72114e-05	0.00042908	AT4G12980
254755_at	-0.0795877	-0.0239695	-0.135206	-2.80464	0.0050373	0.0201973	AT4G13220
254759_at	0.10655	0.14883	0.0642701	4.93931	7.83996e-07	2.8183e-05	AT4G13180
254761_at	-0.088644	-0.0306635	-0.146624	-2.99651	0.00273091	0.0127665	AT4G13195
254763_at	-0.076108	-0.0269186	-0.125297	-3.03254	0.00242502	0.011742	AT4G13170
254765_at	0.04362	0.077493	0.00974702	2.52395	0.0116045	0.037771	AT4G13270
254783_at	-0.28303	-0.0976247	-0.468436	-2.99198	0.00277177	0.012888	AT4G12830
254785_at	-0.336503	-0.120562	-0.552445	-3.05423	0.00225639	0.0111141	AT4G12730
254790_at	-0.0563552	-0.021062	-0.0916483	-3.12962	0.00175033	0.00924865	AT4G12800
254794_at	-0.12107	-0.0781946	-0.163946	-5.53445	3.12203e-08	2.30953e-06	AT4G12970
254798_at	-0.135924	-0.0731651	-0.198682	-4.24493	2.18666e-05	0.000361946	AT4G13050
254803_at	-0.11541	-0.0296434	-0.201177	-2.63738	0.00835488	0.0294745	AT4G13100
254804_at	0.0613292	0.109605	0.0130531	2.48991	0.0127777	0.0405421	AT4G13010
254806_at	0.248747	0.423856	0.073638	2.78418	0.00536631	0.0212104	AT4G12430 AT4G12432
254809_at	0.679893	0.940163	0.419624	5.11995	3.05617e-07	1.44763e-05	AT4G12410
254810_at	-0.188976	-0.0531694	-0.324783	-2.7273	0.00638541	0.0242314	AT4G12390
254812_at	0.0713749	0.120113	0.0226365	2.87027	0.00410121	0.0172914	AT4G12250
254815_at	-0.201681	-0.101101	-0.302261	-3.93007	8.49202e-05	0.00100264	AT4G12420
254818_at	-0.264166	-0.11	-0.418333	-3.35843	0.000783873	0.00512769	AT4G12470
254822_at	0.0603109	0.108445	0.0121763	2.45577	0.0140585	0.0436921	AT4G12570
254823_at	0.427299	0.644576	0.210022	3.85449	0.000115972	0.00125096	AT4G12580
254831_at	-0.0943463	-0.0326805	-0.156012	-2.99867	0.00271163	0.0127251	AT4G12600
254833_s_at	0.281106	0.410953	0.151258	4.24311	2.20447e-05	0.000364391	AT4G12280 AT4G12290
254834_at	0.0797916	0.140598	0.0189849	2.5719	0.0101142	0.0339329	AT4G12300
254835_s_at	-0.229333	-0.113475	-0.34519	-3.87962	0.000104619	0.00116841	AT4G12310 AT4G12320
254839_at	0.464823	0.707947	0.221699	3.74721	0.000178815	0.0017116	AT4G12400
254847_at	-0.153955	-0.0337142	-0.274196	-2.50952	0.0120897	0.0389156	AT4G11850
254848_at	0.069116	0.113503	0.0247286	3.05188	0.00227415	0.011174	AT4G11960
254850_at	0.207649	0.328689	0.0866078	3.36237	0.000772764	0.00506609	AT4G12000
254857_at	0.201293	0.322654	0.0799326	3.25087	0.00115053	0.00681225	AT4G12120
254858_at	0.0989095	0.165425	0.0323941	2.9145	0.00356261	0.0155422	AT4G12070
254859_at	-0.0318339	-0.00617639	-0.0574914	-2.43178	0.015025	0.0459415	AT4G12060
254861_at	0.0503685	0.0672936	0.0334434	5.83279	5.45079e-09	5.5831e-07	AT4G12040
254862_at	-0.233955	-0.0973565	-0.370553	-3.35687	0.000788291	0.00514817	AT4G12030
254874_at	0.0631936	0.11407	0.0123172	2.43447	0.0149135	0.0456861	AT4G11570
254878_at	0.15101	0.258377	0.043643	2.75666	0.0058395	0.0226137	AT4G11660
254879_at	0.0603004	0.0958551	0.0247456	3.32407	0.000887131	0.00564898	AT4G11670
254890_at	0.0633164	0.0864579	0.0401749	5.36257	8.20453e-08	5.0682e-06	AT4G11600
254891_at	0.0685676	0.116021	0.0211139	2.83202	0.00462546	0.0189251	AT4G11740
254892_at	0.0977428	0.175544	0.0199417	2.46233	0.0138036	0.0431012	AT4G11800
254910_at	-0.0904696	-0.0442814	-0.136658	-3.83902	0.000123528	0.00131005	AT4G11175
254911_at	-0.199512	-0.114369	-0.284656	-4.59268	4.37587e-06	0.000105302	AT4G11100
254914_at	-0.251836	-0.116907	-0.386765	-3.65815	0.000254042	0.00222546	AT4G11290
254917_at	0.42434	0.640952	0.207727	3.83954	0.000123267	0.00131005	AT4G11350
254920_at	0.110791	0.144478	0.0771028	6.44582	1.14974e-10	1.96836e-08	AT4G11220
254950_at	0.015677	0.0282892	0.00306491	2.43626	0.01484	0.0455422	AT4G10810
254952_at	0.375743	0.494604	0.256881	6.19581	5.79847e-10	7.47192e-08	AT4G10955 AT4G10960
254970_at	-0.0671536	-0.0276746	-0.106633	-3.33389	0.000856417	0.00550564	AT4G10340
254971_at	0.196684	0.321924	0.0714434	3.07803	0.00208377	0.0104968	AT4G10380
254980_at	-0.0863561	-0.0249342	-0.147778	-2.75561	0.00585825	0.0226615	AT4G10450
254981_at	-0.0425899	-0.00828937	-0.0768904	-2.43363	0.0149484	0.0457695	AT4G10480
254984_s_at	0.0861541	0.133335	0.0389732	3.57897	0.000344951	0.00278752	AT4G10570 AT4G10590
255011_at	0.087344	0.157256	0.0174324	2.44868	0.0143381	0.0443769	AT4G10040
255021_at	0.0405127	0.0723622	0.00866314	2.49308	0.0126641	0.0403205	AT4G10330
255035_at	-0.0887807	-0.0219152	-0.155646	-2.60234	0.00925887	0.0317984	AT4G09550
255041_at	-0.0670152	-0.033504	-0.100526	-3.91951	8.8729e-05	0.00103739	AT4G09620
255043_at	-0.1664	-0.10031	-0.23249	-4.93475	8.02515e-07	2.8623e-05	AT4G09640
255046_at	-0.135821	-0.0770928	-0.19455	-4.5328	5.82077e-06	0.000128464	AT4G09650
255047_at	-0.0378276	-0.0128278	-0.0628275	-2.96565	0.00302046	0.0136645	AT4G09670
255064_at	-0.328532	-0.17267	-0.484395	-4.13128	3.60753e-05	0.000532183	AT4G08950
255066_at	0.0485883	0.0878058	0.00937085	2.42829	0.0151702	0.0463067	AT4G08980
255067_at	0.0499061	0.0782001	0.021612	3.45706	0.000546107	0.00393385	AT4G08960
255070_at	0.0775557	0.129497	0.0256148	2.92653	0.0034277	0.0151132	AT4G09020
255078_at	-0.10623	-0.0617223	-0.150737	-4.67802	2.89655e-06	7.61233e-05	AT4G09010
255080_at	0.0945343	0.157354	0.0317143	2.94944	0.00318351	0.0142728	AT4G09030
255093_s_at	0.0543321	0.0754468	0.0332173	5.04333	4.57492e-07	1.94418e-05	AT4G08580 AT5G17900
255131_at	-0.0271449	-0.00905392	-0.0452359	-2.94086	0.00327304	0.0145869	AT4G08280
255132_at	0.238663	0.383524	0.0938009	3.22908	0.00124189	0.00716898	AT4G08170
255147_at	0.0488283	0.0736548	0.0240018	3.85482	0.000115815	0.00125039	AT4G08460
255151_at	0.160391	0.231621	0.0891617	4.41335	1.01782e-05	0.000198011	AT4G08180
255199_at	0.0444784	0.0708082	0.0181486	3.31093	0.000929871	0.00584488	AT4G07390
255236_at	-0.0696354	-0.0137945	-0.125476	-2.44414	0.0145199	0.0447548	AT4G05520
255240_at	0.0530824	0.082115	0.0240499	3.58356	0.000338947	0.002752	AT4G05530
255248_at	-0.0742706	-0.0310931	-0.117448	-3.37137	0.000747942	0.00494939	AT4G05180
255249_at	-0.122836	-0.0488729	-0.1968	-3.25505	0.00113373	0.0067294	AT4G05090
255250_at	0.658758	0.900226	0.417291	5.34707	8.93913e-08	5.3537e-06	AT4G05100
255257_at	0.0466847	0.0692554	0.024114	4.05395	5.03602e-05	0.000678871	AT4G05050
255259_at	0.222923	0.320709	0.125137	4.46815	7.88987e-06	0.000162461	AT4G05020
255263_at	0.0417193	0.0732729	0.0101657	2.59141	0.00955838	0.0325975	AT4G05160
255265_at	-0.234692	-0.128004	-0.341381	-4.31151	1.6214e-05	0.00028491	AT4G05190
255283_at	0.0928218	0.142236	0.0434074	3.68167	0.000231713	0.00207692	AT4G04620
255285_at	-0.317801	-0.11634	-0.519263	-3.0918	0.00198944	0.0101367	AT4G04630
255290_at	-0.0955299	-0.0337016	-0.157358	-3.02831	0.00245927	0.0118504	AT4G04640
255301_at	0.0806674	0.144552	0.0167825	2.47484	0.0133295	0.0418826	AT4G04800
255328_at	-0.116188	-0.0598082	-0.172567	-4.03913	5.36503e-05	0.000715975	AT4G04350
255332_at	-0.106056	-0.0414205	-0.170692	-3.21596	0.00130007	0.00740848	AT4G04340
255344_s_at	-0.416543	-0.161546	-0.671539	-3.20165	0.00136644	0.00769519	AT4G04540 AT4G04570
255348_at	0.293309	0.485541	0.101078	2.99054	0.00278489	0.0129107	AT4G03820
255360_at	0.163725	0.253049	0.0744012	3.59249	0.00032753	0.00269213	AT4G03960
255364_s_at	0.152864	0.218126	0.087603	4.5909	4.4133e-06	0.00010599	AT4G04020 AT4G22240
255365_at	-0.0909124	-0.054976	-0.126849	-4.95834	7.10967e-07	2.65953e-05	AT4G04040
255379_at	-0.0315929	-0.0148034	-0.0483824	-3.68807	0.000225961	0.00203977	AT4G03520
255382_at	0.0926949	0.15958	0.0258094	2.71626	0.00660235	0.0247722	AT4G03430
255411_at	-0.139673	-0.0597556	-0.219591	-3.42546	0.000613769	0.00426895	AT4G03110
255429_at	0.0798808	0.129795	0.0299665	3.13664	0.00170894	0.00907796	AT4G03410
255430_at	0.284994	0.382549	0.18744	5.7258	1.02948e-08	9.49024e-07	AT4G03320
255433_at	-0.305352	-0.133681	-0.477024	-3.48619	0.000489947	0.00361993	AT4G03210
255435_at	-0.0457009	-0.0165089	-0.0748928	-3.06838	0.00215223	0.0107513	AT4G03280
255436_at	-0.196152	-0.0944917	-0.297813	-3.78171	0.000155753	0.00155545	AT4G03150
255440_at	-0.0974355	-0.0499238	-0.144947	-4.01944	5.83375e-05	0.000759909	AT4G02530
255441_at	0.0313634	0.0532708	0.00945595	2.80595	0.00501689	0.0201347	AT4G02570
255442_at	-0.0422227	-0.0223299	-0.0621156	-4.16004	3.1819e-05	0.000485756	AT4G02580
255447_at	-0.115673	-0.0637688	-0.167578	-4.36794	1.25426e-05	0.000233402	AT4G02790
255450_at	-0.218691	-0.123169	-0.314213	-4.4872	7.21657e-06	0.000153586	AT4G02850
255451_at	0.0370453	0.0581524	0.0159383	3.43997	0.000581779	0.00410603	AT4G02860
255452_at	0.08548	0.13882	0.0321402	3.14095	0.00168401	0.00896942	AT4G02880
255457_at	-0.0702855	-0.0332991	-0.107272	-3.72454	0.000195676	0.00183488	AT4G02770
255465_at	-0.10195	-0.0358755	-0.168025	-3.02413	0.00249348	0.0119767	AT4G02990
255469_at	0.0874502	0.144176	0.0307244	3.02154	0.00251492	0.0120411	AT4G03030
255479_at	0.1331	0.227823	0.0383759	2.75402	0.0058869	0.0227254	AT4G02380
255482_at	-0.0471167	-0.024808	-0.0694254	-4.1395	3.48059e-05	0.000520093	AT4G02510
255492_at	-0.067282	-0.0269935	-0.10757	-3.27315	0.00106356	0.00643398	AT4G02680
255499_at	0.0795799	0.118844	0.0403158	3.97242	7.11454e-05	0.000886285	AT4G02730
255504_at	-0.072708	-0.0204706	-0.124945	-2.72803	0.00637146	0.0241981	AT4G02200
255512_at	0.0933817	0.148794	0.0379695	3.30297	0.000956674	0.00595774	AT4G02195
255513_at	-0.324991	-0.170231	-0.479752	-4.11585	3.85758e-05	0.00055765	AT4G02060
255517_at	-0.17682	-0.0466606	-0.30698	-2.66259	0.00775428	0.0278642	AT4G02290
255521_at	0.606556	0.842262	0.37085	5.04368	4.56654e-07	1.94418e-05	AT4G02280
255524_at	-0.306987	-0.058433	-0.555541	-2.42074	0.0154891	0.0470167	AT4G02330
255525_at	0.063337	0.100912	0.0257618	3.30373	0.000954092	0.00594583	AT4G02340
255527_at	0.807085	1.0978	0.516373	5.44133	5.28856e-08	3.56056e-06	AT4G02360
255537_at	-0.0718199	-0.0515442	-0.0920956	-6.94252	3.85162e-12	1.1258e-09	AT4G01690
255543_at	0.222516	0.327915	0.117116	4.13782	3.50624e-05	0.000523272	AT4G01870
255552_at	0.0707498	0.100831	0.0406682	4.6097	4.03241e-06	9.84205e-05	AT4G01850
255558_at	-0.133653	-0.0242908	-0.243014	-2.3953	0.0166067	0.0496297	AT4G01900
255567_at	-0.0506803	-0.0163336	-0.0850271	-2.89202	0.00382772	0.0164296	AT4G01150
255572_at	-0.0650654	-0.029749	-0.100382	-3.61095	0.000305076	0.00255667	AT4G01050
255579_at	-0.224416	-0.0975587	-0.351273	-3.46726	0.000525793	0.00381232	AT4G01460
255585_at	0.173605	0.307105	0.0401041	2.54874	0.0108112	0.0357903	AT4G01550
255590_at	0.103794	0.151973	0.0556144	4.22239	2.41731e-05	0.000390945	AT4G01610
255594_at	0.0853718	0.147076	0.0236671	2.71172	0.00669357	0.0250385	AT4G01660
255599_at	0.202454	0.305374	0.0995338	3.85544	0.000115521	0.00124834	AT4G01010
255603_at	-0.0563478	-0.01626	-0.0964356	-2.75495	0.00587019	0.0227003	AT4G01040
255614_at	0.0927273	0.16467	0.0207851	2.52622	0.0115296	0.037618	AT4G01280
255617_at	-0.247495	-0.111506	-0.383483	-3.56707	0.000360999	0.00288606	AT4G01330
255623_at	-0.120243	-0.032037	-0.208448	-2.67184	0.0075437	0.0273619	AT4G01310
255625_at	0.133489	0.224191	0.0427867	2.88453	0.00391994	0.0167653	AT4G01120
255651_at	0.12009	0.197553	0.0426274	3.03852	0.00237744	0.0115771	AT4G00940
255652_at	-0.292325	-0.152775	-0.431875	-4.10566	4.03165e-05	0.000572831	AT4G00950
255657_at	-0.0577548	-0.0131461	-0.102364	-2.53756	0.0111629	0.0367413	AT4G00810
255662_at	-0.402444	-0.133309	-0.671578	-2.93079	0.00338105	0.0149515	AT4G00400
255664_at	0.165274	0.269073	0.0614756	3.12077	0.00180379	0.00946022	AT4G00440
255674_at	0.0649063	0.114037	0.0157759	2.58931	0.00961675	0.0327568	AT4G00430
255677_at	0.0728363	0.129949	0.0157232	2.49954	0.0124355	0.0397299	AT4G00500
255681_at	0.105249	0.171202	0.0392961	3.12775	0.00176151	0.00929936	AT4G00550
255686_at	0.0635944	0.107493	0.0196958	2.83933	0.00452078	0.0185936	AT4G00630
255691_at	-0.0614447	-0.0187524	-0.104137	-2.82087	0.00478934	0.0194297	AT4G00370
255692_at	-0.450999	-0.172566	-0.729433	-3.1747	0.0014999	0.0082741	AT4G00400
255698_at	-0.131741	-0.0659141	-0.197567	-3.92254	8.7621e-05	0.00102644	AT4G00150
255709_at	-0.140494	-0.0320874	-0.2489	-2.5401	0.0110821	0.0365259	AT4G00180
255718_at	-0.0696939	-0.0328584	-0.106529	-3.70831	0.000208644	0.00192783	AT1G32070
255723_at	0.271648	0.431697	0.111599	3.32661	0.000879107	0.00560682	AT3G29575
255764_at	-0.0747946	-0.0438008	-0.105788	-4.7298	2.24737e-06	6.23437e-05	AT1G16720
255774_at	-0.231307	-0.0825203	-0.380094	-3.047	0.00231136	0.0113151	AT1G18620
255779_at	-0.199268	-0.100994	-0.297542	-3.97416	7.0627e-05	0.00088258	AT1G18650
255785_at	-0.0774646	-0.0247741	-0.130155	-2.8815	0.00395784	0.0168853	AT1G19920
255787_at	0.203375	0.288524	0.118227	4.68133	2.85015e-06	7.5234e-05	AT2G33590
255789_at	-0.0625597	-0.0206662	-0.104453	-2.92682	0.00342446	0.0151044	AT2G33370
255791_at	-0.118866	-0.0547542	-0.182977	-3.63386	0.00027921	0.00240033	AT2G33430
255793_at	-0.0760597	-0.0285011	-0.123618	-3.13454	0.00172123	0.00913112	AT2G33250
255795_at	0.289192	0.457116	0.121269	3.37538	0.000737127	0.00489404	AT2G33380
255798_at	-0.0554651	-0.0232804	-0.0876498	-3.37768	0.00073101	0.00487436	AT2G33255
255817_at	-0.500571	-0.24313	-0.758011	-3.81098	0.000138416	0.00142629	AT2G33330
255819_s_at	-0.0362135	-0.00654458	-0.0658824	-2.39231	0.0167428	0.0499741	AT2G40510 AT2G40590
255822_at	-0.529234	-0.199629	-0.858838	-3.14704	0.00164933	0.0088397	AT2G40610
255826_at	-0.137117	-0.0908506	-0.183383	-5.80863	6.29865e-09	6.34312e-07	AT2G40490
255827_at	-0.0485019	-0.0121304	-0.0848734	-2.61364	0.00895839	0.031091	AT2G40600
255829_at	-0.0435227	-0.0169558	-0.0700895	-3.21088	0.00132331	0.0074875	AT2G40540
255850_at	-0.0979467	-0.0562764	-0.139617	-4.60693	4.08657e-06	9.95395e-05	AT2G33450
255852_at	-0.179214	-0.0685804	-0.289848	-3.17492	0.00149878	0.00827332	AT1G66970
255854_at	-0.144986	-0.0424517	-0.24752	-2.77144	0.00558092	0.0218496	AT1G67050
255856_at	-0.501074	-0.252235	-0.749913	-3.94668	7.9242e-05	0.000948688	AT1G66940
255859_at	0.145078	0.200883	0.0892736	5.09542	3.47963e-07	1.5618e-05	AT5G34930
255872_at	0.187841	0.279486	0.0961953	4.01723	5.88854e-05	0.000765021	AT2G30360
255874_at	-0.189129	-0.0906174	-0.287641	-3.76287	0.000167977	0.00163984	AT2G40550
255876_at	-0.192426	-0.0646078	-0.320244	-2.95066	0.00317095	0.0142218	AT2G40480
255885_at	-0.0628526	-0.022576	-0.103129	-3.05857	0.00222396	0.0110203	AT1G20330
255886_at	-0.0666372	-0.025562	-0.107712	-3.17969	0.00147431	0.00816078	AT1G20340
255888_at	-0.0676107	-0.0162412	-0.11898	-2.57963	0.00989058	0.033426	AT1G20300
255891_at	0.543222	0.799024	0.28742	4.16219	3.15213e-05	0.000483057	AT1G17870
255900_at	0.507284	0.750695	0.263873	4.08469	4.41366e-05	0.000615755	AT1G17830 AT3G20300
255902_at	-0.0428529	-0.0212026	-0.0645031	-3.8794	0.000104713	0.00116841	AT1G17880
255923_at	0.100078	0.154213	0.0459435	3.62335	0.000290808	0.00247341	AT1G22180
255928_at	0.0715789	0.129255	0.0139025	2.4324	0.0149991	0.0459014	AT1G12640
255936_at	0.0581851	0.0896395	0.0267306	3.62558	0.000288314	0.00245919	AT1G12680 AT1G12700
255942_at	0.100255	0.162282	0.0382276	3.16789	0.00153548	0.00837941	AT1G22360
255943_at	0.301268	0.466921	0.135616	3.56455	0.000364481	0.00289983	AT1G22370
255947_at	0.0571176	0.0842833	0.0299518	4.12094	3.77336e-05	0.000549452	AT1G22040
255962_at	-0.475954	-0.236927	-0.714982	-3.9027	9.51253e-05	0.00108673	AT1G22330
255968_at	-0.0554154	-0.0242323	-0.0865986	-3.48305	0.000495744	0.00364696	AT1G22270
255969_at	-0.502512	-0.320548	-0.684476	-5.41263	6.2104e-08	3.99598e-06	AT1G22330
255977_at	-0.0364678	-0.00790345	-0.0650321	-2.50227	0.0123401	0.0394673	AT1G34030
255982_at	-0.0695313	-0.0398223	-0.0992402	-4.58713	4.4938e-06	0.000106325	AT1G34000
255994_at	0.0726087	0.13034	0.0148777	2.46506	0.013699	0.0428527	AT1G29760
255997_s_at	-0.064968	-0.0161789	-0.113757	-2.6099	0.00905677	0.0313326	AT1G29910 AT1G29920 AT1G29930
256014_at	0.313214	0.528537	0.0978919	2.85102	0.00435791	0.0180398	AT1G19200
256015_at	-0.121817	-0.0572297	-0.186403	-3.69667	0.000218448	0.00199112	AT1G19150
256017_at	0.152831	0.225608	0.0800544	4.11593	3.85628e-05	0.00055765	AT1G19180
256020_at	-0.138996	-0.0747504	-0.203241	-4.24041	2.23113e-05	0.00036829	AT1G58290
256021_at	0.160152	0.235229	0.0850748	4.18092	2.90328e-05	0.000451855	AT1G58270
256022_at	0.171119	0.239129	0.103109	4.93144	8.16246e-07	2.88551e-05	AT1G58360
256025_at	-0.168137	-0.118738	-0.217536	-6.67105	2.53988e-11	5.07299e-09	AT1G58370
256033_at	0.0933759	0.143745	0.0430073	3.63348	0.000279625	0.00240217	AT1G07250
256034_at	0.0255589	0.0401193	0.0109985	3.44046	0.000580734	0.00410107	AT1G07080
256036_at	-0.0599744	-0.0208384	-0.0991104	-3.00357	0.00266836	0.0125848	AT1G07110
256052_at	-0.125213	-0.0647488	-0.185677	-4.05882	4.93223e-05	0.000669399	AT1G06960
256061_at	0.163704	0.28033	0.0470774	2.75112	0.00593913	0.0228727	AT1G07040
256065_at	-0.112259	-0.0589985	-0.165519	-4.1311	3.61035e-05	0.000532183	AT1G07070
256070_at	-0.0880286	-0.0229632	-0.153094	-2.65168	0.00800913	0.0285404	AT1G13730
256076_at	-0.0663102	-0.0419547	-0.0906658	-5.33619	9.49219e-08	5.59906e-06	AT1G18060
256088_at	-0.137437	-0.0870516	-0.187822	-5.34625	8.97941e-08	5.3537e-06	AT1G20810
[truncated: 2,016 more rows]
