# Supplementary material for: Meta‐analysis and meta‐regression of transcriptomic responses to water stress in Arabidopsis
Source: Plant J. 2016 Feb 12;85(4):548–60. doi: 10.1111/tpj.13124 (PMC4815425; doi:10.1111/tpj.13124)
Supplement: Supplementary file 4 — Table S2. Genes with expression responses to stress that are significantly moderated by plant part (shoots versus roots), according to the meta‐regression. [file TPJ-85-548-s004.xlsx]

## Sheet: Sheet1
Table S2.1 Genes with a significant effect of plant part according to the meta-regression, where the gene is upregulated in both shoots and roots, but more so roots than in shoots.
ID	AGI_TAIR	Shoot	Root	ci.ub.leaf	ci.ub.root	ci.lb.leaf	ci.lb.root	pval.shoot	pval.root	QM	p (of QM)	fdr(p) (of QM)	GeneTitle	GeneSymbol	AGI_TAIR
245319_at	AT4G16146	0.113847	0.858463	0.187674	0.984664	0.0400197	0.732261	0.00250772	1.50175e-40			9.96256e-21			AT4G16146
246310_at	AT3G51895	0.0889569	0.709486	0.156464	0.8387	0.0214495	0.580272	0.00980271	5.21564e-27			2.12148e-14	SULTR3;1 (SULFATE TRANSPORTER 3;1); secondary active sulfate transmembrane transporter sulfate transmembrane transporter transporter	SULTR3;1	AT3G51895
246463_at	AT5G16970	0.0669923	0.862751	0.10713	0.994795	0.0268544	0.730707	0.00107059	1.51634e-37			1.19199e-26	AT-AER (alkenal reductase); 2-alkenal reductase	AT-AER	AT5G16970
246831_at	AT5G26340	0.140035	0.557379	0.24177	0.744814	0.0383007	0.369943	0.00697898	5.59733e-09			0.00284367	MSS2; carbohydrate transmembrane transporter hexose:hydrogen symporter high-affinity hydrogen:glucose symporter sugar:hydrogen symporter	MSS2	AT5G26340
246908_at	AT5G25610	0.0842741	0.563413	0.130536	0.695572	0.0380121	0.431253	0.000356423	6.51221e-17			2.93836e-09	RD22; nutrient reservoir	RD22	AT5G25610
247120_at	AT5G65990	0.118971	0.534099	0.227998	0.73727	0.00994391	0.330928	0.032458	2.57202e-07			0.00742			AT5G65990
249125_at	AT5G43450	0.137451	0.458762	0.194768	0.632354	0.0801339	0.285171	2.59964e-06	2.22207e-07			0.00950129			AT5G43450
250955_at	AT5G03190	0.235457	0.484746	0.279808	0.589462	0.191105	0.380029	2.3489e-25	1.15888e-19			0.000598156	CPUORF47 (CONSERVED PEPTIDE UPSTREAM OPEN READING FRAME 47)	CPUORF47	AT5G03190
251028_at	AT5G02230	0.0503756	0.211009	0.0924628	0.271044	0.00828853	0.150974	0.0189784	5.62705e-12			0.000602428			AT5G02230
251038_at	AT5G02240	0.0225735	0.0805913	0.0394812	0.111247	0.00566582	0.049936	0.00887702	2.56817e-07			0.016153			AT5G02240
252209_at	AT3G50400	0.076076	0.346388	0.114467	0.436876	0.0376845	0.255899	0.000102821	6.25111e-14			5.23675e-06			AT3G50400
253684_at	AT4G29690	0.0363391	0.156406	0.071292	0.212686	0.00138618	0.100125	0.0415806	5.129e-08			0.00688458			AT4G29690
253879_s_at	AT4G27560 AT4G27570	0.168933	0.515385	0.249066	0.648554	0.0887997	0.382216	3.59771e-05	3.31572e-14			0.00044951			AT4G27560 AT4G27570
254833_s_at	AT4G12280 AT4G12290	0.183527	0.611543	0.245291	0.766568	0.121764	0.456519	5.74854e-09	1.06125e-14			2.99257e-05			AT4G12280 AT4G12290
257646_at	AT3G25740	0.0453053	0.234042	0.0814136	0.319737	0.00919711	0.148348	0.0139253	8.65547e-08			0.00177965	MAP1B (METHIONINE AMINOPEPTIDASE 1C); aminopeptidase metalloexopeptidase	MAP1B	AT3G25740
260551_at	AT2G43510	0.0847533	0.379655	0.15357	0.529817	0.0159368	0.229493	0.0157846	7.21873e-07			0.00815824	ATTI1; serine-type endopeptidase inhibitor	ATTI1	AT2G43510
260847_s_at	AT1G17290 AT1G72330	0.0289519	0.141972	0.0571484	0.184778	0.000755396	0.0991659	0.0441702	8.00694e-11			0.000540146	AlaAT1 (ALANINE AMINOTRANSFERAS); ATP binding L-alanine:2-oxoglutarate aminotransferase	AlaAT1	AT1G17290 AT1G72330
261431_at	AT1G18710	0.150895	0.76188	0.262351	0.981335	0.0394392	0.542425	0.00796605	1.0147e-11			6.10292e-05	AtMYB47 (myb domain protein 47); DNA binding transcription factor	AtMYB47	AT1G18710
264019_at	AT2G21130	0.130431	0.381413	0.212842	0.525351	0.04802	0.237475	0.00192209	2.06271e-07			0.0323477			AT2G21130
264130_at	AT1G79160	0.114774	0.674054	0.191435	0.825531	0.0381133	0.522576	0.003342	2.74382e-18			1.37572e-08			AT1G79160
265058_s_at	AT1G52030 AT1G52040	0.0903128	0.412372	0.176238	0.582291	0.004388	0.242454	0.0393932	1.96884e-06			0.013659	MBP2 (MYROSINASE-BINDING PROTEIN 2); sugar binding thioglucosidase binding	MBP2	AT1G52030 AT1G52040
266155_at	AT1G64950 AT2G12190	0.124782	0.543138	0.205611	0.694231	0.0439519	0.392046	0.00248049	1.84728e-12			8.33785e-05	CYP89A5; electron carrier heme binding iron ion binding monooxygenase oxygen binding	CYP89A5	AT1G64950 AT2G12190
Table S2.2 Genes with a significant effect of plant part according to the meta-regression, where the gene is upregulated in both shoots and roots, but more so in shoots than in roots.
ID		Shoot	Root	ci.ub.leaf	ci.ub.root	ci.lb.leaf	ci.lb.root	pval.shoot	pval.root			fdr.QMp	GeneTitle	GeneSymbol	AGI_TAIR
251200_at	AT3G63010	0.381233	0.099381	0.44361	0.174177	0.318855	0.0245845	4.59108e-33	0.00920958			1.21386e-06	GID1B (GA INSENSITIVE DWARF1B); hydrolase	GID1B	AT3G63010
254861_at	AT4G12040	0.0651396	0.030158	0.0821896	0.0477162	0.0480895	0.0125998	6.99185e-14	0.000761456			0.0461076			AT4G12040
257951_at	AT3G21700	0.180797	0.0638292	0.219399	0.122709	0.142195	0.00494962	4.32364e-20	0.0336095			0.0158491	SGP2; GTP binding	SGP2	AT3G21700
Table S2.3 Genes with a significant effect of plant part according to the meta-regression, where the gene is upregulated in shoots and downregulated in roots.
ID	AGI_TAIR	Shoot	Root	ci.ub.leaf	ci.ub.root	ci.lb.leaf	ci.lb.root	pval.shoot	pval.root			fdr.QMp	GeneTitle	GeneSymbol	AGI_TAIR
245131_s_at	AT2G45330 AT5G23600	0.0275591	-0.0524982	0.050212	-0.021626	0.00490623	-0.0833704	0.0171043	0.000859409			0.00119731	emb1067 (embryo defective 1067); tRNA 2-phosphotransferase transferase, transferring phosphorus-containing groups	emb1067	AT2G45330 AT5G23600
245278_at	AT4G17730	0.0396821	-0.0871471	0.0767632	-0.0234894	0.00260092	-0.150805	0.0359548	0.00729256			0.0114807	SYP23 (SYNTAXIN OF PLANTS 23); SNAP receptor	SYP23	AT4G17730
245282_at	AT4G14990	0.097323	-0.14305	0.148556	-0.0562082	0.0460902	-0.229891	0.000196722	0.00124419			0.000134754			AT4G14990
245288_at	AT4G16420	0.0681888	-0.0474127	0.0998008	-0.00087153	0.0365768	-0.0939538	2.36039e-05	0.0458614			0.00150033	ADA2B (HOMOLOG OF YEAST ADA2 2B); DNA binding transcription coactivator transcription factor	ADA2B	AT4G16420
245294_at	AT4G14340	0.0889707	-0.0605348	0.123697	-0.00728096	0.0542445	-0.113789	5.12544e-07	0.0258849			0.000170906	CKI1 (CASEIN KINASE I); kinase protein serinethreonine kinase	CKI1	AT4G14340
245298_at	AT4G15010	0.0538643	-0.070322	0.0908878	-0.0149822	0.0168407	-0.125662	0.00435156	0.0127533			0.00509627			AT4G15010
245344_at	AT4G15475	0.0871352	-0.0733399	0.128927	-0.000558802	0.0453438	-0.146121	4.37871e-05	0.0482668			0.00374484			AT4G15475
245353_at	AT4G16000	0.248191	-0.304683	0.328574	-0.163434	0.167808	-0.445932	1.43426e-09	2.36019e-05			3.68703e-09			AT4G16000
245528_at	AT4G15530	0.101304	-0.304451	0.180179	-0.134742	0.022429	-0.47416	0.0118257	0.000437938			0.000712688	PPDK (pyruvate orthophosphate dikinase); kinase pyruvate, phosphate dikinase	PPDK	AT4G15530
245678_at	AT1G56610	0.0704014	-0.112648	0.107985	-0.0501564	0.0328174	-0.175139	0.000241268	0.000410784			4.83022e-05			AT1G56610
245862_at	AT5G01010	0.0528635	-0.0946676	0.0933569	-0.0327196	0.0123701	-0.156616	0.0105064	0.00274288			0.00224791			AT5G01010
246044_at	AT5G19450	0.0365947	-0.0277953	0.0580073	-0.000615615	0.015182	-0.054975	0.000809223	0.0450319			0.00519909	CDPK19 (CALCIUM-DEPENDENT PROTEIN KINASE 19); ATP binding calcium ion binding calmodulin-dependent protein kinase kinase protein kinase protein serinethreonine kinase	CDPK19	AT5G19450
246090_at	AT5G20520	0.0371041	-0.104584	0.0731506	-0.0476537	0.00105767	-0.161515	0.0436462	0.000317548			0.0011235	WAV2 (WAVY GROWTH 2)	WAV2	AT5G20520
246122_at	AT5G20380	0.0777737	-0.223513	0.143963	-0.0757782	0.0115839	-0.371248	0.0212801	0.00302392			0.00519909	PHT4;5; inplant partic phosphate transmembrane transporter	PHT4;5	AT5G20380
246148_at	AT5G19960	0.0444684	-0.0595024	0.0799642	-0.00461525	0.00897246	-0.11439	0.0140731	0.0336058			0.0226907			AT5G19960
246300_at	AT3G51830	0.109631	-0.130391	0.170714	-0.01658	0.0485486	-0.244202	0.000435237	0.0247366			0.00525004	ATG5; phosphatidylinositol-4,5-bisphosphate 5-phosphatase	SAC8	AT3G51830
246506_at	AT5G16110	0.0501845	-0.12119	0.0987603	-0.046778	0.00160869	-0.195602	0.0428805	0.00141258			0.00338768			AT5G16110
246843_at	AT5G26740	0.0275637	-0.0515861	0.0514985	-0.0126124	0.0036288	-0.0905598	0.0240008	0.00948024			0.010895			AT5G26740
246977_at	AT5G24930	0.0172674	-0.111965	0.029788	-0.0729786	0.00474684	-0.150951	0.00687101	1.81428e-08			6.71889e-08	zinc finger (B-box type) family protein	COL4	AT5G24930
247000_at	AT5G67380	0.0247211	-0.0410624	0.0473616	-0.00528925	0.00208063	-0.0768355	0.0323481	0.0244645			0.0270474	CKA1 (CASEIN KINASE ALPHA 1); kinase	CKA1	AT5G67380
247006_at	AT5G67490	0.0355327	-0.0329715	0.0553629	-0.00464043	0.0157025	-0.0613025	0.000444813	0.0225489			0.00242808			AT5G67490
247089_at	AT5G66360	0.064322	-0.111951	0.118766	-0.0144794	0.00987808	-0.209423	0.0205817	0.0243782			0.0241298			AT5G66360
247140_at	AT5G66250	0.10823	-0.0763615	0.146763	-0.0153555	0.0696964	-0.137368	3.69113e-08	0.0141554			3.18748e-05			AT5G66250
247199_at	AT5G65210	0.139832	-0.154989	0.215523	-0.0501213	0.0641406	-0.259858	0.000293661	0.00377087			0.00031173	TGA1; DNA binding calmodulin binding transcription factor	TGA1	AT5G65210
247446_at	AT5G62650	0.0371573	-0.0626086	0.0699597	-0.00475947	0.00435481	-0.120458	0.0264075	0.0339035			0.0340632			AT5G62650
247564_at	AT5G61140	0.0751327	-0.0743494	0.11925	-0.00554777	0.0310155	-0.143151	0.000844231	0.0341747			0.00631589			AT5G61140
247653_at	AT5G59950	0.0290399	-0.0415675	0.0551614	-0.00167698	0.00291842	-0.081458	0.0293361	0.0411158			0.0368144			AT5G59950
247686_at	AT5G59700	0.169335	-0.195307	0.229529	-0.0880071	0.10914	-0.302606	3.51518e-08	0.000360365			6.01269e-07			AT5G59700
247693_at	AT5G59730	0.0260603	-0.028293	0.0482301	-0.00590014	0.00389053	-0.0506859	0.0212275	0.0132722			0.0112623	ATEXO70H7 (EXOCYST SUBUNIT EXO70 FAMILY PROTEIN H7); protein binding	ATEXO70H7	AT5G59730
247783_at	AT5G58800	0.0585381	-0.123986	0.100801	-0.0453424	0.0162753	-0.20263	0.00663279	0.00200165			0.00161661			AT5G58800
247983_at	AT5G56630	0.0628066	-0.0396144	0.0881707	-0.00200951	0.0374424	-0.0772194	1.21453e-06	0.0389515			0.000363975	PFK7 (PHOSPHOFRUCTOKINASE 7); 6-phosphofructokinase	PFK7	AT5G56630
248008_at	AT5G56270	0.13363	-0.211581	0.222191	-0.0447531	0.0450699	-0.37841	0.00310221	0.0129282			0.00635526	WRKY2; transcription factor	WRKY2	AT5G56270
248180_at	AT5G54310	0.050858	-0.0620454	0.0892581	-0.00348248	0.0124578	-0.120608	0.0094366	0.0378464			0.020294	AGD5 (ARF-GAP domain 5); ARF GTPase activator DNA binding zinc ion binding	AGD5	AT5G54310
248250_at	AT5G53130	0.0575202	-0.103137	0.0934929	-0.0409616	0.0215475	-0.165313	0.00172457	0.00114919			0.000429515	CNGC1 (CYCLIC NUCLEOTIDE GATED CHANNEL 1); calmodulin binding cation channel cyclic nucleotide binding intracellular cyclic nucleotide activated cation channel inward rectifier potassium channel	CNGC1	AT5G53130
248453_at	AT5G51340	0.0412709	-0.0592294	0.0757735	-0.0138068	0.00676835	-0.104652	0.0190552	0.0105969			0.00926257			AT5G51340
248551_at	AT5G50200	0.0750993	-0.10636	0.122027	-0.0482971	0.0281716	-0.164422	0.00170939	0.000330323			9.07491e-05	WR3 (WOUND-RESPONSIVE 3); nitrate transmembrane transporter	WR3	AT5G50200
248756_at	AT5G47560	0.144024	-0.462507	0.22214	-0.299441	0.0659083	-0.625572	0.000301935	2.71167e-08			6.62341e-09	TDT (TONOPLAST DICARBOXYLATE TRANSPORTER); malate transmembrane transporter sodium:dicarboxylate symporter	TDT	AT5G47560
248970_at	AT5G45380	0.0985303	-0.515009	0.17736	-0.351143	0.0197011	-0.678874	0.0142936	7.2783e-10			5.17588e-09			AT5G45380
249307_s_at	AT5G41360 AT5G41370	0.0478222	-0.0519769	0.0848145	-0.00059694	0.0108299	-0.103357	0.0112844	0.047397			0.0244365	XPB1 (ARABIDOPSIS HOMOLOG OF XERODERMA PIGMENTOSUM COMPLEMENTATION GROUP B 1); ATP binding ATP-dependent DNA helicase ATP-dependent helicase DNA binding helicase hydrolase nucleic acid binding	XPB1	AT5G41360 AT5G41370
249313_at	AT5G41560	0.0995393	-0.0323631	0.120181	-0.00633057	0.0788979	-0.0583956	3.33805e-21	0.0148266			1.74895e-12			AT5G41560
249385_at	AT5G39950	0.0186715	-0.0169036	0.0304053	-0.00141819	0.0069377	-0.032389	0.00181586	0.0323983			0.0062269	ATTRX2 (THIOREDOXIN 2); oxidoreductase, acting on sulfur group of donors, disulfide as acceptor	ATTRX2	AT5G39950
249442_at	AT5G39590	0.0765621	-0.0766611	0.121826	-0.00368674	0.0312981	-0.149635	0.000915783	0.0394958			0.00820816			AT5G39590
249606_at	AT5G37260	0.181021	-0.229421	0.316751	-0.00567916	0.0452924	-0.453162	0.00894896	0.0444616			0.0254993	RVE2 (REVEILLE 2); DNA binding transcription factor	RVE2	AT5G37260
249831_at	AT5G23340	0.067651	-0.136608	0.134648	-0.0262591	0.000654126	-0.246956	0.0478047	0.0152509			0.0237166			AT5G23340
249845_at	AT5G23610	0.0386766	-0.0487172	0.0596663	-0.0151311	0.017687	-0.0823034	0.000304394	0.00446971			0.00053363			AT5G23610
250030_at	AT5G18120	0.0481165	-0.114478	0.0891079	-0.0450471	0.00712502	-0.18391	0.021412	0.00123104			0.00195164	ATAPRL7 (APR-like 7)	ATAPRL7	AT5G18120
250103_at	AT5G16600	0.25119	-0.127566	0.332843	-0.00387437	0.169536	-0.251258	1.64531e-09	0.043243			3.2444e-05	MYB43 (myb domain protein 43); DNA binding transcription factor	MYB43	AT5G16600
250238_at	AT5G13570	0.133364	-0.163515	0.208221	-0.0508444	0.0585066	-0.276185	0.000479734	0.00444909			0.000587938	DCP2 (DECAPPING 2); hydrolase m7G(5)pppN diphosphatase mRNA binding protein homodimerization	DCP2	AT5G13570
250310_at	AT5G12230	0.0520254	-0.0642801	0.0836001	-0.0127304	0.0204507	-0.11583	0.00124042	0.014526			0.00349215			AT5G12230
250340_at	AT5G11840	0.0746694	-0.143511	0.129182	-0.0397468	0.020157	-0.247276	0.00725951	0.00671361			0.00519909			AT5G11840
250402_at	AT5G10940	0.0581393	-0.0328189	0.0838808	-0.000313533	0.0323979	-0.0653243	9.56654e-06	0.0478308			0.000591465			AT5G10940
250655_at	AT5G06960	0.110401	-0.0894666	0.150197	-0.0283307	0.0706047	-0.150602	5.4109e-08	0.00412783			5.70392e-06	OBF5 (OCS-ELEMENT BINDING FACTOR 5); DNA binding protein binding transcription factor	OBF5	AT5G06960
250784_at	AT5G05480	0.0789495	-0.0721154	0.133559	-0.000315995	0.0243399	-0.143915	0.00460367	0.0490002			0.0147867			AT5G05480
250822_at	AT5G05230	0.133049	-0.227049	0.241943	-0.0408182	0.0241547	-0.413279	0.016633	0.0168689			0.0152884			AT5G05230
250888_at	AT5G04460	0.0750911	-0.0922014	0.136416	-0.00279049	0.0137661	-0.181612	0.0163981	0.0432659			0.0284439			AT5G04460
250937_at	AT5G03230	0.0696555	-0.248891	0.130156	-0.129637	0.0091548	-0.368144	0.0240368	4.30262e-05			0.000136116			AT5G03230
250984_at	AT5G02800	0.0804117	-0.107053	0.12559	-0.0313633	0.0352333	-0.182743	0.000485776	0.00556945			0.000963269			AT5G02800
251011_at	AT5G02560	0.0884787	-0.105896	0.139822	-0.0140574	0.0371353	-0.197735	0.000731346	0.0238233			0.0056373	HTA12; DNA binding	HTA12	AT5G02560
251074_at	AT5G01800	0.0608706	-0.0474918	0.0879203	-0.0131738	0.0338209	-0.0818099	1.03106e-05	0.00668094			6.19669e-05			AT5G01800
251084_at	AT5G01520	0.263164	-0.212172	0.36462	-0.0330961	0.161708	-0.391248	3.69743e-07	0.0202223			0.000244734			AT5G01520
251138_at	AT5G01160	0.0589149	-0.0760252	0.104197	-0.00319204	0.0136327	-0.148858	0.0107713	0.0407699			0.0248575			AT5G01160
251145_at	AT3G63500	0.0826646	-0.0540517	0.114249	-0.00828152	0.0510797	-0.0998219	2.90281e-07	0.0206352			7.32874e-05			AT3G63500
251169_at	AT3G63210	0.127103	-0.235374	0.221812	-0.0788917	0.0323946	-0.391856	0.00852948	0.00319738			0.00241782	MARD1	MARD1	AT3G63210
251170_at	AT3G63260	0.0424467	-0.075967	0.0701056	-0.0282844	0.0147877	-0.12365	0.00263102	0.00179275			0.000824349	ATMRK1; kinase protein serinethreoninetyrosine kinase	ATMRK1	AT3G63260
251758_at	AT3G55770	0.026978	-0.0353437	0.0481271	-0.000312365	0.00582899	-0.070375	0.0124137	0.0479919			0.031159			AT3G55770
251817_at	AT3G54840	0.0232392	-0.0259179	0.0400698	-0.0005927	0.00640869	-0.0512431	0.00680429	0.0448739			0.0198319	ARA6; GTP binding GTPase	ARA6	AT3G54840
251862_at	AT3G54850	0.120009	-0.0608209	0.145771	-0.0189428	0.0942475	-0.102699	6.82935e-20	0.00442007			1.14723e-10	PUB14; ubiquitin-protein ligase	PUB14	AT3G54850
251894_at	AT3G54380	0.0856129	-0.104337	0.135725	-0.0376385	0.0355004	-0.171035	0.000812698	0.00216949			0.000317509			AT3G54380
252323_at	AT3G48530	0.0822909	-0.114972	0.149947	-0.00176806	0.0146345	-0.228175	0.0171295	0.0465276			0.0346972	KING1 (SNF1-RELATED PROTEIN KINASE REGULATORY SUBUNIT GAMMA 1)	KING1	AT3G48530
252826_at	AT4G40050	0.0979461	-0.0800109	0.136508	-0.0255791	0.0593838	-0.134443	6.41787e-07	0.00396406			1.17351e-05			AT4G40050
253239_at	AT4G34500	0.0546963	-0.14285	0.103821	-0.0573381	0.00557122	-0.228362	0.0290917	0.00105971			0.00211133			AT4G34500
253388_at	AT4G32910	0.0453544	-0.085553	0.0822412	-0.0216762	0.00846762	-0.14943	0.0159574	0.00866324			0.0086297			AT4G32910
253401_at	AT4G32870	0.206381	-0.111349	0.280978	-0.00255357	0.131783	-0.220145	5.88007e-08	0.0448598			0.000109614			AT4G32870
253466_at	AT4G32040	0.0496134	-0.125873	0.0869333	-0.0566055	0.0122935	-0.195141	0.00917156	0.000368548			0.000448605	KNAT5 (KNOTTED1-LIKE HOMEOBOX GENE 5); transcription activator transcription factor	KNAT5	AT4G32040
253469_at	AT4G32180	0.0504129	-0.0509959	0.079012	-0.00884855	0.0218137	-0.0931432	0.00055048	0.0177187			0.00227945	ATPANK2 (PANTOTHENATE KINASE 2); pantothenate kinase	ATPANK2	AT4G32180
253672_at	AT4G29820	0.144503	-0.176784	0.21993	-0.0471625	0.0690765	-0.306405	0.000173403	0.0075155			0.000857058	CFIM-25	CFIM-25	AT4G29820
253857_at	AT4G27990	0.0402133	-0.0533904	0.0653248	-0.000527857	0.0151019	-0.106253	0.00169713	0.0477558			0.0215791			AT4G27990
253885_at	AT4G27690	0.0400859	-0.0413753	0.0682564	-0.000447776	0.0119155	-0.0823028	0.00528735	0.0475456			0.0176182	VPS26B (VACUOLAR PROTEIN SORTING 26B)	VPS26B	AT4G27690
253893_at	AT4G27390	0.0443136	-0.117946	0.0739542	-0.0564565	0.0146729	-0.179436	0.00338748	0.000170255			0.000141293			AT4G27390
254127_at	AT4G24520	0.0436951	-0.0512126	0.0785344	-0.00131172	0.00885583	-0.101113	0.0139648	0.0442743			0.0263906	ATR1 (ARABIDOPSIS P450 REDUCTASE 1); NADPH-hemoprotein reductase	ATR1	AT4G24520
254169_at	AT4G24290	0.141171	-0.0990961	0.205919	-0.000440638	0.0764235	-0.197752	1.92552e-05	0.0489855			0.00170557			AT4G24290
254178_at	AT4G23880	0.173382	-0.425071	0.271703	-0.241129	0.0750607	-0.609013	0.000547749	5.91844e-06			1.57162e-06			AT4G23880
254210_at	AT4G23450	0.505952	-0.258083	0.663793	-0.0181467	0.348111	-0.498019	3.33042e-10	0.0350138			1.25506e-05			AT4G23450
254405_at	AT4G21350	0.0841129	-0.172608	0.118138	-0.0989074	0.0500881	-0.246308	1.26455e-06	4.42667e-06			6.31262e-08	PUB8 (PLANT U-BOX 8); binding protein binding ubiquitin-protein ligase zinc ion binding	PUB8	AT4G21350
254547_at	AT4G19860	0.0831072	-0.0974049	0.134104	-0.0086571	0.0321106	-0.186153	0.00140278	0.0314641			0.00917714			AT4G19860
255129_at	AT4G08290	0.197633	-0.446591	0.329865	-0.214256	0.065401	-0.678926	0.00339672	0.000164942			0.000108852			AT4G08290
255253_at	AT4G05000	0.0704541	-0.0362136	0.0941878	-0.0176805	0.0467205	-0.0547467	5.94767e-09	0.000128263			6.12864e-10	VPS28-2; transporter	VPS28-2	AT4G05000
255418_at	AT4G03200	0.120166	-0.17936	0.175248	-0.065437	0.0650843	-0.293282	1.9041e-05	0.00203028			0.000151998			AT4G03200
255539_at	AT4G01710	0.0531207	-0.03723	0.0785321	-0.00419885	0.0277092	-0.0702611	4.18262e-05	0.0271669			0.000712688	CRK (CROOKED); actin binding	CRK	AT4G01710
255553_at	AT4G01960	0.125952	-0.114977	0.185878	-0.010144	0.0660274	-0.21981	3.79666e-05	0.0315855			0.00222397			AT4G01960
255739_at	AT1G25580	0.04201	-0.106936	0.0795206	-0.0638292	0.00449944	-0.150042	0.028159	1.16123e-06			2.10252e-05	ANAC008 (Arabidopsis NAC domain containing protein 8); transcription factor	ANAC008	AT1G25580
255957_at	AT1G22160	0.0972567	-0.231293	0.187801	-0.0498065	0.00671279	-0.41278	0.0352676	0.012495			0.0194349			AT1G22160
255979_at	AT1G33980	0.0552742	-0.0595798	0.0836152	-0.0217611	0.0269333	-0.0973985	0.000132065	0.00201684			9.07491e-05	Smg-4UPF3 family protein	UPF3	AT1G33980
256071_at	AT1G13640	0.0882489	-0.175185	0.155484	-0.0679668	0.0210138	-0.282404	0.0100957	0.00136285			0.00126695			AT1G13640
256209_at	AT1G50940	0.0713118	-0.0798601	0.106214	-0.0170354	0.0364099	-0.142685	6.21174e-05	0.0127233			0.0011235	ETFALPHA (electron transfer flavoprotein alpha); FAD binding electron carrier	ETFALPHA	AT1G50940
256323_at	AT1G54920	0.077983	-0.1147	0.127946	-0.0382822	0.0280202	-0.191118	0.00221962	0.00326287			0.00107638			AT1G54920
256387_at	AT3G06170	0.0756672	-0.0730053	0.108184	-0.0166955	0.0431501	-0.129315	5.09523e-06	0.0110511			0.000295737			AT3G06170
256413_at	AT3G11100	0.063805	-0.149922	0.101718	-0.0870622	0.0258923	-0.212781	0.000971988	2.94555e-06			1.02181e-06			AT3G11100
256568_at	AT3G19520	0.0922554	-0.0450502	0.112512	-0.0355089	0.0719986	-0.0545914	4.40662e-19	2.1588e-20			3.20653e-30			AT3G19520
256603_at	AT3G28270	0.201809	-0.180231	0.285284	-0.0163711	0.118335	-0.344091	2.15371e-06	0.0311007			0.00130359			AT3G28270
256682_at	AT3G52200	0.0301866	-0.0175564	0.0426267	-0.000453543	0.0177466	-0.0346593	1.97463e-06	0.0442263			0.00036442	LTA3; ATP binding dihydrolipoyllysine-residue acetyltransferase	LTA3	AT3G52200
256747_at	AT3G29180	0.0909966	-0.0690994	0.128955	-0.00601994	0.0530385	-0.132179	2.6194e-06	0.0317923			0.000679886			AT3G29180
256813_at	AT3G21360	0.0924461	-0.141737	0.141654	-0.0556654	0.0432385	-0.227809	0.000231252	0.00124861			0.000157112			AT3G21360
257019_at	AT3G19640	0.0542522	-0.0267908	0.072023	-0.00115818	0.0364814	-0.0524235	2.18333e-09	0.0405088			2.22215e-05			AT3G19640
257146_at	AT3G27260	0.0748237	-0.0657029	0.111186	-0.00501411	0.0384611	-0.126392	5.506e-05	0.0338464			0.00234416	GTE8; DNA binding	GTE8	AT3G27260
257177_at	AT3G23490	0.0124012	-0.0578839	0.0230279	-0.0416405	0.00177464	-0.0741273	0.0221797	2.86107e-12			2.27645e-10	CYN (CYANASE); DNA binding cyanate hydratase hydro-lyase	CYN	AT3G23490
257251_at	AT3G24160	0.0168808	-0.0324647	0.0239995	-0.00959121	0.00976209	-0.0553381	3.35637e-06	0.00540569			0.00145639	PMP (PUTATIVE TYPE 1 MEMBRANE PROTEIN)	PMP	AT3G24160
257431_at	AT2G36360	0.0333637	-0.0518325	0.0630116	-0.0080924	0.00371587	-0.0955727	0.0274111	0.0202018			0.020294			AT2G36360
257611_at	AT3G26580	0.0710994	-0.197413	0.119923	-0.0989575	0.0222759	-0.295869	0.0043145	8.4977e-05			8.25593e-05			AT3G26580
257628_at	AT3G26290	0.115529	-0.199928	0.179238	-0.0551957	0.0518199	-0.344661	0.000379171	0.00678078			0.00222626	CYP71B26; electron carrier heme binding iron ion binding monooxygenase oxygen binding	CYP71B26	AT3G26290
257661_at	AT3G13340	0.0485106	-0.128316	0.0960966	-0.0601659	0.000924594	-0.196466	0.0457117	0.000223979			0.000960277			AT3G13340
257690_at	AT3G12830	0.126946	-0.203847	0.23115	-0.0294724	0.0227419	-0.378221	0.0169536	0.0219499			0.018672			AT3G12830
257705_at	AT3G12760	0.0260966	-0.0486972	0.0488687	-0.0110056	0.00332438	-0.0863887	0.0246984	0.0113332			0.0131319			AT3G12760
257734_at	AT3G18370	0.0343067	-0.182006	0.0679977	-0.135873	0.000615754	-0.228138	0.0459573	1.05328e-14			2.51393e-11	ATSYTF	ATSYTF	AT3G18370
258209_at	AT3G04120 AT3G14060	0.195449	-0.408011	0.29	-0.245523	0.100899	-0.5705	5.08853e-05	8.58817e-07			3.7241e-08	GAPC1 (GLYCERALDEHYDE-3-PHOSPHATE DEHYDROGENASE C SUBUNIT 1); glyceraldehyde-3-phosphate dehydrogenase (phosphorylating) glyceraldehyde-3-phosphate dehydrogenase	GAPC1	AT3G04120 AT3G14060
258455_at	AT3G22440	0.0618267	-0.115251	0.107448	-0.0438628	0.0162052	-0.186639	0.00790354	0.00155498			0.00119731			AT3G22440
258511_at	AT3G06590	0.0315513	-0.0332867	0.044261	-0.0133258	0.0188415	-0.0532476	1.14163e-06	0.00108146			5.70392e-06			AT3G06590
258512_at	AT3G06510 AT3G06520	0.0521338	-0.10686	0.0885092	-0.0404725	0.0157584	-0.173248	0.0049688	0.00160594			0.00113841			AT3G06510 AT3G06520
258925_at	AT3G10420	0.142033	-0.216116	0.233053	-0.0310917	0.0510135	-0.401141	0.00222477	0.0220608			0.0105638			AT3G10420
259047_at	AT3G03380	0.0312949	-0.0647134	0.0494403	-0.0306757	0.0131496	-0.0987512	0.00072402	0.000194284			5.80672e-05	DegP7 (DegP protease 7); catalytic protein binding serine-type endopeptidase serine-type peptidase	DegP7	AT3G03380
259114_at	AT3G05530	0.0393808	-0.0475772	0.065026	-0.00768502	0.0137356	-0.0874695	0.00261487	0.0194111			0.00611718	RPT5A (REGULATORY PARTICLE TRIPLE-A ATPASE 5A); ATPase calmodulin binding	RPT5A	AT3G05530
259153_at	AT3G10250	0.153225	-0.122549	0.199504	-0.0506465	0.106946	-0.194451	8.62687e-11	0.000836211			3.13704e-08			AT3G10250
259319_at	AT3G01090	0.0732129	-0.0864107	0.105335	-0.0357638	0.0410911	-0.137058	7.92464e-06	0.000825883			1.24587e-05	AKIN10 (Arabidopsis SNF1 kinase homolog 10); protein binding protein kinase	AKIN10	AT3G01090
259337_at	AT3G03720	0.0755129	-0.072744	0.1142	-0.00119218	0.0368257	-0.144296	0.000130444	0.046303			0.00652603	CAT4 (CATIONIC AMINO ACID TRANSPORTER 4); cationic amino acid transmembrane transporter	CAT4	AT3G03720
259416_at	AT1G02305	0.067751	-0.0944146	0.113542	-0.0135589	0.02196	-0.17527	0.00373274	0.0221005			0.0101418			AT1G02305
259769_at	AT1G29400	0.0919156	-0.10566	0.147642	-0.0198289	0.0361891	-0.191492	0.00122594	0.0158324			0.00333643	AML5 (ARABIDOPSIS MEI2-LIKE PROTEIN 5); RNA binding nucleic acid binding nucleotide binding	AML5	AT1G29400
259849_at	AT1G72190	0.0667548	-0.178887	0.122555	-0.067244	0.010955	-0.290529	0.0190394	0.00168671			0.00265028			AT1G72190
259862_at	AT1G72650	0.0981817	-0.130675	0.154744	-0.0359503	0.0416198	-0.2254	0.000668555	0.00685476			0.0013351	TRFL6 (TRF-LIKE 6); DNA binding transcription factor	TRFL6	AT1G72650
259868_at	AT1G76760	0.0562936	-0.044947	0.0880873	-0.008492	0.0244999	-0.081402	0.0005199	0.0156694			0.00119088	ATY1 (ARABIDOPSIS THIOREDOXIN Y1); electron carrier protein disulfide oxidoreductase	ATY1	AT1G76760
259932_at	AT1G34370	0.0642861	-0.0611341	0.102006	-0.000132115	0.0265665	-0.122136	0.00083659	0.0495059			0.00994149	STOP1 (sensitive to proton rhizotoxicity 1); nucleic acid binding transcription factor zinc ion binding	STOP1	AT1G34370
260007_at	AT1G67870	0.0260713	-0.0694499	0.0384312	-0.0527386	0.0137115	-0.0861612	3.56104e-05	3.78186e-16			8.15473e-17			AT1G67870
260156_at	AT1G52880	0.101508	-0.358471	0.153068	-0.224318	0.0499473	-0.492625	0.000114036	1.63009e-07			4.11467e-08	NAM (NO APICAL MERISTEM); transcription factor	NAM	AT1G52880
260231_at	AT1G74410	0.142479	-0.0981464	0.187886	-0.018551	0.0970723	-0.177742	7.74579e-10	0.015659			1.73301e-05			AT1G74410
260330_at	AT1G80400	0.0400128	-0.0858912	0.0661339	-0.0330604	0.0138917	-0.138722	0.00267938	0.00144021			0.000898696			AT1G80400
260356_at	AT1G69390	0.032117	-0.0566505	0.0539629	-0.0158966	0.0102712	-0.0974044	0.00395824	0.0064404			0.003591	ATMINE1 (Arabidopsis homologue of bacterial MinE 1); protein binding	ATMINE1	AT1G69390
260500_at	AT2G41705	0.144994	-0.200902	0.230601	-0.0418309	0.0593879	-0.359974	0.000901293	0.0133096			0.003699			AT2G41705
260693_at	AT1G32450	0.198254	-0.454524	0.376796	-0.127471	0.0197113	-0.781576	0.0295294	0.00645205			0.00978207	NRT1.5 (NITRATE TRANSPORTER 1.5); nitrate transmembrane transporter transporter	NRT1.5	AT1G32450
260785_at	AT1G06200	0.0249025	-0.0161416	0.0384724	-0.00376076	0.0113325	-0.0285225	0.000322204	0.0106092			0.000436685			AT1G06200
260813_at	AT1G43700	0.0744624	-0.0833187	0.122046	-0.0034346	0.0268791	-0.163203	0.0021613	0.0409306			0.013225	VIP1 (VIRE2-INTERACTING PROTEIN 1); protein binding transcription factor	VIP1	AT1G43700
260884_at	AT1G29240	0.211208	-0.492906	0.358782	-0.232768	0.0636341	-0.753044	0.00503003	0.000204239			0.000167289			AT1G29240
261120_at	AT1G75410	0.0562515	-0.125447	0.0977214	-0.0516294	0.0147815	-0.199265	0.00784728	0.000865985			0.000835937	BLH3 (BEL1-LIKE HOMEODOMAIN 3); DNA binding transcription factor	BLH3	AT1G75410
261140_at	AT1G19680	0.0767527	-0.0965576	0.129184	-0.0091464	0.0243212	-0.183969	0.00411608	0.030384			0.0130119			AT1G19680
261144_s_at	AT1G19660 AT1G75380	0.0445398	-0.109977	0.0825344	-0.046353	0.00654524	-0.173601	0.0215844	0.000704342			0.00123688			AT1G19660 AT1G75380
261276_at	AT1G26670	0.0566773	-0.0429543	0.0825968	-0.00153841	0.0307577	-0.0843702	1.82099e-05	0.042076			0.00167149	VTI1B; SNARE binding receptor soluble NSF attachment protein	VTI1B	AT1G26670
261324_at	AT1G44770	0.0567061	-0.108234	0.0934876	-0.0422315	0.0199247	-0.174236	0.00251371	0.00130878			0.000641136			AT1G44770
261326_s_at	AT1G44180 AT1G44820	0.0600132	-0.0625011	0.0951083	-0.00243658	0.0249181	-0.122566	0.000803555	0.0414029			0.0092892			AT1G44180 AT1G44820
261355_at	AT1G79750	0.0312147	-0.0386285	0.0527315	-0.00828519	0.0096978	-0.0689718	0.00446443	0.0125911			0.00470811	ATNADP-ME4 (NADP-malic enzyme 4); malate dehydrogenase (oxaloacetate-decarboxylating) (NADP+) malic enzyme oxidoreductase, acting on NADH or NADPH, NAD or NADP as acceptor	ATNADP-ME4	AT1G79750
261415_at	AT1G07750	0.0325622	-0.121326	0.0536672	-0.0977812	0.0114572	-0.14487	0.00249485	5.53317e-24			6.38376e-19			AT1G07750
261426_at	AT1G18680	0.0359408	-0.0349082	0.0534943	-0.00526833	0.0183873	-0.0645481	5.9947e-05	0.0209804			0.00148533			AT1G18680
261484_at	AT1G14400	0.0302041	-0.0294849	0.044996	-0.00745693	0.0154123	-0.0515129	6.27732e-05	0.00870434			0.0003871	UBC1 (UBIQUITIN CARRIER PROTEIN 1); ubiquitin-protein ligase	UBC1	AT1G14400
261535_at	AT1G01725	0.0706322	-0.102439	0.114299	-0.0407445	0.0269649	-0.164133	0.00152304	0.00113642			0.000287717			AT1G01725
261561_at	AT1G01730	0.0772686	-0.0657127	0.114149	-0.00482559	0.0403876	-0.1266	4.02078e-05	0.0344044			0.00205799			AT1G01730
261586_at	AT1G01640	0.181328	-0.089525	0.245101	-0.048561	0.117555	-0.130489	2.5058e-08	1.84049e-05			4.19412e-10			AT1G01640
261634_at	AT1G49970	0.0354457	-0.0487107	0.0534805	-0.0200344	0.0174108	-0.0773869	0.000117102	0.000870717			6.0406e-05	CLPR1; serine-type endopeptidase	CLPR1	AT1G49970
261672_at	AT1G18450	0.0343271	-0.056583	0.0672911	-0.00369246	0.00136303	-0.109473	0.0412502	0.0360117			0.0405219	ATARP4; structural constituent of cytoskeleton	ATARP4	AT1G18450
261674_at	AT1G18270	0.0682546	-0.152448	0.1077	-0.0957335	0.0288097	-0.209163	0.00069517	1.37664e-07			4.34008e-08			AT1G18270
261803_at	AT1G30500	0.21644	-0.185994	0.289042	-0.0424939	0.143838	-0.329495	5.12658e-09	0.0110739			5.12089e-05	NF-YA7 (NUCLEAR FACTOR Y, SUBUNIT A7); specific transcriptional repressor transcription factor	NF-YA7	AT1G30500
261843_at	AT1G16180	0.0282996	-0.0390544	0.0391067	-0.0216634	0.0174926	-0.0564454	2.86056e-07	1.07543e-05			1.4481e-08			AT1G16180
262107_at	AT1G02750	0.0330231	-0.050871	0.0604338	-0.0113401	0.00561234	-0.090402	0.0182127	0.0116619			0.0101875			AT1G02750
262197_at	AT1G53910	0.0985086	-0.0634859	0.138165	-0.00225579	0.0588526	-0.124716	1.1233e-06	0.0421363			0.000480802	RAP2.12; DNA binding transcription factor	RAP2.12	AT1G53910
262281_at	AT1G68570	0.11525	-0.210345	0.172588	-0.0905236	0.0579116	-0.330167	8.16385e-05	0.00058024			7.77594e-05			AT1G68570
262500_at	AT1G21760	0.0653849	-0.0695706	0.0901852	-0.0258276	0.0405845	-0.113314	2.3745e-07	0.00182573			1.00363e-05	FBP7 (F-BOX PROTEIN 7)	FBP7	AT1G21760
262592_at	AT1G15400	0.0621999	-0.0610103	0.0936734	-0.0124207	0.0307264	-0.1096	0.000107326	0.0138559			0.000955527			AT1G15400
262614_at	AT1G13980	0.0566701	-0.0804025	0.0917211	-0.0251721	0.021619	-0.135633	0.00153048	0.00432747			0.00117171	GN (GNOM); GTP:GDP antiporter protein homodimerization	GN	AT1G13980
262716_at	AT1G16470	0.023718	-0.0404631	0.0415086	-0.00851753	0.00592748	-0.0724088	0.00897548	0.0130449			0.00960695	PAB1 (PROTEASOME SUBUNIT PAB1); endopeptidase peptidase threonine-type endopeptidase	PAB1	AT1G16470
262781_s_at	AT1G13060 AT3G26340	0.0238911	-0.039736	0.0385062	-0.0223524	0.00927601	-0.0571197	0.00135567	7.45955e-06			3.14391e-06	PBE1; endopeptidase peptidase threonine-type endopeptidase	PBE1	AT1G13060 AT3G26340
263196_at	AT1G36070	0.110361	-0.109993	0.161241	-0.0276376	0.0594801	-0.192349	2.12636e-05	0.00885235			0.00031823			AT1G36070
263296_at	AT2G38800	0.0670576	-0.0582972	0.0951036	-0.0108462	0.0390117	-0.105748	2.78241e-06	0.0160417			0.000323115			AT2G38800
263351_at	AT2G22120	0.0479058	-0.0705398	0.0658921	-0.044179	0.0299196	-0.0969006	1.78624e-07	1.56511e-07			7.2898e-11			AT2G22120
263365_at	AT2G20550	0.050253	-0.116614	0.0859007	-0.0528086	0.0146054	-0.180419	0.00572745	0.0003408			0.000303876			AT2G20550
263413_at	AT2G21240	0.0515223	-0.0805255	0.0935571	-0.00575051	0.00948754	-0.155301	0.0162905	0.0347987			0.0289457	BPC4 (BASIC PENTACYSTEINE 4); DNA binding transcription factor	BPC4	AT2G21240
263808_at	AT2G04340	0.0321034	-0.0287389	0.053549	-0.0022571	0.0106579	-0.0552206	0.00334609	0.0334188			0.00815824			AT2G04340
263983_at	AT2G42780	0.0829383	-0.0227207	0.0997501	-0.000429966	0.0661265	-0.0450114	4.07704e-22	0.0457416			2.55337e-11			AT2G42780
264197_at	AT1G22620	0.0454642	-0.0910873	0.0665685	-0.0375114	0.02436	-0.144663	2.41828e-05	0.000861495			0.000146913	ATSAC1 (suppressor of actin 1); phosphatidylinositol-4,5-bisphosphate 5-phosphatase	ATSAC1	AT1G22620
264218_at	AT1G60200	0.0184135	-0.0625518	0.0332449	-0.0368679	0.00358216	-0.0882358	0.01496	1.81158e-06			6.27986e-06			AT1G60200
264221_s_at	AT1G60170 AT3G60610	0.0422886	-0.0712241	0.0731015	-0.0182122	0.0114757	-0.124236	0.00714696	0.00845577			0.00550017	emb1220 (embryo defective 1220)	emb1220	AT1G60170 AT3G60610
264285_at	AT1G62040	0.0546367	-0.0565972	0.0837455	-0.00448187	0.025528	-0.108713	0.000234313	0.0332941			0.00515561	ATG8C (autophagy 8c); microtubule binding	ATG8C	AT1G62040
264405_at	AT1G10210	0.0764808	-0.152784	0.136526	-0.0776134	0.0164354	-0.227955	0.0125448	6.78757e-05			0.000135526	ATMPK1 (MITOGEN-ACTIVATED PROTEIN KINASE 1); MAP kinase kinase	ATMPK1	AT1G10210
264641_at	AT1G09130	0.0322101	-0.0654267	0.0584837	-0.0117067	0.00593658	-0.119147	0.0162691	0.0169828			0.0182372			AT1G09130
264756_at	AT1G61370	0.154261	-0.0966366	0.233032	-0.00105739	0.0754895	-0.192216	0.0001239	0.0475188			0.00182525			AT1G61370
264796_at	AT1G08680	0.0487704	-0.0853838	0.0964706	-0.00706126	0.00107013	-0.163706	0.045077	0.0326251			0.039773	ZIGA4 (ARF GAP-like zinc finger-containing protein ZiGA4); ARF GTPase activator DNA binding zinc ion binding	ZIGA4	AT1G08680
265343_at	AT2G22570	0.110763	-0.211484	0.213087	-0.0380036	0.00843855	-0.384964	0.0338714	0.0168793			0.0215682	NIC1 (NICOTINAMIDASE 1); catalytic nicotinamidase	NIC1	AT2G22570
265385_at	AT2G20900	0.039191	-0.0560597	0.0590429	-0.0110669	0.0193391	-0.101053	0.000109148	0.0146037			0.00321807			AT2G20900
265426_at	AT2G20740	0.0577127	-0.120245	0.112245	-0.0257119	0.0031806	-0.214777	0.0380534	0.012665			0.0184541			AT2G20740
265739_at	AT2G01270	0.0366036	-0.0925473	0.070197	-0.0375323	0.00301021	-0.147562	0.0327128	0.000976927			0.00211133	AtQSOX2 (quiescin-sulfhydryl oxidase 2); thiol oxidase	AtQSOX2	AT2G01270
265772_at	AT2G48010	0.0809845	-0.140916	0.156215	-0.049669	0.00575397	-0.232163	0.0348695	0.00247123			0.00473164	RKF3 (RECEPTOR-LIKE KINASE IN IN FLOWERS 3); kinase receptor signaling protein serinethreonine kinase	RKF3	AT2G48010
265799_at	AT2G35680	0.070957	-0.0693888	0.103249	-0.0150863	0.0386651	-0.123691	1.65669e-05	0.0122632			0.000478824			AT2G35680
265827_at	AT2G42400	0.0490635	-0.0778115	0.0668443	-0.0480109	0.0312828	-0.107612	6.36444e-08	3.09434e-07			1.51512e-10	VOZ2 (VASCULAR PLANT ONE ZINC FINGER PROTEIN 2); transcription activator	VOZ2	AT2G42400
266019_at	AT2G18750	0.0721521	-0.116215	0.141153	-0.00779155	0.00315076	-0.224639	0.0404171	0.0356575			0.0392162			AT2G18750
266080_at	AT2G37840	0.05172	-0.0939631	0.0804149	-0.0575873	0.0230252	-0.130339	0.000411389	4.13088e-07			7.56015e-08			AT2G37840
266136_at	AT2G45060	0.0490848	-0.05225	0.0671245	-0.0330579	0.031045	-0.0714421	9.66449e-08	9.50477e-08			1.09787e-11			AT2G45060
266228_at	AT2G28910	0.0273776	-0.0313709	0.041342	-0.00558926	0.0134133	-0.0571525	0.000121747	0.0170852			0.00211133	CXIP4 (CAX INTERACTING PROTEIN 4); nucleic acid binding zinc ion binding	CXIP4	AT2G28910
266284_at	AT2G29190	0.0487441	-0.113041	0.0932952	-0.0432807	0.00419298	-0.182801	0.0319986	0.00149336			0.00288611	APUM2 (Arabidopsis Pumilio 2); RNA binding binding	APUM2	AT2G29190
266289_at	AT2G29390	0.0192553	-0.0470501	0.0341815	-0.0151993	0.00432909	-0.0789009	0.0114578	0.00378836			0.00450202	SMO2-2 (STEROL 4-ALPHA-METHYL-OXIDASE 2-2); 4-alpha-methyl-delta7-sterol-4alpha-methyl oxidase C-4 methylsterol oxidase	SMO2-2	AT2G29390
266449_at	AT2G43080	0.107848	-0.0258603	0.128063	-0.00516202	0.0876333	-0.0465587	1.36553e-25	0.0143347			5.29811e-17	AT-P4H-1 (A. THALIANA P4H ISOFORM 1); oxidoreductase, acting on paired donors, with incorporation or reduction of molecular oxygen, 2-oxoglutarate as one donor, and incorporation of one atom each of oxygen into both donors procollagen-proline 4-dioxygen	AT-P4H-1	AT2G43080
266694_at	AT2G19790	0.0474496	-0.0440143	0.0578118	-0.0322845	0.0370874	-0.0557442	2.83631e-19	1.91699e-13			2.24435e-27			AT2G19790
266717_at	AT2G46735	0.0786742	-0.220596	0.150326	-0.0937878	0.00702217	-0.347405	0.0313936	0.000650685			0.00150033			AT2G46735
266923_at	AT2G45980	0.0465817	-0.0640039	0.0735531	-0.0189876	0.0196102	-0.10902	0.000711792	0.00532536			0.0010973			AT2G45980
267196_at	AT2G30950	0.0134021	-0.0783964	0.026216	-0.0434291	0.00058824	-0.113364	0.0403704	1.11172e-05			7.02352e-05	VAR2 (VARIEGATED 2); ATP-dependent peptidase ATPase metallopeptidase zinc ion binding	VAR2	AT2G30950
267236_at	AT2G44100	0.0393844	-0.0190543	0.0549949	-0.00113403	0.023774	-0.0369746	7.61811e-07	0.0371607			7.32874e-05	ATGDI1 (ARABIDOPSIS THALIANA GUANOSINE NUCLEOTIDE DIPHOSPHATE DISSOCIATION INHIBITOR 1); RAB GDP-dissociation inhibitor	ATGDI1	AT2G44100
267360_at	AT2G40060	0.0240235	-0.0345451	0.0365851	-0.0158761	0.0114619	-0.053214	0.000178007	0.00028704			2.15471e-05			AT2G40060
267401_at	AT2G26210	0.0563037	-0.099205	0.105692	-0.0195901	0.00691523	-0.17882	0.0254573	0.0145967			0.0159454			AT2G26210
267405_at	AT2G33740	0.0359343	-0.0518343	0.0608458	-0.0143174	0.0110228	-0.0893512	0.00469563	0.00677032			0.00298506	CUTA; copper ion binding	CUTA	AT2G33740
267511_at	AT2G45670	0.0545147	-0.235421	0.0927345	-0.176071	0.0162949	-0.294771	0.00518056	7.57721e-15			2.20048e-13			AT2G45670
267577_at	AT2G30710	0.0201094	-0.0432185	0.0352408	-0.0189242	0.00497811	-0.0675129	0.00919337	0.000489039			0.000508772			AT2G30710
Table S2.4 Genes with a significant effect of plant part according to the meta-regression, where the gene is upregulated in roots and downregulated in shoots.
ID	AGI_TAIR	Shoot	Root	ci.ub.leaf	ci.ub.root	ci.lb.leaf	ci.lb.root	pval.shoot	pval.root			fdr.QMp	GeneTitle	GeneSymbol	AGI_TAIR
244962_at		-0.0255611	0.0383785	-0.00055521	0.0736503	-0.050567	0.00310665	0.0451256	0.0329581			0.0370907
244966_at		-0.225898	0.400382	-0.0672104	0.731179	-0.384586	0.069585	0.00526944	0.0176799			0.0125367
245015_at		-0.084187	0.0598468	-0.0564738	0.081213	-0.1119	0.0384805	2.61719e-09	4.02281e-08			1.95383e-13
245047_at		-0.0273621	0.0936834	-0.0140203	0.125168	-0.040704	0.0621993	5.82974e-05	5.47603e-09			6.25172e-10
245304_at	AT4G15630	-0.122243	0.385184	-0.041821	0.549	-0.202665	0.221369	0.00289018	4.0551e-06			3.86553e-06			AT4G15630
245809_at	AT1G58440	-0.108507	0.144889	-0.0509533	0.242175	-0.16606	0.0476034	0.000219745	0.00351155			0.000411213	XF1; squalene monooxygenase	XF1	AT1G58440
246249_at	AT4G36680	-0.0942581	0.161853	-0.00735636	0.301458	-0.18116	0.022247	0.0335134	0.0230686			0.0265895			AT4G36680
246306_at	AT3G51780	-0.0339015	0.0758713	-2.85179e-05	0.140602	-0.0677744	0.0111402	0.0498074	0.0216032			0.0337612	ATBAG4 (ARABIDOPSIS THALIANA BCL-2-ASSOCIATED ATHANOGENE 4); protein binding	ATBAG4	AT3G51780
246482_at	AT5G15930	-0.0284084	0.0557982	-0.0059667	0.0892499	-0.0508502	0.0223465	0.0130989	0.00107827			0.00119731	PAM1 (plant adhesion molecule 1); RAB GTPase activator	PAM1	AT5G15930
246630_at	AT1G50730	-0.095159	0.197919	-0.0248655	0.393007	-0.165453	0.0028306	0.00797139	0.0467673			0.0494201			AT1G50730
247405_at	AT5G62880	-0.0278276	0.050804	-0.000301216	0.083097	-0.055354	0.018511	0.0475451	0.0020461			0.00544202	ARAC10; GTP binding	ARAC10	AT5G62880
247520_at	AT5G61310	-0.0539825	0.0371094	-0.0262675	0.0670685	-0.0816975	0.00715023	0.000134774	0.0151932			0.000443626			AT5G61310
248036_at	AT5G55920	-0.0800957	0.0673612	-0.0367095	0.131543	-0.123482	0.00317983	0.000296534	0.0396796			0.00397949	nucleolar protein, putative	OLI2	AT5G55920
248267_at	AT5G53460	-0.0727556	0.0364811	-0.0403123	0.0726144	-0.105199	0.000347687	1.10619e-05	0.0478359			0.0003871	GLT1; glutamate synthase (NADH)	GLT1	AT5G53460
248568_at	AT5G49760	-0.102886	0.127243	-0.0319211	0.252187	-0.173852	0.00229937	0.00448904	0.0459303			0.0214062			AT5G49760
248862_at	AT5G46730	-0.0674814	0.148186	-0.00321468	0.244582	-0.131748	0.0517907	0.0395898	0.00258678			0.00519909			AT5G46730
249422_at	AT5G39760	-0.180508	0.232764	-0.0768325	0.423942	-0.284184	0.0415863	0.00064379	0.0170185			0.00404927	AtHB23 (ARABIDOPSIS THALIANA HOMEOBOX PROTEIN 23); DNA binding transcription factor	AtHB23	AT5G39760
249752_at	AT5G24660	-0.155654	0.325019	-0.00603508	0.594973	-0.305272	0.0550649	0.0414478	0.018287			0.0265895	LSU2 (RESPONSE TO LOW SULFUR 2)	LSU2	AT5G24660
249874_at	AT5G23070	-0.0787208	0.157869	-0.00925213	0.274448	-0.14819	0.0412904	0.026351	0.00795079			0.0102189			AT5G23070
250151_at	AT5G14570	-0.051665	0.260576	-0.0277179	0.32667	-0.0756121	0.194481	2.35203e-05	1.10003e-14			1.05099e-15	ATNRT2.7 (Arabidopsis thaliana high affinity nitrate transporter 2.7); nitrate transmembrane transporter	ATNRT2.7	AT5G14570
250446_at	AT5G10770	-0.120611	0.208982	-0.00416315	0.368652	-0.237058	0.0493119	0.042353	0.0103095			0.0153563			AT5G10770
250565_at	AT5G08000	-0.0755936	0.128026	-0.0278675	0.209342	-0.12332	0.046711	0.00190669	0.00202971			0.000758526	E13L3 (GLUCAN ENDO-1,3-BETA-GLUCOSIDASE-LIKE PROTEIN 3); callose binding polysaccharide binding	E13L3	AT5G08000
250645_at	AT5G06700	-0.0754903	0.110234	-0.0308585	0.189226	-0.120122	0.0312421	0.000916136	0.00623521			0.00158513			AT5G06700
250687_at	AT5G06660	-0.0295416	0.0289062	-0.0141317	0.0515906	-0.0449515	0.00622184	0.000171721	0.0125058			0.000935738			AT5G06660
251220_at	AT3G62400	-0.0304231	0.0428479	-0.00239107	0.0821995	-0.0584551	0.00349617	0.0334081	0.032835			0.0319546			AT3G62400
251958_at	AT3G53560	-0.0658832	0.066639	-0.0282199	0.130366	-0.103547	0.00291237	0.00060692	0.0404097			0.00792657			AT3G53560
252866_at	AT4G39840	-0.127091	0.21861	-0.00236083	0.428475	-0.251822	0.00874557	0.0458186	0.0411872			0.0489839			AT4G39840
252870_at	AT4G39940	-0.153704	0.230969	-0.0319127	0.453444	-0.275495	0.00849307	0.0133786	0.0418724			0.0319545	AKN2 (APS-kinase 2); ATP binding adenylylsulfate kinase kinase transferase, transferring phosphorus-containing groups	AKN2	AT4G39940
252876_at	AT4G39970	-0.169719	0.324676	-0.072827	0.494808	-0.266611	0.154544	0.000596652	0.000183763			4.26337e-05			AT4G39970
253083_at	AT4G36250	-0.0809438	0.213741	-0.01518	0.347944	-0.146708	0.0795388	0.0158491	0.00179878			0.00259309	ALDH3F1 (Aldehyde Dehydrogenase 3F1); 3-chloroallyl aldehyde dehydrogenase aldehyde dehydrogenase (NAD)	ALDH3F1	AT4G36250
253129_at	AT4G36020	-0.0587547	0.0670728	-0.0358825	0.1103	-0.0816269	0.0238455	4.78357e-07	0.00235686			2.79985e-05	CSDP1 (cold shock domain protein 1); RNA binding double-stranded DNA binding nucleic acid binding single-stranded DNA binding	CSDP1	AT4G36020
253223_at	AT4G35000	-0.0115271	0.023564	-0.00179004	0.0420936	-0.0212642	0.00503445	0.0203258	0.0126854			0.0146978	APX3 (ASCORBATE PEROXIDASE 3); L-ascorbate peroxidase	APX3	AT4G35000
253342_at	AT4G33520	-0.0657671	0.0698423	-0.0282573	0.135209	-0.103277	0.00447512	0.000589353	0.036247			0.00745404	PAA1 (P-TYPE ATP-ASE 1); ATPase, coupled to transmembrane movement of ions, phosphorylative mechanism copper ion transmembrane transporter	PAA1	AT4G33520
253687_at	AT4G29520	-0.109421	0.15434	-0.024128	0.300355	-0.194714	0.00832577	0.0119233	0.0382914			0.0263906			AT4G29520
253899_at	AT4G27080	-0.053041	0.0457754	-0.0247161	0.090748	-0.0813658	0.000802851	0.000242341	0.046048			0.00522744	thioredoxin family protein	ATPDIL5-4	AT4G27080
253925_at	AT4G26690	-0.114102	0.111012	-0.0548099	0.18836	-0.173394	0.0336646	0.000162101	0.00490792			0.000244734	SHV3 (SHAVEN 3); glycerophosphodiester phosphodiesterase kinase	SHV3	AT4G26690
254034_at	AT4G25960	-0.0491603	0.141508	-0.00740853	0.221152	-0.090912	0.0618645	0.0210133	0.000496943			0.00100758	PGP2 (P-GLYCOPROTEIN 2); ATPase, coupled to transmembrane movement of substances	PGP2	AT4G25960
254181_at	AT4G23940	-0.0782696	0.035036	-0.0438904	0.060673	-0.112649	0.00939894	8.11382e-06	0.00739489			1.47944e-05			AT4G23940
254370_at	AT4G21750	-0.056178	0.0666998	-0.0282902	0.119751	-0.0840658	0.013649	7.87374e-05	0.0137309			0.00154716	ATML1 (MERISTEM LAYER 1); DNA binding sequence-specific DNA binding transcription factor	ATML1	AT4G21750
254460_at	AT4G21210	-0.056318	0.0889865	-0.0194258	0.177398	-0.0932102	0.000574728	0.00277164	0.0485292			0.0319545	ATRP1 (PPDK REGULATORY PROTEIN); phosphoprotein phosphatase protein kinase	ATRP1	AT4G21210
255298_at	AT4G04840	-0.406042	0.5612	-0.176975	0.960381	-0.635108	0.162018	0.00051234	0.00586084			0.00112861	methionine sulfoxide reductase domain-containing protein SeIR domain-containing protein	ATMSRB6	AT4G04840
255719_at	AT1G32080	-0.0859225	0.107616	-0.0410485	0.204426	-0.130796	0.0108059	0.000174839	0.0293514			0.00683948			AT1G32080
256230_at	AT3G12340	-0.102439	0.0748982	-0.0696741	0.125813	-0.135204	0.0239839	8.91001e-10	0.00393616			8.74113e-07			AT3G12340
256417_s_at	AT3G11170 AT5G05580	-0.102507	0.287543	-0.0133409	0.450825	-0.191674	0.12426	0.0242459	0.00055743			0.00116656	FAD7 (FATTY ACID DESATURASE 7); omega-3 fatty acid desaturase	FAD7	AT3G11170 AT5G05580
256964_at	AT3G13520	-0.072645	0.139722	-0.0145822	0.236518	-0.130708	0.042927	0.0141987	0.00466686			0.0046122	AGP12 (ARABINOGALACTAN PROTEIN 12)	AGP12	AT3G13520
257168_at	AT3G24430	-0.103383	0.185108	-0.0398067	0.312559	-0.166959	0.0576562	0.0014368	0.0044188			0.00182525	HCF101 (HIGH-CHLOROPHYLL-FLUORESCENCE 101); ATP binding	HCF101	AT3G24430
257571_at	AT3G16870	-0.135383	0.152474	-0.0596954	0.287956	-0.211071	0.0169916	0.000455242	0.0273998			0.00537784			AT3G16870
257676_at	AT3G20320	-0.0541474	0.0631449	-0.0248958	0.105052	-0.0833991	0.0212381	0.000285551	0.00314436			0.000275848	TGD2 (TRIGALACTOSYLDIACYLGLYCEROL2); lipid transporter phospholipid binding	TGD2	AT3G20320
257744_at	AT3G29230	-0.0650461	0.110568	-0.0365841	0.208466	-0.0935081	0.012671	7.49098e-06	0.0268532			0.011417			AT3G29230
257903_at	AT3G28460	-0.0752369	0.137693	-0.0338198	0.250202	-0.116654	0.0251836	0.000370287	0.0164545			0.00857138			AT3G28460
258244_at	AT3G27770	-0.0503273	0.057579	-0.0154438	0.112596	-0.0852109	0.00256162	0.00468859	0.0402455			0.0161686			AT3G27770
258642_at	AT3G07910	-0.0325006	0.0474817	-0.0190047	0.0591506	-0.0459965	0.0358127	2.35898e-06	1.52116e-15			5.26656e-16			AT3G07910
258814_at	AT3G03980	-0.0689668	0.125788	-0.00936821	0.218934	-0.128565	0.0326421	0.0233263	0.00812543			0.0092892			AT3G03980
258884_at	AT3G10050	-0.186646	0.0690923	-0.131634	0.111898	-0.241659	0.0262869	2.93509e-11	0.0015584			1.28229e-10	OMR1 (L-O-METHYLTHREONINE RESISTANT 1); L-threonine ammonia-lyase	OMR1	AT3G10050
259224_at	AT3G07800	-0.0438067	0.0565656	-0.0110041	0.112638	-0.0766093	0.000493327	0.0088586	0.0480181			0.0281955			AT3G07800
259225_at	AT3G07590	-0.0563655	0.0960528	-0.0104422	0.159326	-0.102289	0.0327795	0.0161448	0.0029266			0.00297635			AT3G07590
259343_s_at	AT3G03780 AT5G17920	-0.0575382	0.0588383	-0.0191248	0.115747	-0.0959516	0.00192901	0.00332723	0.0427239			0.0133901	AtMS2; 5-methyltetrahydropteroyltriglutamate-homocysteine S-methyltransferase methionine synthase	ATMS2	AT3G03780 AT5G17920
259391_s_at	AT1G06350 AT1G06360	-0.316598	0.329025	-0.187827	0.558196	-0.445369	0.0998548	1.44425e-06	0.00489347			7.4731e-05			AT1G06350 AT1G06360
259392_at	AT1G06380	-0.0928975	0.112438	-0.0296081	0.224078	-0.156187	0.000796526	0.00401631	0.0483877			0.0215682			AT1G06380
259660_at	AT1G55260	-0.179522	0.376278	-0.06206	0.616417	-0.296983	0.136138	0.00273999	0.00213278			0.00128893			AT1G55260
259671_at	AT1G52290	-0.201486	0.256616	-0.0737946	0.494249	-0.329178	0.0189831	0.00198377	0.0342994			0.0131435			AT1G52290
260079_s_at	AT1G35460 AT5G33210	-0.0324722	0.116335	-0.00942825	0.152704	-0.0555162	0.0799665	0.0057472	3.62326e-10			1.87136e-09			AT1G35460 AT5G33210
260232_at	AT1G74640	-0.0475659	0.106331	-0.0162997	0.171015	-0.0788321	0.0416472	0.00286619	0.00127343			0.000857058			AT1G74640
261725_at	AT1G76300	-0.0292514	0.0212878	-0.0128538	0.0422154	-0.0456489	0.000360268	0.000471663	0.0461843			0.00403558	SmD3 (snRNP core protein SmD3)	SmD3	AT1G76300
261751_at	AT1G76080	-0.0515439	0.140339	-0.00334927	0.239101	-0.0997385	0.0415768	0.036067	0.0053516			0.0100985	CDSP32 (CHLOROPLASTIC DROUGHT-INDUCED STRESS PROTEIN OF 32 KD)	CDSP32	AT1G76080
262376_at	AT1G72970	-0.268618	0.368492	-0.119518	0.64315	-0.417717	0.0938335	0.00041387	0.00854953			0.00167358	HTH (HOTHEAD); FAD binding aldehyde-lyase mandelonitrile lyase	HTH	AT1G72970
262610_at	AT1G14140	-0.0677451	0.1029	-0.0188898	0.181452	-0.1166	0.0243469	0.00657214	0.0102452			0.00572581			AT1G14140
262849_at	AT1G14710	-0.0594961	0.0632973	-0.0251399	0.110879	-0.0938522	0.0157155	0.000688404	0.00912572			0.00119503			AT1G14710
262905_at	AT1G59730	-0.0109876	0.289033	-0.00239951	0.345759	-0.0195756	0.232308	0.0121561	1.74448e-23			7.11615e-22	ATH7 (thioredoxin H-type 7)	ATH7	AT1G59730
264213_at	AT1G65390	-0.385738	0.177536	-0.229003	0.346531	-0.542473	0.00854187	1.40967e-06	0.0394913			8.24889e-05	ATPP2-A5 (ARABIDOPSIS THALIANA PHLOEM PROTEIN 2 A5); carbohydrate binding	ATPP2-A5	AT1G65390
264379_at	AT2G25200	-0.206725	0.259975	-0.0901354	0.471053	-0.323315	0.048897	0.000510455	0.0157786			0.00324337			AT2G25200
264419_s_at	AT1G43310 AT5G33320	-0.0578354	0.0784395	-0.0247818	0.126625	-0.090889	0.0302544	0.000604835	0.00141986			0.000204393			AT1G43310 AT5G33320
264435_at	AT1G10360	-0.076639	0.198107	-0.00978933	0.319892	-0.143489	0.0763225	0.0246415	0.00143126			0.00248377	ATGSTU18 (GLUTATHIONE S-TRANSFERASE TAU 18); glutathione transferase	ATGSTU18	AT1G10360
265057_at	AT1G52140	-0.171592	0.226226	-0.0380815	0.448483	-0.305102	0.00396788	0.0117685	0.0460479			0.02964			AT1G52140
265414_at	AT2G16660	-0.146819	0.22426	-0.0543772	0.371965	-0.239261	0.0765557	0.00185275	0.00292208			0.000946979			AT2G16660
266325_at	AT2G46630	-0.0887052	0.0863417	-0.0261233	0.155454	-0.151287	0.0172291	0.00546774	0.0143427			0.00470811			AT2G46630
266478_at	AT2G31170	-0.177814	0.174675	-0.110617	0.280619	-0.245011	0.0687309	2.1441e-07	0.0012315			2.95291e-06	SYCO ARATH; ATP binding aminoacyl-tRNA ligase cysteine-tRNA ligase nucleotide binding	SYCO ARATH	AT2G31170
266671_at	AT2G29690	-0.0656389	0.118371	-0.0022501	0.228981	-0.129028	0.00776136	0.0424037	0.03595			0.0431741	ASA2 (ANTHRANILATE SYNTHASE 2); anthranilate synthase	ASA2	AT2G29690
266856_at	AT2G26910	-0.0779842	0.202652	-0.03895	0.304193	-0.117018	0.101111	9.01427e-05	9.16782e-05			2.6368e-05	PDR4 (PLEIOTROPIC DRUG RESISTANCE 4); ATPase, coupled to transmembrane movement of substances	PDR4	AT2G26910
267061_at	AT2G32480	-0.0466762	0.0586035	-0.0146369	0.115966	-0.0787155	0.0012414	0.00429879	0.0452438			0.0213488			AT2G32480
267344_at	AT2G44230	-0.138686	0.142638	-0.0777084	0.24499	-0.199663	0.0402863	8.28396e-06	0.00630624			0.000157624			AT2G44230
Table S2.5 Genes with a significant effect of plant part according to the meta-regression, where the gene is downregulated in both shoots and roots, but more so in shoots than in roots.
ID	AGI_TAIR	Shoot	Root	ci.ub.leaf	ci.ub.root	ci.lb.leaf	ci.lb.root	pval.shoot	pval.root			fdr.QMp	GeneTitle	"GeneSymbol"	"AGI_TAIR"
247606_at	AT5G61000	-0.297325	-0.0948502	-0.223175	-0.0157104	-0.371475	-0.17399	3.87183e-15	0.0188217			0.00504163			AT5G61000
261232_at	AT1G20220	-0.129734	-0.060852	-0.108334	-0.037814	-0.151134	-0.0838899	1.46937e-32	2.25473e-07			0.000602428			AT1G20220
264561_at	AT1G55810	-0.155577	-0.0320155	-0.136766	-0.0126697	-0.174388	-0.0513614	4.27169e-59	0.00118049			1.05891e-16			AT1G55810
266687_at	AT2G19670	-0.369444	-0.153288	-0.282179	-0.0401935	-0.456708	-0.266383	1.06141e-16	0.00789503			0.0323477	PRMT1A (PROTEIN ARGININE METHYLTRANSFERASE 1A); protein-arginine N-methyltransferase	PRMT1A	AT2G19670
Table S2.6 Genes with a significant effect of plant part according to the meta-regression, where the gene is downregulated in both shoots and roots, but more so in roots than in shoots.
ID	AGI_TAIR	Shoot	Root	ci.ub.leaf	ci.ub.root	ci.lb.leaf	ci.lb.root	pval.shoot	pval.root			fdr.QMp	GeneTitle	GeneSymbol	AGI_TAIR
245024_at		-0.0186779	-0.059543	-0.00218847	-0.0383148	-0.0351673	-0.0807713	0.0264127	3.85228e-08			0.0313676
245044_at	AT2G26500	-0.0400262	-0.14535	-0.0154924	-0.0775798	-0.06456	-0.213119	0.00138565	2.62652e-05			0.0400969			AT2G26500
245150_at	AT2G47590	-0.0597505	-0.170701	-0.0254129	-0.105316	-0.0940881	-0.236087	0.000648413	3.10647e-07			0.0337612	PHR2 (photolyaseblue-light receptor 2); DNA photolyase	PHR2	AT2G47590
245198_at	AT1G67700	-0.0576656	-0.295905	-0.0192897	-0.177675	-0.0960416	-0.414135	0.00322807	9.32456e-07			0.00365333			AT1G67700
245229_at	AT4G25620	-0.0935571	-0.23358	-0.0534513	-0.160501	-0.133663	-0.306659	4.82809e-06	3.7386e-10			0.0144649			AT4G25620
245347_at	AT4G14890	-0.13367	-0.473607	-0.0869665	-0.306127	-0.180374	-0.641087	2.0279e-08	2.98226e-08			0.00287899			AT4G14890
246154_at	AT5G19940	-0.0709399	-0.360475	-0.0255453	-0.257435	-0.116335	-0.463514	0.00219195	7.04294e-12			2.82629e-05			AT5G19940
246308_at	AT3G51820	-0.0584487	-0.196052	-0.0214388	-0.114411	-0.0954585	-0.277693	0.001966	2.51843e-06			0.0295667	G4; chlorophyll synthetase	G4	AT3G51820
246596_at	AT5G14740	-0.0858339	-0.341612	-0.0180645	-0.190682	-0.153603	-0.492542	0.0130498	9.1584e-06			0.0281387	CA2 (CARBONIC ANHYDRASE 2); carbonate dehydratase zinc ion binding	CA2	AT5G14740
246651_at	AT5G35170	-0.0406309	-0.27932	-0.0256942	-0.188897	-0.0555675	-0.369743	9.73892e-08	1.40944e-09			2.13197e-05			AT5G35170
246736_at	AT5G27560	-0.0216311	-0.129857	-0.00373405	-0.0718506	-0.0395281	-0.187863	0.0178415	1.14553e-05			0.00827388			AT5G27560
246847_at	AT5G26820	-0.101019	-0.241286	-0.0592666	-0.163695	-0.142771	-0.318876	2.11512e-06	1.09482e-09			0.0225177	ATIREG3 (IRON-REGULATED PROTEIN 3)	ATIREG3	AT5G26820
247073_at	AT5G66570	-0.0319216	-0.158885	-0.0135236	-0.100313	-0.0503195	-0.217456	0.000672256	1.05653e-07			0.00139155	PSBO1 (PS II OXYGEN-EVOLVING COMPLEX 1); oxygen evolving poly(U) binding	PSBO1	AT5G66570
247163_at	AT5G65685	-0.0257911	-0.0944269	-0.0113208	-0.0684283	-0.0402614	-0.120425	0.000477004	1.09038e-12			0.000249303			AT5G65685
247201_at	AT5G65220	-0.0463632	-0.173156	-0.0125504	-0.110616	-0.0801759	-0.235695	0.00719989	5.74368e-08			0.00825014			AT5G65220
247320_at	AT5G64040	-0.0703226	-0.57444	-0.0364616	-0.458023	-0.104184	-0.690857	4.69209e-05	3.99936e-22			1.01647e-13	PSAN; calmodulin binding	PSAN	AT5G64040
248151_at	AT5G54270	-0.0856012	-0.283851	-0.0335449	-0.15742	-0.137657	-0.410283	0.00126874	1.08098e-05			0.0419223	LHCB3 (LIGHT-HARVESTING CHLOROPHYLL B-BINDING PROTEIN 3); structural molecule	LHCB3	AT5G54270
248449_at	AT5G51110	-0.0907972	-0.415197	-0.032847	-0.292281	-0.148747	-0.538113	0.00213414	3.57898e-11			0.000131198			AT5G51110
248828_at	AT5G47110	-0.0485305	-0.192188	-0.0187183	-0.115216	-0.0783427	-0.26916	0.00141991	9.89425e-07			0.0103585			AT5G47110
248886_at	AT5G46110	-0.0573316	-0.198242	-0.0223789	-0.124666	-0.0922844	-0.271818	0.00130512	1.2854e-07			0.0109325	APE2 (ACCLIMATION OF PHOTOSYNTHESIS TO ENVIRONMENT 2); antiporter triose-phosphate transmembrane transporter	APE2	AT5G46110
249710_at	AT5G35630	-0.0163116	-0.103902	-0.0014228	-0.0524849	-0.0312005	-0.155319	0.0317725	7.47488e-05			0.0178543	GS2 (GLUTAMINE SYNTHETASE 2); glutamate-ammonia ligase	GS2	AT5G35630
250190_at	AT5G14320	-0.0380551	-0.169083	-0.00472431	-0.10751	-0.0713859	-0.230656	0.0252361	7.35947e-08			0.00489844			AT5G14320
250531_at	AT5G08650	-0.0443522	-0.178312	-0.0234121	-0.0903584	-0.0652923	-0.266265	3.30585e-05	7.08174e-05			0.0367555			AT5G08650
250656_at	AT5G06970	-0.0308157	-0.0843446	-0.00473767	-0.0571431	-0.0568936	-0.111546	0.0205563	1.22203e-09			0.047962			AT5G06970
251068_at	AT5G01920	-0.0849354	-0.310552	-0.0189002	-0.166821	-0.150971	-0.454282	0.0117044	2.28758e-05			0.0467145	STN8; kinase protein kinase	STN8	AT5G01920
251082_at	AT5G01530	-0.0354612	-0.142293	-0.0207166	-0.102225	-0.0502058	-0.182361	2.43173e-06	3.39338e-12			5.12089e-05			AT5G01530
251325_s_at	AT3G61470 AT5G28450	-0.0160633	-0.183623	-0.00412662	-0.143254	-0.0279999	-0.223992	0.00835092	4.87025e-19			1.52548e-12	LHCA2; chlorophyll binding	LHCA2	AT3G61470 AT5G28450
251664_at	AT3G56940	-0.0544393	-0.292965	-0.020692	-0.205196	-0.0881866	-0.380733	0.00156849	6.06157e-11			3.83448e-05	CRD1 (COPPER RESPONSE DEFECT 1); DNA binding magnesium-protoporphyrin IX monomethyl ester (oxidative) cyclase	CRD1	AT3G56940
251814_at	AT3G54890	-0.0493821	-0.236427	-0.0265319	-0.179947	-0.0722323	-0.292907	2.27814e-05	2.31578e-16			1.81539e-07	LHCA1; chlorophyll binding	LHCA1	AT3G54890
253197_at	AT4G35250	-0.0689177	-0.45027	-0.0444376	-0.398048	-0.0933978	-0.502492	3.43286e-08	4.56078e-64			3.55057e-35			AT4G35250
253420_at	AT4G32260	-0.0390155	-0.192212	-0.00501495	-0.12986	-0.0730161	-0.254564	0.0245093	1.52237e-09			0.000770889			AT4G32260
253483_at	AT4G31910	-0.0677357	-0.266194	-0.00443088	-0.160335	-0.13104	-0.372054	0.0359805	8.28465e-07			0.020606			AT4G31910
253738_at	AT4G28750	-0.0357753	-0.120637	-0.0173204	-0.0696768	-0.0542301	-0.171598	0.000145021	3.48794e-06			0.0256743	PSAE-1 (PSA E1 KNOCKOUT); catalytic	PSAE-1	AT4G28750
253823_at	AT4G28030	-0.0747598	-0.403827	-0.0100777	-0.27378	-0.139442	-0.533874	0.0234921	1.15648e-09			0.000345067			AT4G28030
254105_at	AT4G25080	-0.129989	-0.297761	-0.0828911	-0.214378	-0.177088	-0.381144	6.32277e-08	2.57769e-12			0.00978207	CHLM (magnesium-protoporphyrin IX methyltransferase); magnesium protoporphyrin IX methyltransferase	CHLM	AT4G25080
254398_at	AT4G21280	-0.100309	-0.348488	-0.0521799	-0.233297	-0.148439	-0.46368	4.41007e-05	3.03891e-09			0.00232197	oxygen-evolving enhancer protein 3, chloroplast, putative (PSBQ1) (PSBQ)	PSBQA	AT4G21280
254790_at	AT4G12800	-0.0342445	-0.168939	-0.0177967	-0.127442	-0.0506923	-0.210436	4.4907e-05	1.47188e-15			3.26833e-07	PSAL (photosystem I subunit L)	PSAL	AT4G12800
254970_at	AT4G10340	-0.0364245	-0.190544	-0.0199068	-0.14835	-0.0529422	-0.232738	1.54575e-05	8.67181e-19			3.68703e-09	LHCB5 (LIGHT HARVESTING COMPLEX OF PHOTOSYSTEM II 5); chlorophyll binding	LHCB5	AT4G10340
255248_at	AT4G05180	-0.0510067	-0.196373	-0.0225457	-0.0990931	-0.0794677	-0.293653	0.000443795	7.60683e-05			0.0451914	PSBQ-2; calcium ion binding	PSBQ-2	AT4G05180
255290_at	AT4G04640	-0.0535066	-0.31625	-0.0187298	-0.215781	-0.0882834	-0.41672	0.00256517	6.85351e-10			6.65629e-05	ATPC1; enzyme regulator	ATPC1	AT4G04640
255435_at	AT4G03280	-0.0193579	-0.136784	-0.006164	-0.106309	-0.0325517	-0.167259	0.00403217	1.40348e-18			6.5121e-10	PETC (PHOTOSYNTHETIC ELECTRON TRANSFER C); electron transporter, transferring electrons from cytochrome b6f complex of photosystem II	PETC	AT4G03280
255436_at	AT4G03150	-0.132512	-0.442184	-0.0686394	-0.310019	-0.196385	-0.574349	4.77879e-05	5.47421e-11			0.00107834			AT4G03150
255567_at	AT4G01150	-0.0311709	-0.127275	-0.00741049	-0.0677321	-0.0549313	-0.186817	0.0101333	2.79562e-05			0.0341673			AT4G01150
255997_s_at	AT1G29910 AT1G29920 AT1G29930	-0.0337654	-0.233964	-0.0141948	-0.185339	-0.053336	-0.282589	0.000720763	4.07942e-21			1.60242e-11	CAB3 (CHLOROPHYLL AB BINDING PROTEIN 3); chlorophyll binding	CAB3	AT1G29910 AT1G29920 AT1G29930
256088_at	AT1G20810	-0.094883	-0.21444	-0.0598171	-0.144183	-0.129949	-0.284697	1.13684e-07	2.20058e-09			0.031159			AT1G20810
256215_at	AT1G50900	-0.144318	-0.397856	-0.0888624	-0.293669	-0.199773	-0.502043	3.38499e-07	7.18266e-14			0.000824349			AT1G50900
256309_at	AT1G30380	-0.0396169	-0.172421	-0.01963	-0.112889	-0.0596039	-0.231952	0.00010236	1.37396e-08			0.00104494	PSAK (photosystem I subunit K)	PSAK	AT1G30380
257172_at	AT3G23700	-0.0984978	-0.394981	-0.0478157	-0.259031	-0.14918	-0.530931	0.000139487	1.23828e-08			0.00162575			AT3G23700
257180_at	AT3G13180	-0.104384	-0.368799	-0.044044	-0.220952	-0.164724	-0.516647	0.000697383	1.0132e-06			0.0161955			AT3G13180
257773_at	AT3G29185	-0.127432	-0.574596	-0.0623828	-0.429884	-0.192481	-0.719309	0.000123242	7.12524e-15			2.69699e-06			AT3G29185
257807_at	AT3G26650	-0.0198706	-0.13904	-0.00176291	-0.087049	-0.0379783	-0.191031	0.0314936	1.59231e-07			0.000730129	GAPA (GLYCERALDEHYDE 3-PHOSPHATE DEHYDROGENASE A SUBUNIT); glyceraldehyde-3-phosphate dehydrogenase protein binding	GAPA	AT3G26650
257959_at	AT3G25560	-0.0425796	-0.10568	-0.0205175	-0.0883234	-0.0646418	-0.123036	0.000155138	7.87941e-33			0.000391486	NIK2 (NSP-INTERACTING KINASE 2); ATP binding protein binding protein kinase protein serinethreonine kinase	NIK2	AT3G25560
258285_at	AT3G16140	-0.0417045	-0.227553	-0.0171958	-0.174086	-0.0662131	-0.28102	0.000852617	7.33425e-17			6.47218e-08	PSAH-1 (photosystem I subunit H-1)	PSAH-1	AT3G16140
258495_at	AT3G02690	-0.0567146	-0.252211	-0.0150371	-0.152033	-0.0983921	-0.352389	0.00765055	8.03777e-07			0.00736621			AT3G02690
259140_at	AT3G10230	-0.107775	-0.337139	-0.0332848	-0.200546	-0.182264	-0.473733	0.00457185	1.31429e-06			0.0380049	LYC (LYCOPENE CYCLASE); lycopene beta cyclase	LYC	AT3G10230
259491_at	AT1G15820	-0.0968635	-0.311622	-0.0575848	-0.232962	-0.136142	-0.390281	1.34235e-06	8.18288e-15			8.27789e-05	LHCB6 (LIGHT HARVESTING COMPLEX PSII SUBUNIT 6); chlorophyll binding	LHCB6	AT1G15820
259840_at	AT1G52230	-0.102316	-0.288791	-0.0550282	-0.168499	-0.149604	-0.409083	2.22793e-05	2.53391e-06			0.0432824	PSAH2 (PHOTOSYSTEM I SUBUNIT H2)	PSAH2	AT1G52230
260044_at	AT1G73655	-0.0907962	-0.2669	-0.0481532	-0.183942	-0.133439	-0.349858	3.00373e-05	2.86721e-10			0.00442306			AT1G73655
260465_at	AT1G10910	-0.0587505	-0.258329	-0.0120341	-0.159186	-0.105467	-0.357471	0.0137071	3.27393e-07			0.00657947			AT1G10910
260542_at	AT2G43560	-0.103115	-0.359513	-0.0570214	-0.20479	-0.149208	-0.514236	1.16196e-05	5.25937e-06			0.0230154			AT2G43560
260566_at	AT2G43750	-0.0278982	-0.0820067	-0.00982801	-0.051602	-0.0459684	-0.112411	0.00247853	1.24775e-07			0.0302139	OASB (O-ACETYLSERINE (THIOL) LYASE B); cysteine synthase	OASB	AT2G43750
260704_at	AT1G32470	-0.0920707	-0.38683	-0.0503754	-0.2817	-0.133766	-0.49196	1.50503e-05	5.52334e-13			2.10252e-05			AT1G32470
261583_at	AT1G01090	-0.0179267	-0.0675891	-0.000547595	-0.039392	-0.0353058	-0.0957863	0.0432053	2.62635e-06			0.0341567	PDH-E1 ALPHA (PYRUVATE DEHYDROGENASE E1 ALPHA); pyruvate dehydrogenase (acetyl-transferring)	PDH-E1 ALPHA	AT1G01090
261746_at	AT1G08380	-0.0487087	-0.321891	-0.0282764	-0.269145	-0.069141	-0.374636	2.97734e-06	5.68359e-33			1.24525e-18	PSAO (photosystem I subunit O)	PSAO	AT1G08380
261954_at	AT1G64510	-0.08658	-0.309064	-0.042022	-0.189329	-0.131138	-0.428798	0.000139882	4.21152e-07			0.0103052			AT1G64510
262162_at	AT1G78020	-0.106935	-0.396725	-0.0149727	-0.221715	-0.198897	-0.571735	0.0226627	8.87219e-06			0.0392162			AT1G78020
262283_at	AT1G68590	-0.149033	-0.618374	-0.0655786	-0.441444	-0.232488	-0.795304	0.000465085	7.3798e-12			0.000118758			AT1G68590
262418_at	AT1G50320	-0.0316775	-0.0722703	-0.0168204	-0.0503359	-0.0465347	-0.0942048	2.92895e-05	1.0626e-10			0.0298914	ATHX; enzyme activator	ATHX	AT1G50320
262497_at	AT1G21720	-0.0137957	-0.0394975	-0.0069434	-0.0242164	-0.020648	-0.0547786	7.94731e-05	4.06305e-07			0.0296146	PBC1 (PROTEASOME BETA SUBUNIT C1); peptidase threonine-type endopeptidase	PBC1	AT1G21720
262557_at	AT1G31330 AT1G64625	-0.0475509	-0.197438	-0.0225733	-0.140063	-0.0725284	-0.254813	0.000190522	1.53487e-11			0.000122366			AT1G31330 AT1G64625
262632_at	AT1G06680	-0.0459894	-0.301018	-0.0220045	-0.223631	-0.0699743	-0.378406	0.000171209	2.46372e-14			7.31461e-08	PSBP-1 (PHOTOSYSTEM II SUBUNIT P-1); poly(U) binding	PSBP-1	AT1G06680
262645_at	AT1G62750	-0.0902662	-0.263091	-0.0367991	-0.154026	-0.143733	-0.372156	0.000936561	2.26856e-06			0.0474389	SCO1 (SNOWY COTYLEDON 1); ATP binding translation elongation factor translation factor, nucleic acid binding	SCO1	AT1G62750
262954_at	AT1G54500	-0.0945373	-0.372309	-0.0190965	-0.205073	-0.169978	-0.539544	0.0140456	1.28072e-05			0.0322613			AT1G54500
263750_at	AT2G21530	-0.0653627	-0.282521	-0.00423976	-0.167639	-0.126486	-0.397403	0.0360896	1.43563e-06			0.0152884			AT2G21530
264199_at	AT1G22700	-0.0456594	-0.266944	-0.0010346	-0.169544	-0.0902842	-0.364344	0.0449198	7.80045e-08			0.00141217			AT1G22700
264474_s_at	AT1G06820 AT1G67090 AT2G44010 AT4G32620 AT4G36870 AT4G37510 AT5G38410 AT5G38420 AT5G38430 AT5G42010	-0.0327575	-0.167435	-0.0136249	-0.119328	-0.0518901	-0.215541	0.00079159	8.99728e-12			2.17616e-05	RBCS2A (RIBULOSE BISPHOSPHATE CARBOXYLASE SMALL CHAIN 1A); copper ion binding ribulose-bisphosphate carboxylase	RBCS2A	AT1G06820 AT1G67090 AT2G44010 AT4G32620 AT4G36870 AT4G37510 AT5G38410 AT5G38420 AT5G38430 AT5G42010
264545_at	AT1G55670	-0.0363372	-0.219122	-0.0150575	-0.165784	-0.0576169	-0.272459	0.000817392	8.14922e-16			4.937e-08	PSAG (PHOTOSYSTEM I SUBUNIT G)	PSAG	AT1G55670
265033_at	AT1G61520	-0.0278685	-0.234924	-0.0160095	-0.173368	-0.0397275	-0.29648	4.10707e-06	7.43091e-14			1.24347e-08	LHCA3; chlorophyll binding	LHCA3	AT1G61520
265287_at	AT2G20260	-0.0730062	-0.350885	-0.0356047	-0.262041	-0.110408	-0.439728	0.000130364	9.87746e-15			1.3705e-06	PSAE-2 (photosystem I subunit E-2); catalytic	PSAE-2	AT2G20260
265374_at	AT2G06520	-0.0443821	-0.278228	-0.0169063	-0.206788	-0.071858	-0.349667	0.00154571	2.2886e-14			2.11654e-07	PSBX (photosystem II subunit X)	PSBX	AT2G06520
265967_at	AT2G37450	-0.171952	-0.482348	-0.102414	-0.346545	-0.241491	-0.618151	1.25636e-06	3.3681e-12			0.00172528			AT2G37450
266313_at	AT2G26980	-0.0607408	-0.177699	-0.0280721	-0.146571	-0.0934096	-0.208828	0.000268276	4.63602e-29			2.35032e-05	CIPK3 (CBL-INTERACTING PROTEIN KINASE 3); kinase protein kinase protein serinethreonine kinase	CIPK3	AT2G26980
266636_at	AT2G35370	-0.0452179	-0.224986	-0.0141177	-0.130519	-0.0763181	-0.319453	0.00437643	3.04236e-06			0.00709988	GDCH; glycine dehydrogenase (decarboxylating)	GDCH	AT2G35370
266716_at	AT2G46820	-0.0474933	-0.316015	-0.021003	-0.238539	-0.0739836	-0.393491	0.000441526	1.3014e-15			1.62776e-08	PSI-P (PHOTOSYSTEM I P SUBUNIT); DNA binding	PSI-P	AT2G46820
267002_s_at	AT2G34420 AT2G34430	-0.0238217	-0.337569	-0.00633991	-0.293112	-0.0413035	-0.382026	0.00756798	4.2938e-50			9.59598e-35	LHB1B1; chlorophyll binding	LHB1B1	AT2G34420 AT2G34430
267265_at	AT2G22980	-0.120474	-0.407659	-0.0440302	-0.246663	-0.196919	-0.568654	0.00200925	6.94638e-07			0.0203425	serine-type carboxypeptidase	SCPL13	AT2G22980
267526_at	AT2G30570	-0.0268031	-0.198173	-0.00746528	-0.107668	-0.0461409	-0.288677	0.00659561	1.77379e-05			0.00549113	PSBW (PHOTOSYSTEM II REACTION CENTER W)	PSBW	AT2G30570
