# Supplementary material for: Meta‐analysis and meta‐regression of transcriptomic responses to water stress in Arabidopsis
Source: Plant J. 2016 Feb 12;85(4):548–60. doi: 10.1111/tpj.13124 (PMC4815425; doi:10.1111/tpj.13124)
Supplement: Supplementary file 5 — Table S3. Genes identified by the meta‐regression with a significant effect of the type of water stress treatment on the expression response. [file TPJ-85-548-s005.xlsx]

## Sheet: Sheet1
ID	AGI_TAIR	Der.mean	Man.mean	Ww.mean	Der.ub	Man.ub	Ww.ub	Der.lb	Man.lb	Ww.lb	QM	QMp	FDR QMp
249117_at		0.0101813	0.543486	1.2637	0.0712737	0.645641	1.318	-0.0509111	0.44133	1.20941	912.516	7.07235e-199	8.43237e-195
249128_at		-0.307995	0.0717193	0.0272059	-0.282599	0.129287	0.0431215	-0.333392	0.014152	0.0112903	501.726	1.12599e-109	6.71258e-106
247727_at		1.07523	0.634173	0.00600872	1.1771	0.762966	0.0415426	0.973372	0.505381	-0.0295251	434.228	5.11176e-95	2.03159e-91
259400_at		0.875658	0.415051	-0.0858383	0.976242	0.50323	-0.0430302	0.775073	0.326872	-0.128646	348.638	1.9689e-76	5.86879e-73
246490_at		0.589093	-0.0474424	0.0423881	0.643829	0.0281134	0.0668281	0.534356	-0.122998	0.0179481	339.731	1.69207e-74	4.03492e-71
252739_at		1.37552	0.721393	0.0212599	1.50877	0.960152	0.106938	1.24227	0.482635	-0.0644183	286.439	6.31878e-63	1.25565e-59
248091_at	AT2G26550	0.3962	0.150886	0.0125086	0.4406	0.179673	0.0330969	0.351801	0.122099	-0.00807971	252.317	1.62222e-55	2.41772e-52
253684_at	AT2G26390	0.602562	0.311407	-0.00320453	0.745376	0.356359	0.00287352	0.459749	0.266455	-0.00928258	252.5	1.48036e-55	2.41772e-52
247760_at	AT2G26600	-0.700067	-0.000736051	-0.0364566	-0.617639	0.0288608	0.00452611	-0.782496	-0.0303329	-0.0774393	247.978	1.42017e-54	1.88141e-51
245906_at	AT2G26530	-0.193772	0.0104691	-0.0455537	-0.17765	0.0458628	-0.0319828	-0.209895	-0.0249245	-0.0591246	229.003	1.87369e-50	2.234e-47
266884_at	AT2G23320	-0.137731	0.0338389	-0.164139	-0.000497805	0.0561021	-0.150486	-0.274965	0.0115757	-0.177792	220.909	1.07191e-48	1.16185e-45
251437_at	AT2G23290	0.0711968	-0.0336599	0.0950468	0.113745	-0.0183008	0.108383	0.0286489	-0.0490189	0.0817109	155.794	1.47841e-34	1.46893e-31
250820_at	AT2G45290	0.227615	0.0347915	-0.136098	0.2856	0.0698686	-0.109433	0.169629	-0.000285466	-0.162762	149.142	4.1135e-33	3.77272e-30
267523_at	AT2G40935	-0.614744	-0.0352469	0.0258426	-0.518802	0.033514	0.0638044	-0.710687	-0.104008	-0.0121192	148.491	5.69666e-33	4.85152e-30
250292_at	AT5G12480	0.670818	1.14124	0.0431811	1.06902	1.30476	0.139692	0.272614	0.977723	-0.0533301	131.221	3.2045e-29	2.54715e-26
265387_at	AT2G33110 AT2G33120	-1.0593	-0.000158709	-0.0897474	-0.89464	0.129632	-0.0228813	-1.22397	-0.129949	-0.156613	123.885	1.25503e-27	9.35234e-25
248183_at	AT1G67730	0	-0.28291	0.000223966	0.0023899	-0.232633	0.00188678	-0.0023899	-0.333186	-0.00143885	121.697	3.74851e-27	2.62903e-24
248432_at	AT5G12340	-0.316773	0.189607	-0.205207	-0.255458	0.259398	-0.14188	-0.378089	0.119815	-0.268534	121.58	3.97348e-27	2.63199e-24
254688_at	AT4G17490	-0.25041	0.00859158	0.0429734	-0.202487	0.049998	0.0641494	-0.298333	-0.0328148	0.0217973	120.792	5.89291e-27	3.69796e-24
267448_at	AT4G17500	0.405207	-0.0195032	0.211629	0.456869	0.0370738	0.244115	0.353544	-0.0760801	0.179143	118.044	2.32797e-26	1.38782e-23
248524_s_at	AT4G15210	0.264334	0.108654	0.00699128	0.306226	0.160037	0.0314297	0.222441	0.0572704	-0.0174472	109.795	1.43971e-24	8.17413e-22
256397_at	AT4G16780	-0.116736	-0.0193705	0.0385388	-0.0956493	-0.00570846	0.0597068	-0.137822	-0.0330325	0.0173709	107.508	4.5184e-24	2.44876e-21
254389_s_at	AT4G16490	0.294111	0.224358	0.0802822	0.339145	0.25319	0.102015	0.249077	0.195527	0.0585491	104.254	2.29861e-23	1.19158e-20
253431_at	AT4G14130	-0.108921	0.0343867	0.190253	-0.0651891	0.0769796	0.228368	-0.152653	-0.00820613	0.152137	103.207	3.87991e-23	1.92751e-20
261453_at	AT4G14365	-0.592975	0.19814	-0.0448818	-0.4747	0.308708	0.0183992	-0.71125	0.0875733	-0.108163	97.5005	6.73019e-22	3.20976e-19
257606_at	AT4G16442	0.20343	-0.0348226	0.0149926	0.244597	-0.0109173	0.0278082	0.162264	-0.058728	0.00217686	96.9083	9.04978e-22	4.02835e-19
248048_at	AT4G17090	-0.001247	-0.138053	-0.00145164	0.00580009	-0.111069	0.00256766	-0.00829408	-0.165038	-0.00547093	96.8923	9.12232e-22	4.02835e-19
250662_at	AT4G15120	0.837455	0.905157	0.0485882	1.01715	1.10124	0.148009	0.657763	0.709074	-0.0508324	94.3465	3.25779e-21	1.38724e-18
249971_at	AT4G17720	1.20074	0.741879	-0.013441	1.49394	0.926717	0.0895225	0.907541	0.55704	-0.116405	92.733	7.29951e-21	3.00111e-18
265633_at	AT4G17280	0.0388799	-0.0343855	0.0305717	0.0574992	-0.0242772	0.0412207	0.0202605	-0.0444937	0.0199227	92.4975	8.21161e-21	3.26357e-18
261663_at	AT4G16860	-0.791046	-0.279066	0.0211345	-0.631405	-0.163196	0.0890944	-0.950687	-0.394935	-0.0468253	91.0069	1.73018e-20	6.65451e-18
256622_at		-0.299569	-0.00460246	0.00747632	-0.243253	0.0421569	0.0402701	-0.355884	-0.0513618	-0.0253175	90.8192	1.90042e-20	7.08086e-18
252976_s_at	AT4G16890	-0.38763	0.0161011	-0.0243651	-0.31729	0.0767264	0.0169306	-0.457969	-0.0445242	-0.0656608	90.0607	2.77689e-20	1.0033e-17
254564_at	AT4G16950	-0.801452	-0.0139419	-0.0938914	-0.655045	0.071274	-0.0300643	-0.947858	-0.0991579	-0.157719	88.7785	5.2721e-20	1.8488e-17
255292_s_at	AT4G15410	-0.124588	0.067219	-0.0384507	-0.0714176	0.0834503	-0.0160665	-0.177758	0.0509877	-0.0608349	87.0293	1.26425e-19	4.30676e-17
251055_at	AT4G14630	-0.123383	-0.0236683	0.0533053	-0.0862515	-0.00203846	0.0699485	-0.160514	-0.0452982	0.0366622	84.7949	3.86395e-19	1.24513e-16
254396_at	AT4G14230	1.26955	-0.111925	0.175739	1.49226	0.190341	0.281149	1.04684	-0.414192	0.0703298	84.8073	3.83997e-19	1.24513e-16
252667_at	AT1G25275	-0.299026	-0.0937026	0.0368708	-0.234988	-0.0515277	0.0729061	-0.363063	-0.135878	0.000835401	83.7167	6.62445e-19	2.07851e-16
256178_s_at	AT1G28230	0.46429	0.267279	0.026318	0.55841	0.348344	0.0693248	0.37017	0.186215	-0.0166889	81.7713	1.75218e-18	5.35673e-16
254442_at	AT5G08750	0.599137	-0.042219	0.106837	0.728797	0.0128087	0.163949	0.469477	-0.0972468	0.0497247	81.3712	2.14027e-18	6.37961e-16
250001_at	AT5G22060	-0.208883	-0.0167319	-0.0332545	-0.171734	0.0254478	-0.0209058	-0.246032	-0.0589116	-0.0456033	79.6333	5.1033e-18	1.48406e-15
253131_at	AT5G04150	0.491643	-0.0232407	0.010332	0.597236	0.0469382	0.0454954	0.386049	-0.0934195	-0.0248314	76.0838	3.01033e-17	8.54574e-15
265441_at	AT5G04280	0.280477	-0.00161367	0.00913386	0.340406	0.0282432	0.0308436	0.220549	-0.0314706	-0.0125758	74.853	5.57042e-17	1.50946e-14
255764_at	AT1G35210	-0.122185	-0.052188	-0.0583709	-0.110058	-0.0379766	-0.04693	-0.134312	-0.0663994	-0.0698118	74.876	5.50671e-17	1.50946e-14
248311_at	AT1G35140	0.78643	0.0881006	-0.0113233	0.952407	0.202364	0.0612253	0.620454	-0.0261628	-0.0838719	74.6878	6.04995e-17	1.60297e-14
246153_s_at	AT1G33600	-0.0495128	0.0249249	0.0261432	-0.0383449	0.0465087	0.0422707	-0.0606807	0.00334103	0.0100156	74.5364	6.52576e-17	1.69145e-14
255149_at	AT1G33590	-0.578986	-0.161214	-0.0157999	-0.455981	-0.00216457	0.0246945	-0.701991	-0.320263	-0.0562942	73.8263	9.30732e-17	2.36109e-14
264147_at	AT1G30260	0.561011	0.0136198	0.0703848	0.667091	0.0974252	0.14416	0.454931	-0.0701857	-0.00339063	72.2582	2.03855e-16	5.06368e-14
266464_at	AT1G73540	0.661291	0.221922	-0.0260053	0.80885	0.34408	0.0468232	0.513731	0.0997644	-0.0988339	69.5846	7.76046e-16	1.88833e-13
253218_at	AT1G32170	-0.330068	-0.0939547	0.0482279	-0.245209	-0.0203241	0.0837156	-0.414928	-0.167585	0.0127403	69.3399	8.77084e-16	2.09149e-13
247038_at	AT1G57870	0.842277	0.102075	-0.0337634	1.03416	0.235693	0.0426121	0.650393	-0.031544	-0.110139	69.1625	9.58416e-16	2.24063e-13
250455_at	AT5G13550	1.01502	0.438812	0.0518846	1.23931	0.634152	0.135191	0.790726	0.243471	-0.031422	68.5603	1.29515e-15	2.93346e-13
262616_at	AT1G57980 AT1G57990	0.68047	0.352511	-0.00017694	0.841867	0.468365	0.0732747	0.519074	0.236657	-0.0736286	68.5467	1.30398e-15	2.93346e-13
250027_at	AT1G26230	-0.12207	-0.0615339	0.0163581	-0.089051	-0.037456	0.0324724	-0.155089	-0.0856119	0.000243837	67.3178	2.4106e-15	5.32251e-13
257654_at	AT5G11070	-0.243736	-0.0159965	0.0398447	-0.179077	0.0129257	0.0633284	-0.308395	-0.0449187	0.0163611	66.7876	3.14233e-15	6.81201e-13
252364_at	AT5G24770 AT5G24780	0.759955	0.0914336	0.0474414	0.921236	0.182868	0.106852	0.598674	-1.18618e-06	-0.0119692	66.5838	3.47948e-15	7.37863e-13
255568_at	AT5G19500	-0.64265	-0.132266	-0.0303237	-0.50571	-0.035369	0.0237799	-0.77959	-0.229162	-0.0844273	66.5564	3.52749e-15	7.37863e-13
265955_at	AT5G19530	0.3198	0.160878	-0.0122423	0.409852	0.235552	0.00665347	0.229747	0.0862043	-0.031138	66.4579	3.7056e-15	7.61755e-13
255716_at	AT5G20730	-0.125179	-0.010726	0.0237187	-0.0910333	0.0260045	0.0354988	-0.159325	-0.0474566	0.0119386	66.1796	4.25865e-15	8.60608e-13
251505_at	AT5G13070	0.454818	0.101655	0.071198	0.538151	0.16615	0.115009	0.371485	0.03716	0.0273869	65.6563	5.53251e-15	1.0994e-12
262986_at	AT5G20630	-0.490313	0.00521197	-0.0974159	-0.395129	0.0933475	-0.0491326	-0.585497	-0.0829236	-0.145699	65.4326	6.18703e-15	1.20431e-12
255088_at	AT5G28840	-0.65625	-0.106738	0.0260493	-0.508293	0.0350902	0.0998767	-0.804206	-0.248565	-0.0477782	65.4084	6.26246e-15	1.20431e-12
258011_at	AT5G20220	-0.0904913	-0.0575604	0.111242	-0.0438689	0.0110017	0.137918	-0.137114	-0.126122	0.084565	64.5783	9.48399e-15	1.79488e-12
261569_at	AT5G20470 AT5G20490	-0.123674	-0.744249	-0.0198753	0.0873498	-0.59548	0.0785078	-0.334697	-0.893018	-0.118258	64.382	1.04622e-14	1.94908e-12
257919_at	AT5G20400	0.430734	0.543438	-0.0165212	0.637932	0.67374	0.0523392	0.223536	0.413136	-0.0853817	64.1558	1.17152e-14	2.14893e-12
252037_at	AT5G20230	-0.281204	-0.00251239	0.000868573	-0.216712	0.0505233	0.0283606	-0.345696	-0.055548	-0.0266235	63.9656	1.28841e-14	2.32754e-12
247422_at	AT5G19875	-0.115268	-0.0863205	0.0450304	-0.0775191	-0.0415171	0.0676989	-0.153017	-0.131124	0.022362	63.631	1.52299e-14	2.71023e-12
252368_at	AT5G20070	0.704638	0.690901	0.0370671	0.993327	0.84099	0.129176	0.41595	0.540811	-0.0550421	63.2061	1.88349e-14	3.30249e-12
267524_at	AT5G19900	-0.643167	-0.333872	0.0703412	-0.47094	-0.175266	0.152069	-0.815394	-0.492479	-0.0113865	63.1722	1.9157e-14	3.31028e-12
245448_at	AT5G19910	-0.75771	-0.0162313	-0.0770889	-0.593569	0.0911707	-0.00268369	-0.921851	-0.123633	-0.151494	62.2431	3.04847e-14	5.19241e-12
263668_at	AT5G20010 AT5G20020	-0.226831	-0.0600526	0.0633163	-0.157725	-0.00240136	0.0937519	-0.295938	-0.117704	0.0328808	62.1612	3.17585e-14	5.33319e-12
254638_at	AT5G20935	-0.798725	-0.111569	0.000461438	-0.596685	-0.0340753	0.0387045	-1.00077	-0.189062	-0.0377816	61.7149	3.96988e-14	6.57402e-12
247540_at	AT4G36960	-0.562216	-0.1215	0.0259972	-0.428658	-0.000596803	0.0884647	-0.695774	-0.242404	-0.0364703	61.5165	4.38399e-14	7.16031e-12
245855_at	AT4G36480	0.359933	0.146264	0.0924033	0.425416	0.190406	0.110822	0.294449	0.102122	0.0739847	61.4073	4.63001e-14	7.45995e-12
256266_at	AT4G37080	0.048346	-0.300794	0.0210283	0.101079	-0.221557	0.0458432	-0.00438687	-0.380031	-0.00378661	61.3217	4.83244e-14	7.68228e-12
247308_at	AT4G36500	-0.00284529	0.0182679	0.240703	0.0932417	0.0562549	0.284869	-0.0989323	-0.0197191	0.196537	61.117	5.35315e-14	8.39811e-12
258556_at	AT4G37190	-0.0257302	-0.0701021	0.105657	0.0322775	-0.0328588	0.132893	-0.083738	-0.107345	0.0784214	60.654	6.74756e-14	1.04482e-11
266901_at	AT3G56860	0.151862	0.854172	0.0662479	0.334604	1.02946	0.163717	-0.0308805	0.678881	-0.0312208	60.2389	8.30394e-14	1.26933e-11
256016_at	AT3G51770	-0.165979	0.0253923	-0.0178357	-0.123302	0.0493762	-0.00288363	-0.208656	0.00140848	-0.0327877	58.7452	1.7524e-13	2.6448e-11
249733_at	AT1G31920	0.0758636	0.0207804	0.00756425	0.0892646	0.0275328	0.0248953	0.0624625	0.014028	-0.00976681	58.5355	1.94616e-13	2.90051e-11
245866_s_at	AT1G16670	-0.866348	0.105928	-0.122005	-0.612489	0.194202	-0.10225	-1.12021	0.0176533	-0.141759	58.193	2.30963e-13	3.35826e-11
252411_at	AT3G43600	-0.624805	-0.10545	-0.0146989	-0.478739	0.000155593	0.0422805	-0.77087	-0.211056	-0.0716782	58.1975	2.30445e-13	3.35826e-11
267392_at	AT3G44860 AT3G44870	-0.192605	0.0410151	0.00546419	-0.142758	0.0820131	0.0320899	-0.242452	1.71385e-05	-0.0211615	58.0697	2.45657e-13	3.52887e-11
247151_at	AT1G57680	0.296723	0.00380007	0.0156071	0.362693	0.0608548	0.0551089	0.230753	-0.0532547	-0.0238948	57.7969	2.81558e-13	3.99644e-11
266323_at	AT5G17640	0.21425	0.00734719	0.0295011	0.258744	0.0526354	0.0535404	0.169756	-0.0379411	0.00546171	57.5436	3.1957e-13	4.48263e-11
257060_at	AT5G15960 AT5G15970	-0.337003	-0.0127544	0.10125	-0.232501	0.00299711	0.150441	-0.441505	-0.0285058	0.0520595	57.3594	3.50392e-13	4.85782e-11
245825_at	AT5G15910	-0.109412	-0.0653515	0.0349386	-0.0661775	-0.040438	0.0552935	-0.152646	-0.0902649	0.0145837	57.0283	4.13489e-13	5.66669e-11
252738_at	AT5G15948 AT5G15950	0.191926	0.0300579	0.037174	0.230645	0.0677186	0.0507618	0.153206	-0.0076028	0.0235863	56.0432	6.76679e-13	9.16824e-11
264041_at	AT5G16210	0.24045	-0.0377268	0.0182909	0.298695	0.0300521	0.0375543	0.182205	-0.105506	-0.000972553	55.1092	1.07944e-12	1.44609e-10
264885_s_at	AT5G16260	-0.259384	0.00853548	-0.0248744	-0.198781	0.0514801	0.00971913	-0.319987	-0.0344091	-0.059468	54.9766	1.15344e-12	1.52805e-10
266898_at	AT5G15610	0.0620301	0.00341508	-0.0029922	0.0766721	0.0204498	0.00663629	0.0473882	-0.0136197	-0.0126207	54.7794	1.27292e-12	1.66781e-10
251545_at	AT5G14940	0.390869	-0.0106226	0.0704726	0.470169	0.0754773	0.13447	0.311569	-0.0967226	0.00647489	54.6874	1.33286e-12	1.72736e-10
261037_at	AT5G14740	0.533153	0.3618	-0.0469598	0.696815	0.511988	0.0252304	0.369492	0.211612	-0.11915	54.4983	1.46504e-12	1.87825e-10
255488_at	AT1G31710	-0.447511	-0.180464	0.00779947	-0.333762	-0.08635	0.0611956	-0.561261	-0.274577	-0.0455967	54.2939	1.62263e-12	2.05816e-10
251665_at	AT5G36220	-0.480474	-0.149109	-0.132902	-0.398459	-0.0850443	-0.0821677	-0.562489	-0.213175	-0.183635	54.0174	1.86327e-12	2.33851e-10
263067_at	AT5G27730	-0.40257	-0.0942894	-0.103626	-0.326999	-0.0206355	-0.0732427	-0.478141	-0.167943	-0.13401	53.3504	2.60076e-12	3.23009e-10
250429_at	AT5G26780	-0.333049	-0.125955	0.0029634	-0.23555	-0.0680629	0.0295514	-0.430548	-0.183848	-0.0236246	53.1634	2.85567e-12	3.51011e-10
260855_at	AT5G26260	-0.259809	-0.0162669	-0.0699165	-0.208526	0.0325452	-0.0436262	-0.311093	-0.0650791	-0.0962068	53.0888	2.96417e-12	3.60631e-10
249309_at	AT5G26610	-0.369883	0.0109426	0.0541978	-0.258371	0.0676946	0.082525	-0.481394	-0.0458094	0.0258706	52.4884	4.00213e-12	4.81994e-10
246292_at	AT5G26740	-0.0928563	-0.0526859	0.0490525	-0.0588347	-0.0278669	0.0750327	-0.126878	-0.077505	0.0230724	51.2353	7.48852e-12	8.92856e-10
255959_at	AT5G25490	0.489897	0.0446733	0.0316925	0.60709	0.126569	0.081828	0.372703	-0.0372223	-0.018443	51.097	8.02475e-12	9.3803e-10
263874_at	AT5G25110	0.0110039	-0.043775	-0.0207052	0.0219453	-0.0334507	-0.0101529	6.24956e-05	-0.0540993	-0.0312574	51.1074	7.98286e-12	9.3803e-10
253457_at	AT5G25120	-0.118035	-0.0340846	-0.00269585	-0.0913975	-0.0087865	0.0146837	-0.144672	-0.0593828	-0.0200754	50.5599	1.04968e-11	1.21508e-09
266293_at	AT2G10560 AT5G04860	-0.306251	-0.0505826	-0.0186044	-0.235698	0.013497	0.0217633	-0.376803	-0.114662	-0.058972	49.199	2.07283e-11	2.37638e-09
250377_at	AT5G67300	-0.0076315	-0.00961679	-0.0546364	0.0302357	0.000473414	-0.0464116	-0.0454986	-0.019707	-0.0628611	48.1405	3.51895e-11	3.99585e-09
247853_at	AT5G67350	-0.132213	-0.0158933	0.0519986	-0.0816142	0.0331818	0.0705986	-0.182811	-0.0649683	0.0333986	47.8459	4.07752e-11	4.58644e-09
262226_at	AT5G67470	0.128796	0.283499	-0.0342932	0.219774	0.358001	0.0188285	0.0378173	0.208997	-0.0874149	47.5231	4.79175e-11	5.33945e-09
260880_at	AT5G67440	0.225467	-0.0211145	0.0320375	0.284545	0.0189995	0.0553599	0.16639	-0.0612284	0.00871517	47.2245	5.56329e-11	6.14177e-09
248268_at	AT5G67210	0.0334792	-0.0960441	-0.0220763	0.0525855	-0.0625816	-0.00437633	0.0143728	-0.129507	-0.0397763	47.0728	6.00161e-11	6.56488e-09
251742_at	AT5G67160	-0.13233	0.0262051	-0.00111166	-0.0960661	0.0606806	0.0193628	-0.168594	-0.00827042	-0.0215861	47.0257	6.14478e-11	6.66038e-09
253835_at	AT5G66410	-0.318563	-0.0968089	-0.00523952	-0.240094	0.00332154	0.0388177	-0.397032	-0.196939	-0.0492968	46.6581	7.38459e-11	7.93212e-09
247288_at	AT5G66390	-0.468921	-0.112427	-0.0159398	-0.355974	0.00471612	0.0491162	-0.581868	-0.229569	-0.0809958	46.4567	8.16671e-11	8.6939e-09
265444_s_at	AT5G65640	0.265605	-0.0100792	-0.145997	0.371374	0.0646246	-0.0896775	0.159836	-0.0847831	-0.202317	46.2899	8.87713e-11	9.36655e-09
250029_at	AT5G64890	-0.0352518	0.0544797	0.070069	-0.0089763	0.0853391	0.0857277	-0.0615273	0.0236202	0.0544104	46.0337	1.00902e-10	1.05531e-08
248863_at	AT5G64905	0.0485507	0.0153341	-0.00790763	0.0624698	0.0383291	0.000755445	0.0346316	-0.00766084	-0.0165707	45.9238	1.06604e-10	1.10525e-08
247445_at	AT5G64920	-0.0368476	-0.000874172	0.0872966	-0.00802942	0.031816	0.111374	-0.0656658	-0.0335643	0.0632192	45.7395	1.16895e-10	1.2015e-08
263565_at	AT5G64660	-0.278539	0.254204	-0.0209178	-0.149588	0.347984	0.0527396	-0.407491	0.160424	-0.0945752	45.7198	1.18049e-10	1.20299e-08
265204_at	AT5G64650	0.586364	0.33887	-0.0516653	0.86259	0.450838	0.0219898	0.310137	0.226902	-0.12532	45.5922	1.25831e-10	1.27143e-08
249361_at	AT5G64560	0.680731	0.00125005	0.0464035	0.860002	0.106222	0.125469	0.501459	-0.103722	-0.0326623	45.4719	1.33632e-10	1.33891e-08
245325_at	AT5G64330	-0.972909	-0.0644116	-0.179781	-0.745052	0.0959513	-0.0697402	-1.20077	-0.224775	-0.289822	45.3536	1.41771e-10	1.40862e-08
252265_at	AT5G63930	0.129664	0.981494	-0.198279	0.506198	1.28141	-0.0289489	-0.246871	0.681576	-0.367609	45.1166	1.59607e-10	1.57273e-08
254820_s_at	AT5G64120	-0.911455	-0.105999	-0.0531401	-0.678357	0.044932	0.044857	-1.14455	-0.256929	-0.151137	44.9801	1.7088e-10	1.67e-08
256254_at	AT5G63700	-0.0512206	-0.0695426	0.0498788	-0.00115429	-0.0362988	0.0686456	-0.101287	-0.102786	0.0311119	44.8194	1.85176e-10	1.795e-08
252991_at	AT5G63810	-0.138268	0.0819531	-0.0733789	-0.0915585	0.130742	-0.0520362	-0.184978	0.033164	-0.0947216	44.7753	1.8931e-10	1.82028e-08
261145_at	AT5G63650	-0.0679943	0.0561866	0.0521312	-0.0332887	0.0731646	0.060485	-0.1027	0.0392085	0.0437775	44.7282	1.93816e-10	1.8487e-08
266572_at	AT5G63480	-0.248806	0.0229846	0.0648678	-0.171393	0.073717	0.124475	-0.32622	-0.0277478	0.00526045	44.077	2.68408e-10	2.53986e-08
259794_at	AT5G63490	-0.0237954	-0.0970999	0.075663	0.0696357	-0.0561139	0.107037	-0.117226	-0.138086	0.0442887	43.5573	3.48051e-10	3.26757e-08
250534_at	AT5G62740	0.0145817	-0.067513	0.0128289	0.0362505	-0.0470511	0.0287887	-0.00708722	-0.0879749	-0.003131	43.142	4.28377e-10	3.99027e-08
252485_at	AT5G62810	-0.471623	0.0294008	-0.0272988	-0.343087	0.135444	0.0294832	-0.60016	-0.076642	-0.0840808	43.0108	4.57428e-10	4.22784e-08
259751_at	AT5G62520	-0.633374	0.0530831	0.0185645	-0.44989	0.214418	0.10353	-0.816859	-0.108252	-0.0664009	42.6235	5.55155e-10	5.07323e-08
259980_at	AT5G62640	-0.377858	-0.043535	0.00326505	-0.271752	0.0553045	0.0461582	-0.483965	-0.142374	-0.0396281	42.6155	5.57405e-10	5.07323e-08
250665_at	AT5G62430	-0.0333393	-0.30192	-0.0142899	0.0582033	-0.224331	0.0255588	-0.124882	-0.37951	-0.0541386	42.4427	6.07703e-10	5.48912e-08
259756_at	AT5G62130	0.27506	0.0174075	0.0751967	0.338041	0.066367	0.111449	0.21208	-0.031552	0.0389449	42.1826	6.92102e-10	6.20446e-08
247543_at	AT5G61960	-0.510553	0.0282126	-0.0940328	-0.377028	0.128073	-0.035298	-0.644079	-0.0716475	-0.152768	42.0758	7.30047e-10	6.49578e-08
264238_at	AT5G61590	-0.544043	-0.145462	-0.0856335	-0.423228	0.0468048	-0.0157486	-0.664857	-0.337728	-0.155518	41.7265	8.69391e-10	7.67833e-08
258402_at	AT5G61600	-0.312791	0.057162	-0.0822653	-0.230704	0.136102	-0.0323932	-0.394878	-0.0217782	-0.132137	41.5225	9.62726e-10	8.44013e-08
255111_at	AT5G61420	0.0131958	0.251571	-0.0189158	0.0392305	0.328465	0.011827	-0.0128389	0.174678	-0.0496586	41.0523	1.2179e-09	1.05993e-07
246800_at	AT5G60800	-0.128344	-0.100798	0.0141435	-0.0836682	-0.0559641	0.0382968	-0.173021	-0.145632	-0.0100098	40.9144	1.30485e-09	1.12737e-07
247703_at	AT5G59820	0.114981	-0.012519	-0.0209827	0.151161	0.0144108	0.00423821	0.0788022	-0.0394487	-0.0462036	40.8278	1.36258e-09	1.16878e-07
262052_at	AT5G59750	0.0768547	-0.0481399	0.0730782	0.167755	-0.0190253	0.0971969	-0.0140462	-0.0772545	0.0489596	40.7487	1.41754e-09	1.20645e-07
261585_at	AT5G59560	0.734861	-0.0556027	0.0653609	0.943831	0.0840347	0.153487	0.52589	-0.19524	-0.0227656	40.7357	1.42674e-09	1.20645e-07
252618_at	AT5G59490	0.0956829	0.0791792	-0.0371088	0.126549	0.110079	-0.00529462	0.0648167	0.0482796	-0.068923	40.5683	1.5513e-09	1.30255e-07
250472_at	AT5G59530	0.00325893	-0.158716	0.0318002	0.0613971	-0.106226	0.0584267	-0.0548792	-0.211205	0.00517364	40.3564	1.72469e-09	1.438e-07
245167_s_at	AT5G59240	0.0322832	0.0744931	-0.00209781	0.0493718	0.0926659	0.0130857	0.0151946	0.0563204	-0.0172814	40.2591	1.81069e-09	1.49404e-07
247795_at	AT5G59130	0.945658	0.0683499	0.106577	1.19832	0.221121	0.186878	0.692992	-0.0844211	0.0262762	40.225	1.84186e-09	1.49404e-07
262873_at	AT5G58787	0.474874	0.0490482	-0.0152275	0.608801	0.143172	0.0583222	0.340947	-0.0450755	-0.0887772	40.2405	1.8276e-09	1.49404e-07
258416_at	AT5G58620	-0.195594	-0.075814	0.0378354	-0.122404	-0.0457835	0.0742144	-0.268785	-0.105845	0.00145641	40.2248	1.84202e-09	1.49404e-07
245275_at	AT5G58570	1.45233	0.287971	0.12666	1.82319	0.679742	0.302762	1.08147	-0.1038	-0.0494415	40.2	1.86501e-09	1.50247e-07
251063_at	AT5G58440	0.595537	0.0478177	-0.0176961	0.767428	0.184238	0.0677984	0.423646	-0.0886023	-0.103191	39.6901	2.40665e-09	1.9258e-07
258606_at	AT5G58100	-0.56618	0.460558	-0.217132	-0.248793	0.671748	-0.108265	-0.883566	0.249368	-0.325999	39.6743	2.42567e-09	1.92809e-07
252321_at	AT5G58140	0.92477	0.854371	0.340396	1.1603	1.02691	0.435887	0.689235	0.681835	0.244904	39.3294	2.88219e-09	2.27579e-07
254492_at	AT1G24807 AT1G24909 AT1G25083 AT1G25155 AT1G25220 AT5G57890	-0.192682	-0.074009	0.0675078	-0.111943	-0.0155784	0.106615	-0.273421	-0.13244	0.0284006	39.3126	2.90662e-09	2.27997e-07
247361_at	AT5G57630	-0.248925	-0.00699522	-0.127164	-0.18201	0.0352551	-0.085985	-0.315841	-0.0492455	-0.168344	39.291	2.93807e-09	2.28958e-07
246330_at	AT5G57940	-0.539901	-0.3157	-0.0492932	-0.370158	-0.191231	0.00556602	-0.709643	-0.440168	-0.104152	39.2628	2.97981e-09	2.30703e-07
249136_at	AT5G57950	1.05179	-0.0823631	0.0674557	1.35164	0.154183	0.223277	0.751945	-0.318909	-0.0883654	39.195	3.08256e-09	2.37119e-07
263212_at	AT5G56980	-0.000665337	-0.100002	-0.032877	0.00685141	-0.0675229	-0.010153	-0.00818208	-0.132481	-0.055601	39.0794	3.26605e-09	2.49623e-07
259228_at	AT5G56760	0.251916	-0.0494071	0.0188469	0.325786	0.0225731	0.0523498	0.178045	-0.121387	-0.0146559	39.0497	3.31489e-09	2.51741e-07
256892_at	AT5G56790	-0.478961	-0.00703099	0.00600028	-0.336844	0.0954186	0.0675878	-0.621078	-0.109481	-0.0555872	38.7964	3.76248e-09	2.83924e-07
248248_at	AT5G56250	0.463967	0.0978057	0.065217	0.57922	0.184907	0.117128	0.348715	0.0107046	0.0133056	38.6975	3.9532e-09	2.9644e-07
253832_at	AT5G56080	-0.829022	0.343579	-0.0236854	-0.53533	0.571593	0.107294	-1.12271	0.115565	-0.154665	38.6283	4.09243e-09	3.04963e-07
250796_at	AT5G55530	-0.629327	0.467944	-0.184095	-0.339467	0.693594	-0.0390773	-0.919187	0.242293	-0.329112	38.4019	4.58277e-09	3.39381e-07
253765_at	AT5G55660	-0.0825752	-0.0267994	0.0437347	-0.0415355	0.0126136	0.0592535	-0.123615	-0.0662125	0.0282159	38.3593	4.68139e-09	3.44544e-07
249627_at	AT5G55400	0.0483217	-0.023787	-0.000335122	0.063888	-0.00571607	0.0163399	0.0327555	-0.041858	-0.0170102	38.0769	5.39145e-09	3.94369e-07
262649_at	AT5G55120	-0.0325083	0.0589031	-0.102792	-0.0152688	0.112554	-0.0785596	-0.0497478	0.00525174	-0.127024	37.9819	5.65379e-09	4.11038e-07
249234_at	AT5G55230	-0.415539	0.0342479	0.216789	-0.231159	0.203797	0.301321	-0.599918	-0.135301	0.132257	37.9198	5.83202e-09	4.21425e-07
263727_at	AT5G54500	-0.0651967	-0.134529	-0.0327341	-0.0440665	-0.111849	-0.0077935	-0.0863269	-0.15721	-0.0576747	37.8812	5.94581e-09	4.2706e-07
249862_at	AT5G54040	-0.52329	-0.00123887	-0.12994	-0.39341	0.115922	-0.064536	-0.65317	-0.1184	-0.195345	37.8295	6.10149e-09	4.35617e-07
245449_at	AT5G53760	-0.424821	-0.00149753	-0.0406704	-0.305278	0.0705671	0.0273345	-0.544365	-0.0735621	-0.108675	37.8031	6.18238e-09	4.38765e-07
247694_at	AT5G53120	-0.447739	-0.121693	-0.00125419	-0.3152	-0.0115509	0.0544918	-0.580278	-0.231834	-0.0570002	37.7804	6.2531e-09	4.41158e-07
255061_at	AT5G53480	-0.246788	-0.058043	0.0927419	-0.143033	0.008683	0.143124	-0.350542	-0.124769	0.04236	37.6551	6.6573e-09	4.66912e-07
246446_at	AT5G52570	-0.247715	-0.0577311	0.00263548	-0.161269	-0.021802	0.0192971	-0.33416	-0.0936601	-0.0140261	37.5764	6.92446e-09	4.82809e-07
267005_at	AT5G52750	-0.115227	-0.0496839	-0.00723079	-0.0789943	-0.0330586	0.00630903	-0.15146	-0.0663092	-0.0207706	37.447	7.38736e-09	5.1209e-07
251589_at	AT5G52310	0.0609909	-0.0783646	0.0523013	0.117381	-0.0465185	0.085459	0.00460059	-0.110211	0.0191437	37.12	8.69934e-09	5.9955e-07
254331_s_at	AT5G52050	-0.306313	0.0703275	-0.0417573	-0.209713	0.145104	0.00609448	-0.402912	-0.0044492	-0.089609	37.0765	8.89069e-09	6.09217e-07
256529_at	AT5G51390	0.906576	0.0216698	0.147402	1.15251	0.194495	0.259092	0.660639	-0.151155	0.0357117	36.5838	1.13742e-08	7.70537e-07
252429_at	AT5G51190	-0.121226	-0.1938	0.0322089	-0.0432231	-0.126002	0.0719858	-0.199229	-0.261598	-0.00756798	36.5885	1.13478e-08	7.70537e-07
261405_at	AT5G51300	-0.362107	0.026451	-0.0469625	-0.240662	0.0691333	-0.0172903	-0.483552	-0.0162313	-0.0766347	36.4466	1.21824e-08	8.20624e-07
264038_at	AT2G47510 AT5G50950	0.121141	0.0267093	0.0338514	0.146978	0.0490875	0.0516797	0.095304	0.00433105	0.0160231	36.3875	1.25472e-08	8.4045e-07
256870_at	AT5G50840	-0.379646	-0.0302792	0.0104228	-0.260681	0.0669537	0.0548049	-0.498612	-0.127512	-0.0339593	36.2697	1.33084e-08	8.86461e-07
265453_at	AT5G50860	0.455027	0.022465	0.0293836	0.585948	0.114365	0.0876851	0.324105	-0.0694346	-0.0289179	35.9219	1.58366e-08	1.049e-06
251391_at	AT5G50570 AT5G50670	-0.092218	-0.0193656	0.0401634	-0.0528051	0.0194671	0.0609226	-0.131631	-0.0581984	0.0194042	35.8985	1.60225e-08	1.05545e-06
256922_at	AT5G50760	-0.25989	0.120623	-0.032318	-0.162277	0.198244	0.0182374	-0.357503	0.0430026	-0.0828734	35.7803	1.69982e-08	1.11357e-06
253943_at	AT5G50110	-0.654303	-0.076714	0.0143214	-0.45135	0.0586798	0.0971113	-0.857255	-0.212108	-0.0684685	35.7486	1.72701e-08	1.1252e-06
256145_at	AT5G50160	-0.0124774	-0.139601	0.100774	0.0889615	-0.0659231	0.134208	-0.113916	-0.21328	0.0673394	35.6915	1.77702e-08	1.15149e-06
260668_at	AT5G50210	-0.554526	-0.0485404	-0.00540445	-0.392608	0.124389	0.0766117	-0.716444	-0.22147	-0.0874206	35.6791	1.78802e-08	1.15236e-06
261886_s_at	AT5G50340	-0.101734	-0.0560362	0.0460107	-0.0557089	-0.00513315	0.0721049	-0.14776	-0.106939	0.0199164	35.3602	2.09712e-08	1.3443e-06
247933_at	AT5G49530	0.492171	0.107296	0.0591565	0.621943	0.193683	0.120968	0.362398	0.0209091	-0.0026548	35.2313	2.23675e-08	1.42614e-06
267516_at	AT5G48590	-1.02227	-0.227585	-0.066036	-0.732282	-0.00757169	0.0591949	-1.31225	-0.447599	-0.191267	35.2131	2.25726e-08	1.43156e-06
266842_at	AT5G48250	0.0245532	-0.0569401	0.0467515	0.068169	-0.0264437	0.062509	-0.0190626	-0.0874366	0.0309939	35.0524	2.44607e-08	1.54309e-06
248461_s_at	AT5G47620	0.0712545	0.0597188	-0.0312397	0.106914	0.0872055	-0.00822454	0.0355955	0.0322322	-0.0542548	34.9841	2.53107e-08	1.58831e-06
251179_at	AT5G47610	0.0708837	-0.00991663	0.0836941	0.121846	0.0176901	0.0979859	0.0199216	-0.0375234	0.0694022	34.9011	2.63835e-08	1.64697e-06
267048_at	AT5G47450	-0.0834037	0.0488957	0.173679	0.00213546	0.111806	0.210353	-0.168943	-0.0140149	0.137005	34.7422	2.85642e-08	1.7738e-06
260205_at	AT5G47220	0.192883	0.442438	-0.0201332	0.361217	0.583635	0.0509731	0.0245485	0.301242	-0.0912395	34.5812	3.09589e-08	1.91256e-06
266371_at	AT5G47230	0.117641	0.0151159	0.0728734	0.139093	0.0419033	0.0831543	0.0961892	-0.0116715	0.0625925	34.5056	3.21519e-08	1.97601e-06
250021_at	AT5G47070	-0.0379111	0.00314054	0.0730099	0.0147989	0.0254693	0.0892106	-0.090621	-0.0191882	0.0568092	34.457	3.2942e-08	2.01419e-06
250237_at	AT5G46750	0.154184	-0.0432157	0.0506399	0.219824	-0.00971753	0.0772412	0.0885438	-0.0767138	0.0240387	34.3336	3.50399e-08	2.13153e-06
252346_at	AT5G46450	-1.02905	0.0763567	-0.142185	-0.709094	0.267602	0.0164671	-1.34901	-0.114889	-0.300837	34.1693	3.804e-08	2.29066e-06
259741_at	AT5G45710	-0.386841	-0.0752241	-0.109396	-0.29392	-0.0213127	-0.0659172	-0.479762	-0.129136	-0.152876	34.1775	3.78832e-08	2.29066e-06
253874_at	AT5G45440 AT5G45490	-0.254608	0.043815	-0.0131755	-0.176006	0.120044	0.0344642	-0.33321	-0.0324142	-0.0608152	34.1408	3.85851e-08	2.31181e-06
245041_at	AT5G45428 AT5G45430	-0.0931584	0.342991	-0.144373	0.0784421	0.484353	-0.0575423	-0.264759	0.201628	-0.231204	33.8968	4.35909e-08	2.59867e-06
247091_at	AT5G45010	0.0134431	0.0688249	-0.00400221	0.047332	0.0885651	0.0106873	-0.0204457	0.0490846	-0.0186917	33.8671	4.42444e-08	2.62451e-06
263847_at	AT5G44720	-0.478341	0.0696135	0.0946651	-0.301562	0.217288	0.179696	-0.65512	-0.0780613	0.00963415	33.7241	4.75225e-08	2.80501e-06
261410_at	AT5G44190	0.189678	-0.013479	-0.0258037	0.255415	0.0315456	0.0099234	0.123942	-0.0585036	-0.0615309	33.5925	5.0755e-08	2.98105e-06
260572_at	AT5G44350	0.0259931	-0.0322136	0.0334794	0.0503883	-0.0169996	0.0524691	0.00159796	-0.0474277	0.0144897	33.5205	5.26155e-08	3.07517e-06
260569_at	AT5G44410	0.0724813	0.0143114	-0.0260637	0.0963198	0.048039	-0.00249137	0.0486429	-0.0194162	-0.049636	33.3802	5.64406e-08	3.28264e-06
245156_at	AT5G44290	0.0703189	0.164299	0.0377556	0.0982239	0.195661	0.071089	0.042414	0.132937	0.00442217	32.8951	7.19304e-08	4.16323e-06
257153_at	AT5G44260	0.395104	0.00496189	0.242961	0.524188	0.0861721	0.300781	0.26602	-0.0762484	0.18514	32.8645	7.3039e-08	4.20697e-06
252487_at	AT5G44050	0.993532	0.0989119	0.163964	1.27013	0.278458	0.26958	0.716936	-0.0806345	0.0583484	32.8218	7.46161e-08	4.27715e-06
259105_at	AT5G43745	0.146298	-0.0490989	0.0238356	0.197976	-0.00636063	0.052043	0.0946212	-0.0918371	-0.0043718	32.6982	7.93746e-08	4.52815e-06
256756_at	AT5G43840	-0.286768	0.184891	-0.0142425	-0.174526	0.305501	0.0365532	-0.39901	0.0642804	-0.0650383	32.6655	8.06802e-08	4.58071e-06
262608_at	AT5G43440	0.865382	0.354838	-0.108051	1.18983	0.614427	0.0396192	0.540938	0.0952493	-0.255722	32.5805	8.41837e-08	4.75698e-06
252135_at	AT5G43180	-0.0471575	0.0399052	0.0527097	-0.0166892	0.0652115	0.0689306	-0.0776259	0.0145989	0.0364888	32.5454	8.56739e-08	4.81835e-06
266798_at	AT5G42740	0.444759	0.00372352	-0.0563228	0.597201	0.121536	0.0287294	0.292318	-0.114089	-0.141375	32.34	9.49431e-08	5.31458e-06
245794_at	AT5G42900	-0.630785	0.00110125	-0.0950051	-0.44926	0.149929	-0.00497429	-0.812311	-0.147726	-0.185036	32.3222	9.5791e-08	5.33699e-06
249183_at	AT5G42990	0.107178	0.0119336	0.047742	0.131027	0.0350124	0.070675	0.0833294	-0.0111453	0.0248089	32.144	1.0472e-07	5.80733e-06
265056_at	AT5G42380	0.0470777	-0.0157989	-0.00746687	0.0654123	-0.0021024	0.00402999	0.028743	-0.0294955	-0.0189637	32.0585	1.09293e-07	6.03287e-06
244971_at	AT5G42650	0.00164437	-0.0307618	0.014848	0.0159187	-0.0184568	0.0249146	-0.01263	-0.0430668	0.00478146	31.9926	1.1295e-07	6.15438e-06
251447_at	AT5G42200	-0.0654568	-0.007076	0.00431987	-0.0473572	0.0200625	0.0215509	-0.0835564	-0.0342145	-0.0129112	31.991	1.13043e-07	6.15438e-06
252256_at	AT5G42100	0.0416878	-0.0955085	-0.0562112	0.0765695	-0.0605702	-0.0276727	0.00680603	-0.130447	-0.0847498	31.9994	1.12571e-07	6.15438e-06
256159_at	AT5G41600	0.327324	0.532646	-0.0565365	0.576192	0.760075	-0.0043719	0.0784558	0.305217	-0.108701	31.9714	1.14158e-07	6.18687e-06
260639_at	AT5G41410	0.461267	0.06712	-0.00367217	0.607672	0.138723	0.064434	0.314861	-0.00448312	-0.0717783	31.9102	1.17704e-07	6.35018e-06
250680_at	AT5G41080	0.735641	0.243252	0.0368774	0.959689	0.400941	0.139087	0.511593	0.085563	-0.0653323	31.777	1.25811e-07	6.72668e-06
254255_at	AT5G40540	0.181766	0.22484	-0.148561	0.35489	0.334727	-0.0635324	0.00864228	0.114953	-0.23359	31.7853	1.25287e-07	6.72668e-06
263796_at	AT5G40170	0.650936	-0.141762	0.170813	0.87019	0.0263148	0.278486	0.431682	-0.309838	0.0631389	31.6753	1.3237e-07	7.04576e-06
267161_at	AT5G39320	-0.053133	0.036341	-0.0432209	0.0163951	0.0473197	-0.0151476	-0.122661	0.0253623	-0.0712942	31.6063	1.37019e-07	7.26077e-06
263762_at	AT5G38980	-0.291024	-0.115972	0.0248949	-0.195121	-0.0384668	0.0839212	-0.386926	-0.193478	-0.0341314	31.5491	1.40994e-07	7.43835e-06
249771_at	AT5G39020	1.41939	0.441058	0.337303	1.76187	0.708752	0.502724	1.0769	0.173364	0.171882	31.5104	1.43748e-07	7.55024e-06
248936_at	AT5G38830	-0.00235441	0.0225956	0.0893006	0.0182387	0.0585114	0.114088	-0.0229475	-0.0133201	0.064513	31.4624	1.47237e-07	7.69957e-06
255511_at	AT5G38840	-0.748611	0.030222	-0.0876448	-0.518671	0.202035	0.0259409	-0.978551	-0.141591	-0.20123	31.4149	1.50779e-07	7.85038e-06
248232_at	AT5G38110	0.524898	-0.0309259	0.101694	0.6816	0.0938263	0.18191	0.368197	-0.155678	0.0214774	31.24	1.64557e-07	8.53049e-06
257634_s_at	AT5G38280	-0.40234	0.0112937	0.0671972	-0.24676	0.104439	0.121419	-0.557921	-0.0818519	0.0129754	31.2078	1.67228e-07	8.63144e-06
262072_at	AT5G37740	-0.774828	0.08729	-0.239448	-0.515298	0.250317	-0.121464	-1.03436	-0.0757371	-0.357432	31.1942	1.68374e-07	8.65314e-06
255025_at	AT5G37510	-0.0807799	0.0290463	0.0366569	-0.0427861	0.0546874	0.0538397	-0.118774	0.00340526	0.0194741	31.1162	1.75063e-07	8.95824e-06
263920_at	AT5G35735	-0.309887	-0.045346	0.013869	-0.207095	0.0298768	0.0628793	-0.412679	-0.120569	-0.0351412	31.0495	1.81e-07	9.2225e-06
252616_at	AT5G24430	0.0611902	-0.0448334	0.0403038	0.149652	-0.0243556	0.0637446	-0.0272712	-0.0653112	0.016863	31.0202	1.83671e-07	9.31879e-06
247467_at	AT5G24400	0.37122	-0.133611	0.00374554	0.505443	-0.00177985	0.0762223	0.236998	-0.265441	-0.0687312	30.9877	1.86681e-07	9.43136e-06
245975_at	AT5G24460	0.087412	0.010707	0.000350364	0.11311	0.0392467	0.0181978	0.0617139	-0.0178328	-0.017497	30.9495	1.90285e-07	9.53264e-06
253251_at	AT5G24030	-0.406766	-0.137752	-0.0501485	-0.291044	-0.0688596	0.00117089	-0.522488	-0.206645	-0.101468	30.9507	1.90172e-07	9.53264e-06
248162_at	AT5G24110	-0.0568914	0.0586763	-0.0190213	-0.0239988	0.0876766	-0.00517533	-0.089784	0.029676	-0.0328673	30.9407	1.91123e-07	9.53455e-06
250268_s_at	AT5G24080	-0.267104	0.0470055	-0.0168552	-0.176116	0.116581	0.0303888	-0.358092	-0.0225697	-0.0640992	30.8571	1.99282e-07	9.90019e-06
266800_at	AT5G24150	0.0967728	0.607599	-0.0830999	0.351496	0.815288	0.0445148	-0.15795	0.399909	-0.210715	30.8461	2.00379e-07	9.91334e-06
252740_at	AT5G24290	0.463224	0.224163	-0.0189626	0.63482	0.349493	0.0556109	0.291628	0.0988327	-0.0935362	30.7395	2.11349e-07	1.04129e-05
250335_at	AT5G23750	0.36356	-0.0613751	0.0612614	0.486154	0.026398	0.122787	0.240967	-0.149148	-0.000264587	30.7102	2.14468e-07	1.0523e-05
254120_at	AT5G23730	-0.615894	0.127258	-0.14989	-0.403524	0.284566	-0.0512883	-0.828263	-0.0300505	-0.248492	30.4029	2.50094e-07	1.22208e-05
254996_at	AT5G23920	1.00173	0.226131	0.019897	1.31547	0.440995	0.173676	0.68798	0.0112675	-0.133882	30.3475	2.57107e-07	1.25122e-05
255854_at	AT5G23830	-0.547332	0.00854909	-0.143167	-0.386426	0.127048	-0.0821815	-0.708239	-0.10995	-0.204153	30.299	2.63421e-07	1.27674e-05
267104_at	AT5G22920	-0.0479262	0.0315143	0.01195	-0.0262724	0.0520528	0.0256726	-0.0695799	0.0109758	-0.00177258	30.2694	2.67348e-07	1.29052e-05
249797_at	AT5G22530	-0.194634	-0.0813276	0.287438	0.00508338	0.0619224	0.377805	-0.394351	-0.224578	0.19707	30.1558	2.82982e-07	1.36048e-05
249090_at	AT5G22630	0.447435	0.0645436	-0.0518531	0.605879	0.194466	0.0300606	0.288991	-0.065379	-0.133767	30.122	2.87806e-07	1.37812e-05
248744_at	AT5G19240	-0.0961979	0.327747	0.0563815	0.0305493	0.427028	0.141863	-0.222945	0.228465	-0.0290997	30.1096	2.89597e-07	1.38114e-05
264542_at	AT5G22250	0.0856736	3.77168e-05	0.116583	0.142767	0.0303981	0.145739	0.0285801	-0.0303227	0.0874264	30.097	2.91421e-07	1.38431e-05
260590_at	AT5G19110	0.181074	-0.0012334	-0.00619571	0.24195	0.0456035	0.0258881	0.120198	-0.0480703	-0.0382796	30.087	2.92886e-07	1.38575e-05
249235_at	AT5G18470	-0.302764	-0.155016	-0.0508936	-0.216999	-0.0932565	-0.0113026	-0.38853	-0.216776	-0.0904845	30.008	3.04681e-07	1.43586e-05
252483_at	AT5G18680	-0.391478	0.02836	-0.0853597	-0.26946	0.118725	-0.0323023	-0.513496	-0.0620053	-0.138417	29.9516	3.13399e-07	1.47112e-05
266209_at	AT5G18670	1.05159	0.34863	0.0811069	1.36578	0.593832	0.237078	0.737404	0.103428	-0.074864	29.6812	3.58772e-07	1.6775e-05
255439_at	AT5G18440	-0.148447	-0.0318279	-0.00891517	-0.101814	-0.00345462	0.00989824	-0.195079	-0.0602013	-0.0277286	29.6179	3.70309e-07	1.71797e-05
259270_at	AT5G18190	0.116066	0.00824669	-0.00526971	0.15498	0.0372361	0.0155622	0.0771518	-0.0207427	-0.0261016	29.6239	3.69192e-07	1.71797e-05
251670_at	AT5G18250	-0.369207	-0.0671888	-0.0129493	-0.237906	-0.00949353	0.0097314	-0.500509	-0.124884	-0.03563	29.3965	4.13658e-07	1.91165e-05
260570_at	AT5G18200	-0.109878	-0.0548465	0.050199	-0.0498048	-0.0115509	0.080689	-0.169951	-0.0981421	0.0197091	29.3628	4.20669e-07	1.93654e-05
256940_at	AT5G17760	-0.277742	0.733123	0.0347442	0.0614843	0.981315	0.190751	-0.616967	0.484931	-0.121262	29.3498	4.23415e-07	1.94169e-05
256605_at	AT5G17670	-0.133968	-0.0255619	0.113804	-0.0446851	0.0281575	0.160667	-0.223251	-0.0792814	0.0669402	29.3386	4.25806e-07	1.94517e-05
266821_at	AT5G16650	0.0876979	0.591936	-0.262879	0.414692	0.860365	-0.101694	-0.239296	0.323506	-0.424064	29.1015	4.79394e-07	2.18161e-05
250536_at	AT5G16520	0.0472587	0.00701587	0.0787138	0.081601	0.0272108	0.0952037	0.0129164	-0.013179	0.0622238	29.0728	4.86318e-07	2.2047e-05
254361_at	AT5G16450	0.432266	0.0877229	-0.022007	0.575969	0.179205	0.0597802	0.288563	-0.00375916	-0.103794	28.9965	5.05228e-07	2.26269e-05
249790_at	AT5G15210	0.584697	0.351809	-0.0322094	0.857619	0.49882	0.0703695	0.311775	0.204797	-0.134788	28.9907	5.06699e-07	2.26269e-05
255740_at	AT5G14250	-0.359948	0.0587401	0.00838652	-0.225682	0.142847	0.0631285	-0.494215	-0.0253664	-0.0463555	29.0033	5.03517e-07	2.26269e-05
255259_at	AT5G13930	0.60668	0.172114	0.168847	0.756968	0.281378	0.228183	0.456391	0.0628503	0.10951	29.004	5.0335e-07	2.26269e-05
245084_at	AT5G13420	-0.39259	0.00425697	-0.0886123	-0.261573	0.0673998	-0.0572417	-0.523607	-0.0588858	-0.119983	28.8982	5.30687e-07	2.36096e-05
258519_at	AT5G13560	0.140052	0.00170111	0.0279465	0.181205	0.0352541	0.0497726	0.0988993	-0.0318519	0.00612037	28.8828	5.34776e-07	2.37031e-05
250817_at	AT5G13730	-0.0814035	-0.0659497	0.131714	0.0241264	0.000934317	0.179567	-0.186933	-0.132834	0.0838617	28.6814	5.91453e-07	2.61181e-05
261700_at	AT5G13770	0.532887	0.191561	0.237286	0.634791	0.276997	0.317318	0.430983	0.106124	0.157254	28.5622	6.27775e-07	2.76198e-05
261782_at	AT5G12950 AT5G12960	-0.832043	-0.0952314	-0.216851	-0.606599	0.0829195	-0.109733	-1.05749	-0.273382	-0.323969	28.495	6.49207e-07	2.84577e-05
266550_s_at	AT5G13020	1.09248	0.498555	1.26328	1.26539	0.773914	1.34509	0.919568	0.223196	1.18148	28.4866	6.51946e-07	2.84731e-05
263182_at	AT5G13220	-0.305312	0.239343	-0.137839	-0.122451	0.371624	-0.0305398	-0.488173	0.107062	-0.245138	28.4065	6.78574e-07	2.95279e-05
245034_at	AT5G11650	0.0880456	0.244035	-0.125655	0.248052	0.357605	-0.0458373	-0.0719607	0.130465	-0.205472	28.3228	7.07597e-07	3.06788e-05
261150_at	AT5G11700	1.14674	0.319049	-0.180654	1.59791	0.721903	0.0351042	0.695576	-0.0838047	-0.396413	28.2878	7.20068e-07	3.11064e-05
254269_at	AT5G11560	0.544683	0.239813	0.142218	0.678023	0.338357	0.208023	0.411342	0.14127	0.0764133	28.2453	7.35543e-07	3.16602e-05
264166_at	AT5G10740	-0.142186	-0.0349297	0.00929156	-0.0925728	0.00110718	0.0356327	-0.191798	-0.0709665	-0.0170496	28.1838	7.5852e-07	3.25318e-05
262381_at	AT5G10470	-0.141182	0.208175	-0.120629	-0.0250145	0.316639	-0.0508376	-0.257349	0.0997099	-0.190421	28.0603	8.06826e-07	3.44795e-05
260287_at	AT5G09980	-0.692735	0.0583887	-0.109874	-0.461706	0.221677	-0.00941968	-0.923764	-0.1049	-0.210329	28.0043	8.29724e-07	3.53314e-05
254227_at	AT5G10210	0.144627	0.027229	0.0643354	0.176852	0.0588229	0.0825701	0.112402	-0.00436482	0.0461007	27.902	8.73308e-07	3.7055e-05
250689_at	AT5G08570	-0.310961	-0.00636311	0.0387412	-0.195426	0.0735301	0.100341	-0.426495	-0.0862563	-0.0228591	27.8331	9.03902e-07	3.82171e-05
259803_at	AT5G08640	-0.117385	-0.0786119	0.017633	-0.0679119	-0.0369569	0.0462603	-0.166859	-0.120267	-0.0109943	27.7973	9.2022e-07	3.87695e-05
262811_at	AT5G08530	-0.206985	-0.266197	0.125653	0.0814543	-0.128047	0.193778	-0.495424	-0.404347	0.057528	27.7559	9.3948e-07	3.94416e-05
260839_at	AT5G08535	0.0365807	-0.0542666	0.00210549	0.0825015	-0.0351808	0.0150156	-0.00934005	-0.0733525	-0.0108046	27.6955	9.68272e-07	4.05078e-05
253898_s_at	AT5G08580	0.0984384	0.155497	-0.0215121	0.176425	0.215194	0.014495	0.0204514	0.0958012	-0.0575192	27.6545	9.88318e-07	4.11202e-05
265822_at	AT5G07440	0.0679113	-0.00895486	0.113225	0.122654	0.0296842	0.137526	0.0131686	-0.0475939	0.0889242	27.6515	9.89808e-07	4.11202e-05
245776_at	AT5G07630	0.237132	0.0306231	-0.0277046	0.323065	0.102202	0.0217718	0.1512	-0.0409563	-0.0771809	27.4349	1.10305e-06	4.56653e-05
249765_at	AT5G07320	0.51845	-0.274828	0.315343	0.814104	-0.0684756	0.453477	0.222797	-0.48118	0.177208	27.3809	1.13322e-06	4.67522e-05
260267_at	AT5G07010	0.177065	0.414429	0.0269182	0.344932	0.539958	0.10139	0.00919697	0.288901	-0.0475532	27.3667	1.14127e-06	4.69218e-05
255857_at	AT5G06980	-0.19875	0.0489952	-0.0332088	-0.124662	0.10551	0.00238818	-0.272838	-0.00751924	-0.0688058	27.2478	1.21122e-06	4.96269e-05
258787_at	AT5G06860	0.0261742	0.30014	-0.180892	0.262189	0.456052	-0.0860696	-0.209841	0.144228	-0.275714	27.0608	1.32992e-06	5.43037e-05
258381_at	AT5G06570	-0.0254351	-0.0311874	0.0295023	0.000235986	-0.0170809	0.0482199	-0.0511062	-0.0452939	0.0107847	27.0442	1.34096e-06	5.45675e-05
258033_at	AT5G06610	-0.290905	-0.0358308	0.104289	-0.145337	0.0660714	0.160767	-0.436474	-0.137733	0.0478107	26.8908	1.44788e-06	5.87181e-05
260251_at	AT5G05760	0.0223132	-0.0388253	0.090251	0.0875839	0.00187291	0.118191	-0.0429574	-0.0795235	0.0623106	26.8292	1.49321e-06	6.03511e-05
264252_at	AT5G05890	0.690719	0.188968	0.130823	0.880606	0.3304	0.229721	0.500832	0.0475348	0.0319244	26.7932	1.52031e-06	6.12387e-05
250255_at	AT5G05600	-0.212961	0.0575735	-0.040767	-0.137828	0.129817	0.00143885	-0.288094	-0.0146703	-0.0829729	26.7341	1.56592e-06	6.28634e-05
246995_at	AT5G05300	0.288921	-0.0203743	0.035644	0.386895	0.0504692	0.0887585	0.190947	-0.0912179	-0.0174706	26.7209	1.57628e-06	6.3067e-05
250274_at	AT5G05040 AT5G05060	0.0278154	-0.0388738	0.0554046	0.044242	-0.00137409	0.0661886	0.0113888	-0.0763734	0.0446207	26.6591	1.62574e-06	6.48282e-05
265669_at	AT5G04940	-0.072525	-0.0280658	-0.0153976	-0.0605086	-0.0030289	0.0052677	-0.0845413	-0.0531028	-0.0360628	26.6516	1.63183e-06	6.48545e-05
253064_at	AT5G05160	0.706477	-0.0472525	0.0988229	0.945779	0.12796	0.191851	0.467175	-0.222466	0.00579466	26.6448	1.63741e-06	6.48601e-05
260647_at	AT5G03220 AT5G03500	0.0434416	-0.0612733	0.0683908	0.114656	-0.0208522	0.096905	-0.0277726	-0.101694	0.0398765	26.6196	1.65817e-06	6.54646e-05
249812_at	AT5G03350	0.841027	0.133525	0.0255894	1.12426	0.304223	0.15289	0.55779	-0.0371724	-0.101711	26.5657	1.70347e-06	6.70314e-05
249174_at	AT5G03520	0.0578975	1.0938	0.275633	0.436095	1.37978	0.47383	-0.3203	0.80783	0.0774355	26.5305	1.73371e-06	6.77737e-05
246140_at	AT5G02810	0.0518501	-0.0350239	0.0269615	0.0835089	-0.0165727	0.058374	0.0201913	-0.0534751	-0.00445092	26.5348	1.73001e-06	6.77737e-05
246270_at	AT5G02830	-0.0282081	0.250539	-0.0915181	0.12285	0.359392	-0.0188628	-0.179266	0.141687	-0.164173	26.4994	1.76089e-06	6.83973e-05
263777_at	AT5G01710 AT5G01712	-0.389392	-0.166799	0.00180109	-0.241556	-0.0645254	0.0627957	-0.537228	-0.269072	-0.0591935	26.4991	1.76113e-06	6.83973e-05
256461_s_at	AT5G01850	0.241286	0.129033	-0.166449	0.39459	0.245858	-0.0731582	0.0879824	0.0122088	-0.259739	26.4252	1.82744e-06	7.07421e-05
259077_s_at	AT5G01460	0.150864	0.0107956	0.023886	0.197245	0.0452544	0.048769	0.104483	-0.0236631	-0.000997065	26.317	1.92901e-06	7.44322e-05
245209_at	AT5G01340	0.764478	0.262749	-0.026739	1.05673	0.475416	0.0924938	0.472226	0.0500811	-0.145972	26.2246	2.02024e-06	7.77009e-05
251309_at	AT3G63390	-0.105151	-0.0320847	0.0691997	-0.0391189	0.0315763	0.0993814	-0.171182	-0.0957457	0.039018	26.1998	2.0454e-06	7.84158e-05
259704_at	AT5G01290	0.46672	-0.00380433	0.0832282	0.617683	0.105901	0.154897	0.315756	-0.11351	0.0115591	26.1072	2.14238e-06	8.1609e-05
258377_at	AT3G63460	0.374419	0.578602	-0.0591066	0.68835	0.83537	0.0287701	0.0604878	0.321835	-0.146983	26.1077	2.14181e-06	8.1609e-05
251843_x_at	AT3G62790	0.0874128	-0.00469968	-0.036448	0.242047	0.0077023	-0.0332602	-0.0672218	-0.0171017	-0.0396358	26	2.26034e-06	8.58283e-05
263005_at	AT3G63070	0.00143583	0.127426	0.0150127	0.0487796	0.16501	0.0435424	-0.045908	0.0898423	-0.013517	25.9663	2.29879e-06	8.70112e-05
256932_at	AT3G62810	-0.0864787	-0.0741524	0.0321276	-0.0286915	-0.0130688	0.0433764	-0.144266	-0.135236	0.0208787	25.954	2.31287e-06	8.70309e-05
250207_at	AT3G62410	0.623889	-0.0556294	0.125699	0.852948	0.0712752	0.219215	0.394829	-0.182534	0.0321826	25.9531	2.31391e-06	8.70309e-05
267008_at	AT3G62580	1.05084	0.343894	0.155752	1.37107	0.575159	0.288421	0.730619	0.112629	0.0230825	25.7992	2.49908e-06	9.36996e-05
246999_at	AT3G62150	0.194812	-0.0649016	-0.00545912	0.27721	-0.00438866	0.0350929	0.112413	-0.125415	-0.0460112	25.7426	2.57079e-06	9.60864e-05
257484_at	AT3G62240	0.259048	0.087905	0.0856339	0.32054	0.134128	0.116938	0.197557	0.0416821	0.0543303	25.7357	2.57973e-06	9.6119e-05
247800_at	AT3G62190	0.372663	-0.116832	0.00404684	0.525322	0.00193409	0.0780717	0.220003	-0.235599	-0.069978	25.6957	2.63177e-06	9.7522e-05
246987_at	AT3G61220	0.224149	0.050954	0.0666928	0.279698	0.110625	0.0994927	0.168601	-0.0087167	0.033893	25.6942	2.63374e-06	9.7522e-05
251961_at	AT3G61240	0.317444	0.0411208	0.0445713	0.415423	0.113013	0.093566	0.219465	-0.030771	-0.00442343	25.6606	2.67839e-06	9.88681e-05
257294_at	AT3G60910	-0.818026	-0.0744289	-0.182767	-0.569817	0.0880578	-0.0596484	-1.06623	-0.236916	-0.305885	25.638	2.70886e-06	9.94044e-05
249071_at	AT3G59910	0.758454	0.575887	-0.0830866	1.13583	0.850723	0.0919515	0.381079	0.301052	-0.258125	25.6374	2.70959e-06	9.94044e-05
260489_at	AT3G59810	-0.289256	0.00189639	-0.0223747	-0.193299	0.0875173	0.0334585	-0.385213	-0.0837245	-0.0782079	25.5489	2.83223e-06	0.000103585
262349_at	AT3G60080	-0.00832966	0.106408	9.71282e-05	0.0105128	0.148132	0.00653707	-0.0271722	0.0646844	-0.00634282	25.5129	2.88372e-06	0.000105145
258300_at	AT3G60160 AT3G60970	-0.290653	-0.170889	0.0272137	-0.167393	-0.0578072	0.0863088	-0.413914	-0.28397	-0.0318814	25.501	2.90087e-06	0.000105449
256303_at	AT3G59050 AT3G59052	-0.227535	0.0590557	-0.0937308	-0.120255	0.124385	-0.0625929	-0.334815	-0.0062739	-0.124869	25.3273	3.16404e-06	0.000114665
260666_at	AT3G58690	0.275621	0.0864353	-0.00268452	0.366986	0.164671	0.0558461	0.184257	0.00820004	-0.0612151	25.3021	3.20423e-06	0.000115595
265960_at	AT3G58810	-0.0910055	-0.0693079	-0.171277	-0.0580308	-0.0381667	-0.142793	-0.12398	-0.100449	-0.199762	25.299	3.20909e-06	0.000115595
251839_at	AT3G57810	0.730144	0.0836355	0.156916	0.948335	0.246795	0.253794	0.511952	-0.079524	0.0600381	25.2819	3.23664e-06	0.000116236
245755_at	AT3G58170	-0.583426	0.376432	-0.390686	-0.202013	0.649115	-0.209274	-0.964839	0.103748	-0.572098	25.2578	3.2759e-06	0.000117293
256873_at	AT3G58560	-0.429141	-0.104699	0.0403147	-0.251845	0.00117245	0.108734	-0.606438	-0.210571	-0.0281047	25.2224	3.33439e-06	0.00011903
251539_at	AT3G58040	-0.175235	-0.11195	-0.0170865	-0.109489	-0.04683	0.00494811	-0.240981	-0.177069	-0.039121	25.0948	3.55407e-06	0.000126493
261307_at	AT3G57450	0.0313631	-0.0276361	-0.0535563	0.0545725	0.00748345	-0.0288866	0.00815378	-0.0627557	-0.078226	25.0711	3.59647e-06	0.000127621
247867_at	AT3G57040	-0.0128169	0.254947	-0.0579641	0.105953	0.35967	0.00778884	-0.131587	0.150223	-0.123717	25.0181	3.69317e-06	0.000130664
252917_at	AT3G57190	-0.285391	-0.264133	-0.0348222	0.0738598	-0.181735	0.00649491	-0.644643	-0.346531	-0.0761394	25.0058	3.71589e-06	0.000130692
246051_at	AT3G56630	-0.176502	-0.0335833	-0.0125592	-0.118124	0.0100703	0.0145998	-0.23488	-0.0772369	-0.0397182	25.007	3.71371e-06	0.000130692
263579_at	AT3G56400	0.0921985	0.0292497	0.179696	0.175072	0.0788939	0.213404	0.00932489	-0.0203946	0.145987	24.9515	3.81807e-06	0.000133891
247248_at	AT3G56490	0.172208	0.0229027	0.143712	0.214671	0.0696485	0.170883	0.129745	-0.0238432	0.116541	24.8572	4.00246e-06	0.000139945
246481_s_at	AT3G56110	0.0289435	0.351861	0.0300008	0.179908	0.464811	0.0934376	-0.122021	0.238911	-0.0334359	24.6228	4.50016e-06	0.000156887
247348_at	AT3G56050	-0.160749	0.0271149	-0.12893	-0.129478	0.0946213	-0.0703792	-0.19202	-0.0403914	-0.18748	24.4961	4.79452e-06	0.000166662
252688_at	AT3G55980	-0.350038	-0.0315194	-0.0353367	-0.233613	0.0488995	0.0215989	-0.466463	-0.111938	-0.0922723	24.4127	4.99852e-06	0.000173248
261443_at	AT3G55360	0.274004	0.565818	-0.121924	0.590088	0.800014	0.0312146	-0.0420808	0.331621	-0.275063	24.3967	5.03881e-06	0.000174138
253139_at	AT3G55560	-0.0546911	-0.0429497	0.00205267	-0.0327979	-0.0167274	0.0143428	-0.0765843	-0.069172	-0.0102375	24.3435	5.17446e-06	0.00017831
248538_at	AT3G55200 AT3G55220	0.137765	-0.00515235	0.0564974	0.166755	0.0535637	0.0902434	0.108774	-0.0638684	0.0227514	24.3027	5.28121e-06	0.000181464
249042_at	AT3G54950	0.343979	0.370757	-0.0362274	0.567795	0.535718	0.0497587	0.120163	0.205795	-0.122213	24.2955	5.30015e-06	0.000181591
261149_s_at	AT3G54960	0.10828	0.0818203	0.020238	0.146372	0.112613	0.0371852	0.0701867	0.0510277	0.00329083	24.2839	5.33099e-06	0.000182125
248821_at	AT3G54590	-0.0792673	0.149857	-0.029898	-0.0176831	0.223543	0.00485847	-0.140851	0.07617	-0.0646544	24.1136	5.80485e-06	0.000197747
267454_at	AT3G54500	-0.0109861	-0.0157567	0.0473224	0.0275004	0.00486315	0.06421	-0.0494726	-0.0363766	0.0304348	24.0471	6.00128e-06	0.000203608
251222_at	AT3G54150	0.0889657	0.0356984	0.0252935	0.112327	0.0542059	0.0353932	0.0656043	0.0171909	0.0151937	24.0438	6.01107e-06	0.000203608
247327_at	AT3G53800	0.281845	0.214646	-0.176506	0.475856	0.441947	-0.0864948	0.0878342	-0.012655	-0.266517	23.9704	6.23593e-06	0.000210626
264952_at	AT3G53920	-0.0961693	-0.0827917	0.06585	-0.00543113	-0.0252238	0.102942	-0.186908	-0.14036	0.0287585	23.9489	6.3033e-06	0.0002123
248095_at	AT3G53470	-0.242818	-0.0708534	-0.0421711	-0.165599	-0.033703	-0.0181309	-0.320037	-0.108004	-0.0662114	23.8867	6.50226e-06	0.000218384
258091_at	AT3G53620	0.437305	0.0657588	0.250073	0.552918	0.161935	0.316106	0.321692	-0.0304179	0.184039	23.8569	6.59984e-06	0.000221039
252112_at	AT3G53180	0.0740969	-0.020566	0.0474679	0.104745	0.00613704	0.0706775	0.0434488	-0.0472691	0.0242583	23.8399	6.65638e-06	0.000222308
262135_at	AT3G53340	0.147345	-0.03036	0.0270393	0.20487	0.0120394	0.0567997	0.0898195	-0.0727593	-0.00272118	23.804	6.77669e-06	0.000225694
251457_s_at	AT3G51920	0.588829	-0.0594064	0.0320629	0.807404	0.122095	0.137294	0.370253	-0.240907	-0.0731683	23.7628	6.91794e-06	0.000229756
264329_at	AT3G52420	0.0320635	-0.0818697	0.00848756	0.0706345	-0.0471314	0.0306049	-0.00650759	-0.116608	-0.0136298	23.6493	7.32185e-06	0.000242495
257407_at	AT3G51550	-0.283793	-0.0213541	-0.0260957	-0.186968	0.056714	0.0195478	-0.380617	-0.0994222	-0.0717392	23.5749	7.5994e-06	0.000250991
261257_at	AT3G51090	-0.063497	-0.0759032	0.00840407	0.0645393	-0.0550552	0.0354685	-0.191533	-0.0967513	-0.0186603	23.4775	7.97871e-06	0.000262791
256877_at	AT3G51330	-0.0402834	-0.208459	0.0306757	0.0522394	-0.121133	0.0735309	-0.132806	-0.295785	-0.0121795	23.446	8.10513e-06	0.000266219
259383_at	AT3G51580	0.150163	0.110505	0.00543365	0.20803	0.167453	0.0370636	0.092296	0.0535574	-0.0261963	23.4333	8.15692e-06	0.000267184
250751_at	AT3G51620	-0.755269	-0.129008	-0.162384	-0.525893	0.0253983	-0.0584594	-0.984645	-0.283415	-0.266309	23.4078	8.26156e-06	0.00026987
257751_at	AT3G51030	-0.323191	0.122641	-0.120364	-0.160947	0.231786	-0.0575356	-0.485435	0.0134957	-0.183193	23.3964	8.30894e-06	0.000270676
245290_at	AT3G50960	0.149744	-0.192917	0.0850619	0.26576	-0.0840716	0.142742	0.0337276	-0.301762	0.0273822	23.3378	8.55598e-06	0.000277965
245943_at	AT3G50930	-0.345304	-0.0668983	0.01633	-0.209218	0.00386844	0.0746264	-0.481389	-0.137665	-0.0419664	23.2808	8.80316e-06	0.000284963
250971_at	AT3G50910	-0.390251	-0.0969809	0.000334066	-0.246026	-0.000105265	0.0681636	-0.534476	-0.193857	-0.0674954	23.2772	8.81921e-06	0.000284963
261336_at	AT3G50830	0.234425	0.112443	-0.0165004	0.332516	0.18755	0.0325755	0.136334	0.0373357	-0.0655763	23.2502	8.93907e-06	0.000288055
265908_at	AT3G50550	-0.0599086	0.0290951	0.134309	0.039765	0.0797253	0.162213	-0.159582	-0.0215352	0.106406	23.2288	9.03513e-06	0.000290301
251919_at	AT3G49860	-0.185857	-0.0330264	-0.0386087	-0.133438	0.00675191	0.0150118	-0.238275	-0.0728046	-0.0922292	23.2238	9.05745e-06	0.000290301
259479_at	AT3G49880	-0.0913433	0.143774	-0.0596168	-0.0040142	0.219318	-0.0112926	-0.178672	0.0682296	-0.107941	23.1705	9.30249e-06	0.000297355
257083_s_at	AT3G49430	-0.324591	0.0584834	-0.174921	-0.141451	0.144772	-0.104792	-0.507731	-0.0278054	-0.24505	23.1157	9.56066e-06	0.000304791
253647_at	AT3G49620	0.318288	0.0395189	-0.00537685	0.438279	0.129904	0.0500657	0.198297	-0.050866	-0.0608194	23.0851	9.70831e-06	0.000308535
256251_at	AT3G49000	0.329923	0.0171207	0.0846475	0.43644	0.0909641	0.135768	0.223406	-0.0567226	0.0335267	23.0806	9.72985e-06	0.000308535
260057_at	AT3G48510	-0.0567602	-0.0597769	0.0241641	-0.0259787	-0.0242407	0.0483732	-0.0875418	-0.0953131	-4.49964e-05	23.0483	9.88847e-06	0.000312733
252165_at	AT3G48650	0.132143	0.0578315	-0.0015373	0.168557	0.0778674	0.0408394	0.0957297	0.0377955	-0.043914	23.0047	1.01061e-05	0.00031877
248472_at	AT3G48450	0.110213	0.000857848	-0.080642	0.178588	0.0763923	-0.0405492	0.0418375	-0.0746766	-0.120735	22.8661	1.08313e-05	0.000340741
250526_at	AT3G48520	-0.13369	-0.0618255	-0.00998099	-0.0894601	-0.016284	0.0161792	-0.17792	-0.107367	-0.0361412	22.8459	1.09415e-05	0.000343305
265530_at	AT3G47780	0.162734	0.179881	0.0107682	0.253094	0.242997	0.0536635	0.0723752	0.116766	-0.0321271	22.8231	1.1067e-05	0.000346329
260744_at	AT3G47800	0.142167	0.33057	-0.0352856	0.274861	0.488537	0.0145866	0.00947379	0.172603	-0.0851578	22.763	1.14043e-05	0.000355951
252066_at	AT3G47430	-0.04722	-0.0256491	0.0229761	-0.0186001	-0.00728947	0.0405317	-0.0758398	-0.0440086	0.00542052	22.7235	1.1632e-05	0.000362112
266653_at	AT3G47490	-0.0759201	0.0342089	0.0630408	-0.0252179	0.0713189	0.0894434	-0.126622	-0.00290106	0.0366383	22.7013	1.17621e-05	0.00036426
257176_s_at	AT3G47500	-0.0619599	-0.0174575	-0.385304	0.128477	0.118074	-0.290386	-0.252396	-0.152989	-0.480221	22.7012	1.17621e-05	0.00036426
258081_at	AT3G46970	-0.0886519	-0.0894612	0.0268943	-0.0299589	-0.0373664	0.0548646	-0.147345	-0.141556	-0.00107605	22.4709	1.31977e-05	0.00040766
252468_at	AT3G46600	-0.129035	0.0145429	0.0515997	-0.0644334	0.0786749	0.0897018	-0.193637	-0.049589	0.0134977	22.3502	1.40186e-05	0.000431897
258879_at	AT3G46530	0.0849855	0.0394731	0.232695	0.185274	0.109239	0.280971	-0.0153028	-0.0302932	0.18442	22.3195	1.4236e-05	0.000437464
267127_at	AT3G46660	-0.112521	0.000662729	0.0445688	-0.0549259	0.0641406	0.0753077	-0.170116	-0.0628151	0.0138298	22.3082	1.43163e-05	0.000437675
264696_at	AT3G46130	0.173783	-0.156447	-0.0166799	0.297423	-0.0845431	0.0359901	0.0501429	-0.228351	-0.0693499	22.3128	1.42837e-05	0.000437675
246566_at	AT3G45680	-0.210316	-0.152317	0.0521673	-0.0127333	-0.06763	0.0956864	-0.407899	-0.237003	0.0086481	22.2946	1.44141e-05	0.000439539
264091_at	AT3G45040	0.260126	-0.158686	0.134091	0.385539	-0.0279182	0.197092	0.134712	-0.289454	0.0710897	22.2836	1.44938e-05	0.000440462
265075_at	AT3G45240 AT3G45242	-0.36612	0.0878801	-0.104687	-0.212678	0.199883	-0.0308969	-0.519562	-0.0241231	-0.178478	22.2802	1.45183e-05	0.000440462
251797_at	AT3G45140	-0.175339	-0.0914492	0.0775155	-0.0739747	0.0159188	0.131173	-0.276704	-0.198817	0.0238582	22.2714	1.45826e-05	0.000441292
258909_at	AT3G44620	-0.0687844	-0.0283938	0.120195	0.0285831	0.0298842	0.164656	-0.166152	-0.0866718	0.0757347	22.2438	1.47852e-05	0.000446288
248337_at	AT3G44200	0.119852	0.397442	0.093661	0.246157	0.506999	0.159995	-0.00645254	0.287884	0.0273268	22.2245	1.49282e-05	0.000449468
263590_at	AT3G44320	-0.0777732	-0.0686749	0.0186626	-0.0303368	-0.023668	0.0384978	-0.12521	-0.113682	-0.00117265	22.1825	1.52454e-05	0.000457861
245765_at	AT3G44260	-0.283848	0.239349	-0.095423	-0.10456	0.39001	-0.00987469	-0.463136	0.0886874	-0.180971	21.7773	1.86686e-05	0.00055926
264680_at	AT3G44020	-0.192494	0.0929757	-0.114684	-0.00698334	0.171706	-0.0687884	-0.378006	0.0142459	-0.160579	21.7642	1.8792e-05	0.000561546
266168_at	AT3G43240	0.143497	0.114689	0.0213023	0.193818	0.163195	0.0509012	0.0931762	0.066182	-0.00829668	21.7415	1.90064e-05	0.000566532
261597_at	AT3G43250	-0.48403	-0.0374537	-0.166111	-0.342289	0.0938942	-0.0662944	-0.62577	-0.168802	-0.265927	21.7193	1.92178e-05	0.000571407
254231_at	AT3G43270	-0.363669	0.163465	-0.122826	-0.176615	0.300678	-0.0266461	-0.550724	0.0262518	-0.219006	21.6897	1.95051e-05	0.000578505
253249_at	AT4G39850	-0.478511	-0.0636668	0.0519143	-0.270451	0.070341	0.136591	-0.68657	-0.197675	-0.0327624	21.677	1.96291e-05	0.000580737
256049_at	AT4G38960	-0.201772	-0.098373	0.0178053	-0.0891628	-0.0371408	0.049838	-0.314381	-0.159605	-0.0142275	21.6456	1.99392e-05	0.000587
254098_at	AT4G39050	0.103797	-0.0266996	-0.030067	0.155674	0.0386318	-0.00701552	0.0519208	-0.0920311	-0.0531184	21.6465	1.99307e-05	0.000587
257826_at	AT4G39150	-0.149197	0.0524324	0.021226	-0.0755689	0.0987485	0.053782	-0.222825	0.00611632	-0.0113301	21.6375	2.00208e-05	0.000587951
264850_at	AT4G38600	-0.0792466	-0.00821994	0.00112274	-0.0483749	0.0141526	0.0152989	-0.110118	-0.0305925	-0.0130535	21.626	2.01365e-05	0.000589894
251248_at	AT4G38550	-0.479175	0.0537323	0.0861083	-0.258031	0.191987	0.18257	-0.700319	-0.0845229	-0.0103538	21.5675	2.07335e-05	0.000605895
245768_at	AT4G37990	-0.127183	0.14136	-0.137231	0.00567728	0.241672	-0.0698589	-0.260043	0.0410489	-0.204604	21.5026	2.1418e-05	0.000624369
250188_at	AT4G38470	0.0460566	-0.0250018	0.021837	0.0758497	-0.00648143	0.0374027	0.0162635	-0.0435222	0.00627134	21.4944	2.15054e-05	0.000625388
251745_at	AT4G38280 AT4G38290 AT4G38330	-0.291403	0.0869429	-0.0333483	-0.162982	0.182886	0.0309914	-0.419825	-0.00899978	-0.0976879	21.4876	2.15784e-05	0.000625985
250985_at	AT4G37610	-0.307228	-0.0619423	-0.0679394	-0.213458	0.00444061	-0.01628	-0.400998	-0.128325	-0.119599	21.4578	2.1903e-05	0.000633858
265118_at	AT4G37730	0.290175	0.157065	0.0517318	0.38473	0.228265	0.0989649	0.19562	0.0858662	0.00449881	21.4171	2.23528e-05	0.000645309
257798_at	AT4G37510	0.211994	0.0952449	-0.0219688	0.303524	0.156281	0.0300121	0.120464	0.0342087	-0.0739497	21.3884	2.26763e-05	0.000653066
266693_at	AT4G37330	-0.503338	0.0460652	-0.0249531	-0.304416	0.216388	0.0502271	-0.70226	-0.124258	-0.100133	21.376	2.28169e-05	0.000655531
266016_at	AT4G35550	-0.270664	0.0986715	-0.0297811	-0.144535	0.191913	0.0391749	-0.396792	0.0054299	-0.0987371	21.3006	2.36932e-05	0.000677445
261613_at	AT4G35450	-0.205812	0.0930998	0.0957389	-0.0890317	0.174874	0.161969	-0.322591	0.0113256	0.0295092	21.3022	2.36747e-05	0.000677445
250257_at	AT4G35110	-0.442179	-0.0404098	-0.0658369	-0.28743	0.0592803	-0.00128299	-0.596928	-0.1401	-0.130391	21.2306	2.45378e-05	0.000699913
262218_at	AT4G35150 AT4G35160	0.0346068	-0.127722	-7.53083e-05	0.0558826	-0.0552071	0.0103365	0.0133311	-0.200237	-0.0104872	21.2056	2.48464e-05	0.000707025
259220_at	AT4G34490	0.0784875	0.0174067	0.215061	0.216226	0.0737826	0.277997	-0.059251	-0.0389691	0.152125	21.1555	2.54762e-05	0.00072322
267381_at	AT4G34980	-0.46831	0.0628326	-0.173964	-0.281613	0.197026	-0.0909786	-0.655006	-0.0713609	-0.256949	21.1394	2.56828e-05	0.000727354
262171_at	AT4G34990	0.220649	0.221901	0.0567136	0.312877	0.289727	0.100861	0.12842	0.154074	0.0125661	21.1294	2.5811e-05	0.000729252
254804_at	AT4G34700	-0.0305729	-0.0321181	0.107467	0.0484049	0.0288724	0.141894	-0.109551	-0.0931087	0.073041	21.1167	2.59756e-05	0.000732168
257805_at	AT4G34240	-0.0567539	0.164036	0.0809489	0.0178722	0.221561	0.114414	-0.13138	0.106512	0.0474839	21.0936	2.62773e-05	0.000736277
263128_at	AT4G34680	-0.143264	0.0294542	0.254211	0.0268806	0.149903	0.337508	-0.313409	-0.0909941	0.170915	21.0914	2.63066e-05	0.000736277
247864_s_at	AT4G34730	0.155707	0.178146	-0.058205	0.284962	0.277446	-0.000761796	0.0264515	0.0788472	-0.115648	21.0966	2.62385e-05	0.000736277
258251_at	AT4G33950	-0.162244	-0.0354892	0.0428981	-0.0789163	0.0225223	0.0803435	-0.245572	-0.0935006	0.00545267	21.0058	2.74567e-05	0.000764873
254458_at	AT4G34138	0.150935	0.0541951	-0.0962213	0.25579	0.131298	-0.0409521	0.0460807	-0.0229076	-0.151491	21.0103	2.73949e-05	0.000764873
265987_at	AT4G33740	-0.389072	0.0659348	0.0812917	-0.205888	0.196167	0.179195	-0.572256	-0.0642973	-0.0166112	20.9506	2.82251e-05	0.000784265
262926_s_at	AT4G33770	-0.405089	0.0788392	-0.0898578	-0.247891	0.216961	-0.0111159	-0.562288	-0.0592825	-0.1686	20.9464	2.82843e-05	0.000784265
249918_at	AT4G33980	-0.348426	0.180726	-0.216954	-0.121696	0.340255	-0.115061	-0.575157	0.0211981	-0.318846	20.9325	2.84813e-05	0.000787894
245252_at	AT4G33010	-0.198781	0.218301	-0.0772452	-0.0284391	0.341681	-0.00304988	-0.369123	0.0949212	-0.15144	20.8375	2.98668e-05	0.000824309
245365_at	AT4G32690	0.0954414	0.0533907	0.0109113	0.12944	0.0798836	0.0289977	0.0614432	0.0268978	-0.00717504	20.7894	3.05936e-05	0.000842419
257635_at	AT4G32440	-0.226211	0.0297585	0.111285	-0.0894438	0.150077	0.164315	-0.362979	-0.0905598	0.0582548	20.6527	3.27586e-05	0.000899956
249719_at	AT4G32620	-0.119098	0.210434	-0.0321772	0.0158999	0.309414	0.0349235	-0.254096	0.111453	-0.0992778	20.6201	3.32963e-05	0.000912626
257939_at	AT4G32060	-0.317043	0.0550894	-0.0493356	-0.184487	0.146602	0.00853736	-0.4496	-0.036423	-0.107209	20.6082	3.34952e-05	0.00091597
245692_at	AT4G31800	-1.14311	0.0136868	0.0151052	-0.692807	0.444204	0.268191	-1.59341	-0.41683	-0.23798	20.5689	3.41602e-05	0.00092989
245456_at	AT4G31770	-0.352043	-0.0947314	-0.0233282	-0.223852	0.00698787	0.0381058	-0.480235	-0.196451	-0.0847622	20.5701	3.4139e-05	0.00092989
266352_at	AT4G31540	0.230248	-0.438331	-0.00136821	0.459695	-0.235168	0.106509	0.00080124	-0.641494	-0.109245	20.5462	3.45509e-05	0.000938383
266782_at	AT4G31500	0.52366	-0.0498813	0.0569617	0.737934	0.0832539	0.112957	0.309386	-0.183017	0.000966238	20.5319	3.47986e-05	0.000942964
251210_at	AT4G30993	0.0329571	-0.0139475	-0.0292515	0.0505975	0.0123339	-0.00667209	0.0153167	-0.0402289	-0.0518308	20.4715	3.58641e-05	0.000969631
251705_at	AT4G31080	-0.301887	0.0604484	-0.194062	-0.158676	0.16789	-0.122505	-0.445099	-0.0469931	-0.265619	20.4585	3.60995e-05	0.000973789
253915_at	AT4G30600	-0.283694	0.0278331	-0.0887241	-0.174411	0.107381	-0.0322634	-0.392978	-0.0517149	-0.145185	20.4442	3.63586e-05	0.000978563
254937_at	AT4G30450	0.0239334	-0.020732	0.0211237	0.0404868	-0.00719342	0.0433593	0.00737999	-0.0342706	-0.00111193	20.4059	3.70604e-05	0.000988526
264330_at	AT4G30630	0.321398	0.0208842	0.065085	0.432824	0.099304	0.117221	0.209972	-0.0575357	0.0129492	20.4086	3.70103e-05	0.000988526
249928_at	AT4G29950	-0.0416791	0.254524	-0.0723696	0.14175	0.376722	0.00190865	-0.225108	0.132327	-0.146648	20.4109	3.69689e-05	0.000988526
260956_at	AT4G29690	-0.162883	-0.101884	0.0378188	-0.0620672	-0.0327942	0.0797099	-0.263699	-0.170973	-0.00407222	20.4169	3.68577e-05	0.000988526
247030_at	AT4G29700	0.802421	0.144435	0.0528546	1.09605	0.357372	0.195958	0.50879	-0.0685013	-0.0902484	20.398	3.72067e-05	0.000990214
254913_at	AT4G29900	-0.0666902	-0.0147348	0.0358473	-0.0347113	0.0185711	0.0668056	-0.098669	-0.0480406	0.00488914	20.3898	3.73602e-05	0.000992084
266658_at	AT4G29130	-0.381353	0.172111	-0.307642	-0.142518	0.358129	-0.180326	-0.620187	-0.0139071	-0.434958	20.3019	3.90395e-05	0.00103437
261426_at	AT4G28910	0.0404361	-0.0421175	0.0110629	0.0591258	-0.0112123	0.0569993	0.0217464	-0.0730227	-0.0348734	20.1556	4.20017e-05	0.00111039
250586_at	AT4G28740	-0.256976	-0.0962312	-0.0594711	-0.187345	-0.0235812	-0.00583788	-0.326607	-0.168881	-0.113104	20.1316	4.2508e-05	0.00112129
259927_at	AT4G28300	-0.479355	-0.0518491	-0.0417685	-0.297256	0.0458315	0.023371	-0.661454	-0.14953	-0.106908	20.1179	4.28009e-05	0.00112652
259878_at	AT4G27652	0.243242	0.353522	0.0211649	0.411167	0.475443	0.109239	0.0753168	0.2316	-0.0669094	20.106	4.3057e-05	0.00113077
247340_at	AT4G27654	-0.289137	-0.101264	0.0182724	-0.149586	-0.0613047	0.0780186	-0.428688	-0.141224	-0.0414739	20.06	4.40585e-05	0.00115453
252923_at	AT4G27820	0.0293899	-0.0773798	-0.0111191	0.0532773	-0.0357363	0.00666033	0.00550255	-0.119023	-0.0288986	20.0213	4.49188e-05	0.00117262
250815_s_at	AT4G27450	0.0166035	0.038998	-0.00218504	0.027396	0.0494992	0.0136021	0.00581108	0.0284968	-0.0179722	20.0201	4.49455e-05	0.00117262
257206_at	AT4G27120	-0.0687543	0.633267	-0.286312	0.397334	0.979111	-0.079	-0.534843	0.287424	-0.493625	19.9899	4.56298e-05	0.00118787
264291_at	AT4G27070 AT5G54810	0.0105853	0.00912161	0.107546	0.0757509	0.0530031	0.130359	-0.0545804	-0.0347598	0.0847328	19.9816	4.58205e-05	0.00119024
253830_at	AT4G27280	-0.320617	0.184136	-0.0176392	-0.127001	0.303089	0.0588093	-0.514233	0.065184	-0.0940876	19.9136	4.74033e-05	0.00122867
266065_at	AT4G27350	0.0800409	-0.0730181	-0.0385013	0.135004	-0.0294243	-0.0218828	0.0250779	-0.116612	-0.0551199	19.8963	4.78169e-05	0.0012367
267411_at	AT4G27030	0.446348	0.694342	-0.252624	0.964589	1.0804	-0.0275539	-0.0718927	0.308282	-0.477694	19.8888	4.79948e-05	0.00123862
252679_at	AT4G25210	-0.221687	0.184161	-0.0649298	-0.0595533	0.29754	0.00750846	-0.38382	0.070781	-0.137368	19.8764	4.82944e-05	0.00124366
266596_at	AT4G25100	0.630491	0.0556064	0.0333987	0.874258	0.247155	0.139303	0.386724	-0.135942	-0.0725053	19.8272	4.94964e-05	0.00127187
261118_at	AT4G25230	-0.16187	-0.00686875	-0.0592135	-0.108488	0.0360104	-0.0290007	-0.215251	-0.0497479	-0.0894264	19.8207	4.96577e-05	0.00127327
261480_at	AT4G24570	-0.612956	-0.430815	-0.0515468	-0.346934	-0.213137	0.0653687	-0.878978	-0.648494	-0.168462	19.7687	5.09669e-05	0.00130403
266615_s_at	AT4G24390	-0.327918	0.0700432	0.0262563	-0.171737	0.169622	0.0767549	-0.484099	-0.029536	-0.0242422	19.7633	5.11049e-05	0.00130476
259950_at	AT4G24340 AT4G24350	-0.0583805	-0.0354567	0.020845	0.00799133	-0.0111503	0.0338927	-0.124752	-0.0597631	0.00779716	19.759	5.12145e-05	0.00130477
255068_at	AT4G23630	-0.395355	-0.0799511	-0.0283858	-0.247468	0.0260151	0.0375397	-0.543243	-0.185917	-0.0943114	19.7545	5.13302e-05	0.00130492
257860_at	AT4G23810	-0.352386	-0.0908874	-0.0386323	-0.224489	-0.0044993	0.0159983	-0.480283	-0.177275	-0.0932629	19.5567	5.66659e-05	0.00143751
248528_at	AT4G23260	0.68073	0.100874	-0.134794	1.04905	0.272645	-0.0185232	0.312407	-0.0708967	-0.251064	19.5309	5.74004e-05	0.00145305
247739_at	AT4G23220	0.0595604	-0.0548567	-0.0654324	0.107594	-0.00930817	-0.0352465	0.0115269	-0.100405	-0.0956184	19.5146	5.78698e-05	0.00146182
253387_at	AT4G23180	-0.0776954	-0.00723016	0.0265636	-0.0360908	0.030512	0.047759	-0.1193	-0.0449723	0.00536807	19.4794	5.88968e-05	0.00148462
253919_at	AT4G23050	0.27793	-0.0184923	-0.00162718	0.393465	0.0705031	0.0651907	0.162394	-0.107488	-0.0684451	19.4307	6.03514e-05	0.00151808
245757_at	AT4G22610	-0.909948	-0.235706	-0.199584	-0.625539	0.264184	-0.0590313	-1.19436	-0.735596	-0.340136	19.415	6.08251e-05	0.00152677
253205_at	AT4G22540	0.042157	-0.0390452	-0.0349747	0.0735865	-0.0110136	-0.0169071	0.0107275	-0.0670768	-0.0530423	19.3995	6.12974e-05	0.0015354
265132_at	AT4G22690 AT4G22710	-0.715582	0.024624	-0.190753	-0.443845	0.211847	-0.0770026	-0.987319	-0.162599	-0.304503	19.3834	6.17935e-05	0.00154458
246499_at	AT4G22212	-0.123539	-0.0437089	0.0469049	-0.0475338	0.00763248	0.0832746	-0.199545	-0.0950503	0.0105353	19.3039	6.4299e-05	0.00160384
248873_at	AT4G21903 AT4G21910	-0.628963	-0.0724624	0.0209032	-0.342091	0.00718637	0.096665	-0.915835	-0.152111	-0.0548586	19.2815	6.50254e-05	0.00161858
266486_at	AT4G21680	1.16227	0.468324	0.131433	1.59908	0.798769	0.311727	0.725456	0.137879	-0.0488616	19.2586	6.57719e-05	0.00163375
260362_at	AT4G21060	-0.33285	0.0436306	-0.0393691	-0.193107	0.142686	0.0313498	-0.472593	-0.0554245	-0.110088	19.1707	6.8727e-05	0.0017036
253281_at	AT4G21180	-0.456488	0.0114677	-0.334519	-0.301371	0.175366	-0.293372	-0.611605	-0.15243	-0.375666	19.1435	6.96687e-05	0.00172336
249557_at	AT4G20330	0.195167	0.111472	0.000867132	0.297577	0.179792	0.0306147	0.0927562	0.043152	-0.0288805	19.1389	6.98281e-05	0.00172373
265189_at	AT4G20260	-0.228654	0.204651	-0.22214	-0.000761635	0.372472	-0.118971	-0.456547	0.0368303	-0.32531	19.0138	7.43376e-05	0.00182831
251732_at	AT5G44820	-0.00853137	-0.0317863	0.047099	0.0301739	-0.000314904	0.0677947	-0.0472366	-0.0632576	0.0264032	19.0129	7.43715e-05	0.00182831
256057_at	AT4G19880	-0.416378	-0.00755191	-0.00985242	-0.240346	0.0858714	0.0504148	-0.592409	-0.100975	-0.0701197	18.9861	7.53755e-05	0.00184918
264941_at	AT4G19170	-0.207674	-0.0382264	0.0601576	-0.0636467	0.0129513	0.0974647	-0.351702	-0.0894041	0.0228504	18.9591	7.63967e-05	0.00186693
255512_at	AT4G18880	0.0992934	-0.00809873	0.139223	0.184277	0.0464928	0.176958	0.0143098	-0.0626902	0.101489	18.9587	7.6412e-05	0.00186693
249774_at	AT4G19030	0.248158	-0.0426161	0.0139709	0.34943	0.0655831	0.0740221	0.146887	-0.150815	-0.0460804	18.8883	7.91525e-05	0.00192695
267515_at	AT4G18740	0.264528	0.0586926	0.00788185	0.375353	0.118664	0.0458319	0.153704	-0.00127867	-0.0300682	18.8873	7.91918e-05	0.00192695
263185_at	AT4G18170	-0.0110149	-0.0521025	0.0557179	0.0434967	-0.0116392	0.0849991	-0.0655264	-0.0925658	0.0264367	18.8586	8.03371e-05	0.00195083
247729_at	AT4G13830	0.00224626	0.30378	0.0135812	0.0888683	0.432734	0.0418799	-0.0843758	0.174826	-0.0147175	18.8434	8.09478e-05	0.00196159
253752_at	AT4G18020	0.173004	0.0291091	0.0318609	0.231574	0.0726075	0.0648815	0.114433	-0.0143893	-0.00115968	18.8394	8.11089e-05	0.00196159
263180_at	AT4G13630	0.120647	0.00707844	0.0843748	0.166232	0.0423469	0.104922	0.0750621	-0.02819	0.0638275	18.7847	8.33609e-05	0.00201197
248555_at	AT4G13010	-0.109367	-0.0529939	0.0246929	-0.0435061	0.000330438	0.0477735	-0.175228	-0.106318	0.00161236	18.774	8.3808e-05	0.00201867
262383_at	AT4G12510 AT4G12520	-0.311427	0.326956	-0.237581	0.0119523	0.558042	-0.105237	-0.634806	0.0958697	-0.369926	18.7477	8.49177e-05	0.00204128
263705_at	AT4G11890	-0.0690278	-0.0956248	-0.0026726	-0.0300956	-0.0602926	0.0244359	-0.10796	-0.130957	-0.0297811	18.7132	8.63946e-05	0.0020726
261689_at	AT4G11270	-0.0362376	-0.0551795	0.0257392	0.0024786	-0.0240013	0.049291	-0.0749539	-0.0863577	0.00218736	18.6762	8.80075e-05	0.00210705
255340_at	AT4G11360	0.202721	0.102725	0.0117001	0.294633	0.179486	0.039065	0.110808	0.0259632	-0.0156648	18.5664	9.29722e-05	0.00222146
265999_at	AT4G11300	0.832532	-0.178232	0.122936	1.19865	0.106626	0.284091	0.466418	-0.463089	-0.0382185	18.5596	9.32907e-05	0.00222461
266277_at	AT4G11280	-0.326165	0.0111628	-0.121775	-0.212016	0.115144	-0.061091	-0.440313	-0.0928186	-0.182459	18.4948	9.63604e-05	0.00228885
248758_at	AT4G10750	0.0669252	-0.0461975	0.0236696	0.105878	-0.00996116	0.0417444	0.0279719	-0.0824338	0.00559475	18.4947	9.63684e-05	0.00228885
249035_at	AT4G10955 AT4G10960	-0.606058	-0.146942	-0.0953429	-0.391283	0.012654	-0.00386431	-0.820833	-0.306538	-0.186821	18.4708	9.7526e-05	0.00231173
258941_at	AT4G10390	0.587739	0.264939	-0.212138	0.996963	0.535537	-0.0540437	0.178516	-0.00565953	-0.370233	18.4041	0.000100833	0.00238538
248799_at	AT4G10060	-0.631832	0.263588	-0.166236	-0.274626	0.499949	-0.0232678	-0.989038	0.0272277	-0.309205	18.3883	0.000101632	0.00239953
261445_at	AT4G09900	-0.100567	0.0925462	0.0271209	-0.0286284	0.14426	0.0514931	-0.172506	0.0408323	0.00274877	18.2509	0.000108862	0.00256515
258815_at	AT4G08930	0.617884	0.180513	0.155086	0.808573	0.379334	0.255215	0.427194	-0.0183093	0.0549572	18.1876	0.000112359	0.00264233
261958_at	AT4G08920	-0.376448	-0.107461	-0.016227	-0.213382	-0.0174558	0.0363147	-0.539513	-0.197467	-0.0687687	18.1747	0.000113087	0.00265421
254329_at	AT4G09020	-0.228873	-0.0147069	-0.0581231	-0.149799	0.0524033	-0.0132238	-0.307948	-0.0818171	-0.103022	18.154	0.000114264	0.00267656
261937_at	AT4G09350	-0.285177	0.00660779	0.187625	-0.0811416	0.145503	0.284163	-0.489213	-0.132287	0.091088	18.1303	0.000115628	0.00270319
252224_at	AT4G08780	0.469356	-0.0592003	-0.0179281	0.702796	0.0107202	0.0243132	0.235917	-0.129121	-0.0601693	18.0755	0.000118835	0.00277275
263548_at	AT4G08150	-0.0929628	0.0614732	-0.0140964	-0.0395359	0.10897	0.0170407	-0.14639	0.0139765	-0.0452336	18.0226	0.000122024	0.00284158
249730_at	AT4G08180	0.188741	0.0728431	0.0680697	0.24112	0.0996146	0.0896916	0.136362	0.0460715	0.0464478	17.9839	0.000124406	0.00289141
259804_at	AT4G05020	-0.15082	-0.0352528	0.00584013	-0.0846641	0.0148277	0.0363613	-0.216977	-0.0853333	-0.024681	17.9779	0.000124781	0.00289448
245001_at	AT4G04710 AT4G04720	-0.0196971	0.0454526	-0.006343	0.0244287	0.0675775	0.00464814	-0.0638229	0.0233277	-0.0173341	17.9334	0.000127591	0.00295392
263478_at	AT4G04850	-0.163397	0.0672907	-0.0726723	-0.0553016	0.132244	-0.0326535	-0.271492	0.00233767	-0.112691	17.9239	0.000128197	0.00296219
262899_at	AT4G04330	-0.0809223	0.0749688	-0.0363702	-0.0145921	0.124328	-0.000541522	-0.147252	0.0256101	-0.0721989	17.8479	0.000133163	0.00307099
262756_at	AT4G04490	0.670693	0.533203	-0.0684892	1.09153	0.839601	0.109143	0.24986	0.226805	-0.246121	17.7006	0.000143335	0.00329921
262133_at	AT4G03510	-0.44501	0.0908921	0.186099	-0.162945	0.219811	0.277679	-0.727075	-0.0380269	0.0945202	17.592	0.000151337	0.00347667
248471_at	AT4G03080	0.0367886	-0.00715367	0.0665861	0.0690376	0.0198379	0.0880409	0.00453972	-0.0341452	0.0451313	17.5745	0.000152664	0.00350042
245600_at	AT4G02440	-0.130507	-0.0111657	0.0856949	-0.0345111	0.0558339	0.132727	-0.226502	-0.0781652	0.038663	17.5668	0.000153259	0.00350731
253230_at	AT4G02630	0.0101177	-0.014506	-0.0487537	0.0378489	0.00558977	-0.035131	-0.0176135	-0.0346017	-0.0623765	17.5569	0.000154013	0.00351781
249047_at	AT4G02720	-0.531822	-0.20258	-0.0240759	-0.286967	-0.072077	0.0583975	-0.776677	-0.333082	-0.106549	17.5033	0.000158203	0.0036066
261148_at	AT4G02420	0.246657	0.0374441	-0.00276311	0.353929	0.116786	0.0436297	0.139384	-0.0418982	-0.0491559	17.4956	0.000158814	0.00361362
251707_at	AT4G02075	0.0333586	0.00214022	-0.0736531	0.0878207	0.0396653	-0.0462963	-0.0211034	-0.0353848	-0.10101	17.4759	0.000160379	0.00364228
255619_s_at	AT4G02195	0.383125	-0.0268146	-0.00908769	0.557175	0.0948318	0.0731028	0.209074	-0.148461	-0.0912781	17.4556	0.000162022	0.00366564
246486_at	AT4G01850	-0.150464	-0.09532	0.0333587	-0.0555252	-0.0240873	0.0763734	-0.245402	-0.166553	-0.00965605	17.4593	0.000161722	0.00366564
266291_at	AT4G01250	-0.805138	-0.00781134	-0.0923382	-0.472219	0.200953	0.031024	-1.13806	-0.216576	-0.2157	17.446	0.000162795	0.00367614
253061_at	AT4G01350 AT5G59920	-0.710986	0.0915088	-0.227002	-0.404577	0.312777	-0.0592956	-1.0174	-0.12976	-0.394707	17.4389	0.000163379	0.00368235
250007_at	AT4G00440	0.255411	-0.222867	0.0260205	0.443971	-0.0853859	0.116958	0.066851	-0.360347	-0.0649167	17.417	0.000165176	0.00371584
267212_at	AT4G00430	0.0823889	0.0294653	0.0119762	0.110526	0.0544189	0.0294602	0.0542514	0.00451158	-0.00550779	17.3758	0.000168616	0.00378607
265673_at	AT4G00040	-0.14807	-0.0200551	0.0788388	-0.0444594	0.0613517	0.123742	-0.25168	-0.101462	0.0339359	17.3435	0.000171362	0.00382612
259410_at	AT4G00330	0.19987	0.155242	-0.147529	0.383815	0.306689	-0.0511014	0.0159246	0.00379599	-0.243958	17.3472	0.000171042	0.00382612
262411_at	AT1G25390	-0.24956	0.0417767	-0.0436273	-0.148792	0.145821	0.017443	-0.350328	-0.0622678	-0.104698	17.3467	0.000171083	0.00382612
257644_at	AT1G16720	0.531069	0.284323	-0.0471748	0.821447	0.481484	0.0758778	0.24069	0.0871632	-0.170227	17.3177	0.000173587	0.00386857
263867_at	AT1G19670	0.160065	-0.025417	-0.129941	0.283511	0.0622398	-0.0656331	0.0366196	-0.113074	-0.194249	17.3138	0.000173923	0.00386882
246891_at	AT1G67050	-0.0309609	0.0049395	-0.202188	0.102043	0.0894907	-0.142012	-0.163964	-0.0796117	-0.262365	17.275	0.00017733	0.00393725
254256_at	AT1G67080	-0.419657	0.172104	-0.103637	-0.191108	0.340944	-0.00430502	-0.648207	0.00326268	-0.202969	17.2662	0.000178111	0.00394723
247215_at	AT2G40620	0.222497	0.567913	-0.0503756	0.55981	0.833232	0.084086	-0.114816	0.302594	-0.184837	17.2418	0.000180302	0.00398839
261487_at	AT1G18000 AT1G18010	-0.26114	-0.0193323	0.038418	-0.123825	0.0524172	0.0814398	-0.398455	-0.0910819	-0.00460383	17.187	0.000185303	0.00409142
265384_at	AT1G18030	0.0389632	-0.0464624	0.0838349	0.10318	0.00597087	0.116422	-0.025254	-0.0988956	0.051248	17.1701	0.000186883	0.00411869
267505_at	AT1G66960	-0.777657	-0.0750858	-0.0263193	-0.432758	0.0772522	0.061886	-1.12256	-0.227424	-0.114525	17.1116	0.000192429	0.00423309
249896_at	AT1G21980	0.0337998	0.57162	-0.172647	0.451379	0.874673	0.00787724	-0.383779	0.268567	-0.353171	17.1038	0.000193176	0.00424168
249163_at	AT1G34150	0.135303	-0.0231346	0.00864328	0.197318	0.0236626	0.0382767	0.0732888	-0.0699318	-0.0209901	17.0932	0.000194201	0.00425636
261494_at	AT1G19240	0.0600933	-0.0503242	0.0841551	0.107212	0.00791172	0.110387	0.0129749	-0.10856	0.057923	17.0319	0.000200253	0.00438094
246207_at	AT1G07135	0.252715	0.00922113	0.0991088	0.34416	0.0801282	0.143484	0.161269	-0.0616859	0.0547342	17.0111	0.000202347	0.00441865
263539_at	AT1G07010	0.424227	0.815961	-0.155689	0.995806	1.22569	0.0895404	-0.147352	0.406228	-0.400918	16.9901	0.000204476	0.00445698
257745_at	AT1G07180	-0.163987	0.062334	-0.00537384	-0.0811864	0.136294	0.0298804	-0.246788	-0.0116262	-0.0406281	16.9235	0.000211398	0.00459945
251136_at	AT1G13700	0.0195393	-0.0471563	0.015524	0.0551028	-0.0195932	0.0284993	-0.0160242	-0.0747193	0.00254872	16.9103	0.000212804	0.0046216
263048_s_at	AT1G18190	-0.0785619	-0.0142968	-0.0234348	-0.0596074	0.0437088	-0.00331419	-0.0975164	-0.0723024	-0.0435553	16.867	0.000217459	0.00471412
254326_at	AT1G48750	0.683603	0.472144	0.0164794	1.06328	0.721192	0.162464	0.303923	0.223097	-0.129505	16.8486	0.000219472	0.00474911
247431_at	AT1G30135	0.969571	0.476189	0.146949	1.35077	0.720705	0.313137	0.588375	0.231672	-0.019238	16.8444	0.000219929	0.0047504
248452_at	AT1G51760 AT1G51780	-0.0118521	-0.0597192	0.065464	0.133404	-0.013952	0.10424	-0.157108	-0.105486	0.0266883	16.8396	0.000220455	0.00475315
250062_at	AT3G12630	0.735635	0.213602	-0.0316374	1.07495	0.469871	0.12373	0.396317	-0.0426673	-0.187005	16.8029	0.000224547	0.00483262
252677_at	AT3G11330	0.528494	0.0924872	-0.0148838	0.763329	0.260986	0.0969605	0.293659	-0.0760116	-0.126728	16.7692	0.000228359	0.00490582
247240_at	AT3G11340	-0.180978	0.228097	-0.012835	0.0274256	0.341844	0.0615507	-0.389382	0.114349	-0.0872207	16.7614	0.000229252	0.00491614
252292_at	AT3G11290	-0.159865	-0.0648609	-0.031812	-0.103854	-0.00151459	-0.00634305	-0.215876	-0.128207	-0.0572809	16.7422	0.000231461	0.0049546
258394_at	AT3G12320	-0.354492	-0.00555798	-0.070964	-0.215478	0.0975048	-0.000661212	-0.493505	-0.108621	-0.141267	16.7273	0.000233192	0.00497986
260420_at	AT3G12560	0.930861	0.18114	0.316559	1.22764	0.415369	0.462292	0.634078	-0.0530882	0.170827	16.7249	0.000233477	0.00497986
257666_at	AT1G69550	0.0744164	-0.071891	-0.0400444	0.122116	-0.0104291	0.0152611	0.0267172	-0.133353	-0.0953499	16.6184	0.000246246	0.00524283
247452_at	AT1G76880	0.340221	-0.0749686	0.0341496	0.503494	0.0438195	0.108065	0.176949	-0.193757	-0.0397661	16.5557	0.000254077	0.00539993
250740_at	AT1G72060	0.0504978	-0.0785284	0.176937	0.169446	0.0254875	0.24632	-0.0684502	-0.182544	0.107553	16.5379	0.00025636	0.00543875
266897_at	AT1G66880	0.0188098	-0.043119	0.0422611	0.0624977	-0.00874579	0.0649437	-0.0248782	-0.0774923	0.0195784	16.5213	0.000258488	0.00547417
261089_at	AT3G06110	0.312372	-0.0755934	-0.0371206	0.474183	0.0510585	0.0425132	0.150561	-0.202245	-0.116754	16.4916	0.000262363	0.00554636
245250_at	AT3G06240	-0.545716	0.163988	-0.422027	-0.185495	0.419743	-0.256546	-0.905936	-0.0917672	-0.587509	16.4839	0.000263373	0.00555787
266746_s_at	AT3G11090	-0.0267637	0.115925	-0.134003	0.111051	0.212709	-0.0615434	-0.164578	0.0191402	-0.206462	16.4677	0.000265509	0.00559304
254108_at	AT3G10930	0.217619	0.0385954	0.053586	0.293627	0.0933992	0.0909277	0.141611	-0.0162083	0.0162442	16.4588	0.000266693	0.00560807
266720_s_at	AT1G75220	-0.161147	-0.286338	0.0694338	0.168524	-0.14277	0.168345	-0.490818	-0.429907	-0.0294777	16.4456	0.000268467	0.00563544
250009_at	AT1G36280 AT4G18440	-0.344218	-0.0462965	-0.111574	-0.226358	0.0416455	-0.0412968	-0.462078	-0.134238	-0.181851	16.4275	0.000270903	0.00567659
251973_at	AT1G33260	0.332269	0.155384	0.0433476	0.466812	0.25446	0.100618	0.197726	0.0563078	-0.0139231	16.3961	0.000275188	0.00575626
250623_at	AT3G32940	0.282623	-0.0458569	0.0270554	0.411951	0.0544369	0.0945663	0.153294	-0.146151	-0.0404554	16.3767	0.000277873	0.00580225
261567_at	AT3G28920	-0.411384	-0.11398	0.0585028	-0.194116	0.0601817	0.149823	-0.628652	-0.288142	-0.0328175	16.3367	0.000283487	0.00590913
247896_at	AT3G52290	-0.104593	0.00118958	0.0746292	-0.0281913	0.0622551	0.119258	-0.180995	-0.059876	0.0300001	16.3319	0.00028417	0.00591302
255985_at	AT3G27170	0.0692608	-0.0628074	0.00708435	0.115313	-0.0180091	0.0338341	0.0232089	-0.107606	-0.0196654	16.3036	0.00028822	0.00598397
259637_at	AT3G25610	0.0750786	-0.0050348	-0.0978998	0.152793	0.0558373	-0.0537833	-0.00263628	-0.0659069	-0.142016	16.3011	0.000288584	0.00598397
266108_at	AT3G16860	0.498787	0.186449	0.12751	0.65824	0.309458	0.213124	0.339333	0.0634397	0.041896	16.2738	0.000292536	0.0060554
261166_s_at	AT3G13690	-0.309731	-0.0227795	-0.0412783	-0.18131	0.0442424	0.00777264	-0.438151	-0.0898014	-0.0903293	16.2664	0.000293624	0.00606739
247890_at	AT3G13790	-0.0353036	-0.089049	0.0316338	0.0338856	-0.0391666	0.0646934	-0.104493	-0.138931	-0.00142584	16.2506	0.000295961	0.0061051
253629_at	AT3G22160	0.323697	0.12003	0.0582855	0.449265	0.183625	0.100504	0.198129	0.056435	0.0160673	16.2428	0.000297113	0.00611827
263669_at	AT3G26300	-0.0410878	0.0190741	0.0794315	0.0143964	0.0608227	0.108189	-0.0965721	-0.0226745	0.0506738	16.2334	0.000298512	0.00613648
246004_at	AT3G26300 AT3G26310	-0.175969	-0.0192781	-0.643526	0.206868	0.252434	-0.469161	-0.558806	-0.29099	-0.81789	16.2243	0.000299867	0.00615373
261979_at	AT3G26470	-0.453235	-0.0383048	0.0345991	-0.235798	0.113301	0.130064	-0.670672	-0.189911	-0.0608658	16.2158	0.000301153	0.0061695
266101_at	AT3G19000	-0.160843	0.000892735	-0.00870273	-0.0906618	0.0503232	0.0273536	-0.231025	-0.0485377	-0.044759	16.1761	0.000307194	0.00628246
261033_at	AT3G19010	0.33619	0.584303	0.0274985	0.669392	0.821429	0.172752	0.0029888	0.347178	-0.117755	16.1489	0.000311396	0.0063575
253219_at	AT3G22520	0.473737	0.190058	0.286418	0.587664	0.268763	0.331951	0.35981	0.111353	0.240884	16.1365	0.000313339	0.00638622
255503_at	AT3G30720	-0.332719	0.000253061	-0.0248129	-0.181815	0.0713931	0.0192276	-0.483622	-0.0708869	-0.0688534	16.0975	0.000319494	0.00648949
257651_at	AT3G28700	-0.26735	-0.139487	-0.0456119	-0.163092	-0.0606032	0.000640084	-0.371609	-0.218371	-0.0918638	16.0996	0.000319163	0.00648949
246125_at	AT3G28580	0.891934	0.218689	0.249043	1.19228	0.427891	0.373757	0.591587	0.00948718	0.124329	16.0628	0.000325087	0.00659185
262685_at	AT3G25820 AT3G25830	-0.0486045	-0.0566432	-0.0182023	-0.0250988	-0.035965	-0.0107349	-0.0721102	-0.0773214	-0.0256697	16.0481	0.000327486	0.00662923
248972_at	AT3G18230	-0.0151974	-0.0502755	0.023694	0.0051505	-0.0122816	0.0410043	-0.0355453	-0.0882693	0.0063837	16.0326	0.000330044	0.00666969
252127_at	AT3G20590 AT3G20600	-0.121765	-0.0146837	0.108221	-0.0149209	0.0657472	0.165437	-0.228609	-0.0951145	0.0510046	16.0203	0.00033207	0.00669927
246564_at	AT3G20100	0.0253801	-0.0567458	-0.015775	0.0625839	-0.0343113	-0.000192104	-0.0118237	-0.0791803	-0.031358	16.0105	0.000333702	0.00672083
246340_s_at	AT3G28910	0.201578	0.614156	0.00736695	0.539246	0.871057	0.15789	-0.136091	0.357254	-0.143156	15.9988	0.00033567	0.00673769
258797_at	AT3G27220	-0.156266	-0.0461689	0.0337958	-0.0674862	0.0245581	0.0739101	-0.245046	-0.116896	-0.00631849	16.0021	0.000335106	0.00673769
258939_at	AT3G23510 AT3G23530	-0.348062	0.107236	-0.00248142	-0.167277	0.247495	0.0798488	-0.528847	-0.0330239	-0.0848117	15.9686	0.000340763	0.00682844
246081_s_at	AT3G16530	0.12819	-0.0468695	0.0402531	0.204723	0.00173683	0.0795398	0.0516579	-0.0954759	0.000966288	15.9348	0.000346581	0.00693337
253534_at	AT3G14980	0.14957	0.0281976	-0.0771697	0.254702	0.104332	-0.0238399	0.0444377	-0.0479374	-0.130499	15.8686	0.000358234	0.00715448
266635_at	AT3G29760	-0.303478	-0.0897729	0.0133315	-0.162076	0.00951744	0.0841435	-0.44488	-0.189063	-0.0574805	15.851	0.00036141	0.00720584
250942_at	AT3G15570	-0.337245	-0.000944264	-0.406159	-0.109049	0.149409	-0.266157	-0.565441	-0.151297	-0.546161	15.818	0.000367426	0.00731356
248794_at	AT3G26590	-0.28962	0.32718	-0.107147	-0.017541	0.540045	0.0153891	-0.561698	0.114315	-0.229684	15.8144	0.000368087	0.0073145
263063_s_at	AT1G27100	0.0982973	0.166178	-0.0473865	0.294525	0.257998	0.00902854	-0.0979308	0.0743581	-0.103802	15.8015	0.000370473	0.00734967
245039_at	AT1G01650	0.190787	0.00219509	0.0858909	0.265728	0.0587045	0.120755	0.115846	-0.0543144	0.0510265	15.787	0.000373153	0.00739054
255008_at	AT3G16830	0.141128	-0.00191694	-0.0234646	0.214805	0.0722973	0.010952	0.0674516	-0.0761311	-0.0578813	15.7748	0.000375436	0.00742342
247403_at	AT3G24800	-0.0607852	-0.0224055	0.0283291	-0.0178387	0.0129942	0.0499619	-0.103732	-0.0578052	0.00669625	15.7182	0.000386227	0.00762415
245027_at	AT3G13870	-0.263015	-0.0176645	-0.159889	-0.154717	0.058082	-0.114578	-0.371313	-0.0934111	-0.2052	15.71	0.000387811	0.00764275
246159_at	AT3G26170 AT3G26180	-0.367517	-0.0725724	-0.0554115	-0.226976	0.0338503	0.0142927	-0.508057	-0.178995	-0.125116	15.7035	0.000389069	0.0076549
258903_at	AT3G26280	-0.0357979	-0.0131138	0.0364653	-0.000339634	0.0174456	0.0558426	-0.0712562	-0.0436731	0.017088	15.6983	0.000390074	0.00766203
267096_at	AT3G25780	-0.0618114	-0.0962393	0.0869231	0.0166127	-0.0358718	0.157872	-0.140236	-0.156607	0.0159745	15.6901	0.000391687	0.00768105
245928_s_at	AT3G16850	0.157625	0.329625	0.0858254	0.275526	0.437255	0.141279	0.0397242	0.221995	0.0303724	15.6762	0.000394421	0.00772198
256787_at	AT3G13310	0.415994	0.135554	-0.207346	0.717453	0.351903	-0.0528689	0.114536	-0.0807956	-0.361823	15.6675	0.00039614	0.00774291
254952_at	AT3G20270	0.747079	0.268068	0.308337	0.956604	0.420113	0.402685	0.537554	0.116023	0.213989	15.6468	0.000400252	0.00781048
251699_at	AT3G27360	-0.0549626	0.0105391	0.0232386	-0.0216172	0.0530283	0.0432786	-0.0883079	-0.0319501	0.00319863	15.6401	0.000401595	0.00782388
264445_at	AT3G29240	-0.0589315	0.0148016	0.0295122	-0.0196864	0.0418982	0.0491697	-0.0981765	-0.0122949	0.0098547	15.6307	0.000403486	0.0078479
248448_at	AT3G18710	-1.01476	-0.00286676	-0.158699	-0.588813	0.306696	0.0384055	-1.44071	-0.31243	-0.355803	15.6088	0.000407938	0.00792156
267208_at	AT3G18690	-0.103928	-0.00636644	-0.0664558	-0.0561922	0.0227014	-0.0440262	-0.151664	-0.0354343	-0.0888855	15.6025	0.00040923	0.00793375
252134_at	AT3G15950	0.540444	0.126077	0.203228	0.710521	0.261879	0.274163	0.370366	-0.00972457	0.132292	15.5949	0.000410789	0.00795104
262518_at	AT3G18830	0.394633	0.25395	0.000507336	0.628452	0.40432	0.0831501	0.160813	0.10358	-0.0821354	15.5905	0.000411696	0.00795567
247205_at	AT3G26730	0.0182619	0.227709	0.00114456	0.0601278	0.337966	0.0251247	-0.0236041	0.117451	-0.0228355	15.5669	0.000416564	0.00803673
265700_at	AT3G13060	0.129948	0.0404072	0.0885317	0.162589	0.071077	0.104161	0.0973073	0.00973739	0.0729022	15.5477	0.000420599	0.00810146
262387_s_at	AT3G12990 AT3G60500	-0.0380376	-0.0593087	0.017868	0.022829	-0.0308471	0.0443225	-0.0989042	-0.0877702	-0.00858655	15.5354	0.000423191	0.00813824
245557_at	AT3G13062	0.0600337	-0.0451935	0.148528	0.16767	0.0336183	0.204888	-0.047603	-0.124005	0.0921673	15.5041	0.000429866	0.00825328
260077_at	AT3G23250	-0.594092	-0.129958	-0.0465672	-0.323985	0.0255227	0.0141442	-0.864199	-0.285439	-0.107279	15.4772	0.000435677	0.0083514
263935_at	AT3G19930	-0.145931	0.162019	-0.0951515	-0.00373182	0.280781	-0.0231025	-0.28813	0.0432578	-0.167201	15.4691	0.000437439	0.00837173
251869_at	AT3G25570 AT3G25572	-0.366499	-0.288204	-0.00598043	-0.130635	-0.141332	0.0829059	-0.602362	-0.435077	-0.0948668	15.4574	0.000440022	0.00840767
249736_at	AT3G28930	-0.245531	-0.0231984	0.0146124	-0.128221	0.0612799	0.0704535	-0.362841	-0.107677	-0.0412286	15.4428	0.000443249	0.00845577
249580_at	AT3G19510	-0.00943939	0.0429628	0.0869096	0.0367369	0.0853386	0.107399	-0.0556156	0.000587046	0.0664203	15.3862	0.000455959	0.00868434
253393_at	AT3G21250	0.00963296	-0.0675485	0.105624	0.111438	0.00711087	0.153212	-0.0921716	-0.142208	0.0580355	15.374	0.000458745	0.00871963
262802_at	AT3G21260	-0.0104103	-0.00799275	-0.210231	0.101773	0.0737911	-0.134272	-0.122594	-0.0897766	-0.286191	15.3717	0.000459274	0.00871963
258225_at	AT3G26030	-0.421114	0.0176635	-0.172263	-0.248023	0.153784	-0.0781589	-0.594204	-0.118457	-0.266367	15.3463	0.000465161	0.00876532
250129_at	AT3G14620	0.198677	0.0238012	0.092205	0.269679	0.0753427	0.126613	0.127674	-0.0277403	0.057797	15.3462	0.000465166	0.00876532
260015_at	AT3G14680	-0.0697335	0.273594	-0.15297	0.237859	0.446929	-0.0266173	-0.377326	0.10026	-0.279323	15.3454	0.000465357	0.00876532
251558_at	AT3G26085	-0.0672135	-0.0641709	0.0862235	0.0333936	0.00925954	0.133374	-0.167821	-0.137601	0.039073	15.3502	0.000464254	0.00876532
266551_at	AT3G14560	-0.208096	-0.0196538	-0.0808829	-0.136164	0.0431257	-0.0378786	-0.280027	-0.0824332	-0.123887	15.3503	0.000464231	0.00876532
250793_at	AT3G14690	0.31927	0.604544	0.175619	0.557958	0.785888	0.290969	0.0805821	0.4232	0.0602691	15.3237	0.000470439	0.00884707
257748_at	AT3G24503	-0.775175	0.0717281	-0.502611	-0.326907	0.344155	-0.322333	-1.22344	-0.200699	-0.682889	15.315	0.000472495	0.00887175
252387_at	AT3G17790	-0.19507	0.128692	-0.268532	0.0400583	0.29381	-0.155305	-0.430199	-0.0364269	-0.38176	15.2937	0.000477551	0.00895258
267446_s_at	AT3G17900	0.0378305	0.0287612	-0.0474653	0.0869538	0.0661922	-0.0207546	-0.0112928	-0.00866987	-0.074176	15.2805	0.000480709	0.00899764
245971_at	AT3G15630	-0.0381326	-0.0199394	0.0441299	0.0063145	0.0324929	0.0608329	-0.0825798	-0.0723716	0.0274269	15.2569	0.000486408	0.00909003
266904_at	AT3G15810	0.0676919	-0.0113741	-0.00466338	0.101297	0.0203786	0.0144521	0.0340863	-0.0431268	-0.0237789	15.2352	0.000491716	0.00916052
261266_at	AT3G23340	0.45359	0.0226796	-0.123538	0.717117	0.21095	0.000193428	0.190063	-0.165591	-0.247269	15.2373	0.000491213	0.00916052
263972_at	AT3G17690	0.213784	0.16039	-0.0248093	0.360337	0.252728	0.0405834	0.067231	0.0680519	-0.090202	15.2241	0.000494461	0.00919728
256427_at	AT3G16630	-0.790045	0.0171237	-0.182614	-0.457923	0.261625	-0.0256547	-1.12217	-0.227378	-0.339573	15.142	0.000515179	0.00956773
246278_at	AT3G15530	0.0864136	-0.00101145	-0.128725	0.193463	0.0734233	-0.0716516	-0.0206358	-0.0754462	-0.185799	15.1325	0.00051762	0.0095981
258792_at	AT3G15450	-0.252494	0.115475	-0.0484757	-0.0792104	0.211817	0.0218923	-0.425778	0.019134	-0.118844	15.1268	0.000519116	0.0096109
261106_at	AT3G17310	0.333137	0.0466467	0.036248	0.47067	0.149682	0.102113	0.195604	-0.0563888	-0.0296168	15.1109	0.000523251	0.00967243
254549_at	AT3G16570	-0.172194	0.0381426	-0.00684534	-0.0850472	0.10392	0.0346283	-0.259341	-0.0276344	-0.048319	15.0997	0.00052618	0.00971153
264978_at	AT3G22380	-0.421564	-0.226683	-0.098926	-0.274558	-0.109486	-0.0204808	-0.56857	-0.343881	-0.177371	15.0586	0.000537106	0.00989785
246843_at	AT3G06035	0.0157089	-0.0586862	0.0317676	0.0633938	-0.0205548	0.0575921	-0.0319761	-0.0968176	0.00594309	15.035	0.00054349	0.00998464
246989_at	AT3G06760	0.426183	-0.0539086	-0.0499242	0.648637	0.116393	0.0617242	0.20373	-0.224211	-0.161573	15.0376	0.000542776	0.00998464
246982_s_at	AT3G07020	0.344717	0.0438862	-0.0901181	0.564159	0.137185	-0.00888203	0.125274	-0.0494124	-0.171354	15.0284	0.000545283	0.0100022
267323_at	AT3G02840	-0.081565	-0.000666975	-0.00857542	-0.04574	0.0237302	0.00965123	-0.11739	-0.0250641	-0.0268021	15.0152	0.000548892	0.0100529
259275_at	AT3G09920	-0.501968	-0.0656924	-0.0646586	-0.291497	0.0591397	0.0164829	-0.712439	-0.190525	-0.1458	14.9942	0.000554678	0.0101433
247549_at	AT3G11840	-0.548582	-0.161651	-0.0824143	-0.327009	-0.0451819	0.000878389	-0.770155	-0.27812	-0.165707	14.989	0.000556134	0.0101543
253531_at	AT3G04640	0.0780094	-0.0243007	0.111297	0.201976	0.0364139	0.143385	-0.0459567	-0.0850154	0.079208	14.9804	0.000558536	0.0101826
264032_at	AT3G04730	0.103602	-0.0126545	0.10492	0.170531	0.0367224	0.143073	0.0366727	-0.0620313	0.0667673	14.9336	0.000571742	0.0104075
261826_at	AT3G04000	0.277569	0.0437862	-0.0924702	0.454978	0.167202	-0.0126558	0.10016	-0.0796295	-0.172285	14.923	0.000574784	0.0104469
265699_at	AT3G03300 AT3G03305	-0.273575	0.00607708	-0.0621709	-0.156714	0.0899388	-0.00493268	-0.390436	-0.0777847	-0.119409	14.8694	0.000590394	0.0107143
259879_at	AT3G03270	0.135645	0.279049	-0.000529849	0.281739	0.406513	0.0707485	-0.0104491	0.151586	-0.0718082	14.8162	0.000606311	0.0109864
257285_at	AT3G06410	-0.160356	-0.0148671	0.0200453	-0.0694752	0.0191541	0.0468697	-0.251238	-0.0488882	-0.00677916	14.8071	0.000609085	0.0110015
255786_at	AT3G06340	0.0850758	0.433874	-0.121275	0.40885	0.679169	0.0220356	-0.238698	0.188578	-0.264585	14.8044	0.000609914	0.0110015
265725_at	AT3G10020	-0.58175	0.178885	-0.232132	-0.220027	0.403555	-0.0790762	-0.943474	-0.0457849	-0.385188	14.8061	0.000609382	0.0110015
248392_at	AT3G09940	0.503379	0.349818	-0.0656859	0.841429	0.6022	0.0707801	0.165329	0.0974361	-0.202152	14.7935	0.000613253	0.011045
251087_at	AT3G07350	-0.0829704	-0.0615939	-0.0246837	-0.059418	-0.0396511	-0.0050316	-0.106523	-0.0835367	-0.0443358	14.7837	0.000616253	0.0110656
261247_at	AT3G07420	0.576836	-0.156707	-0.0298052	0.889104	0.0815133	0.114519	0.264568	-0.394927	-0.174129	14.7841	0.000616123	0.0110656
256252_at	AT3G02230 AT5G15650	0.300579	0.0907149	0.00454955	0.425771	0.21742	0.088946	0.175387	-0.0359905	-0.0798469	14.775	0.000618944	0.0110973
261143_at	AT3G05500	-0.267412	0.012485	-0.0399946	-0.148656	0.101826	0.0140697	-0.386167	-0.0768559	-0.0940589	14.7621	0.000622953	0.0111524
263956_at	AT3G10260	0.329857	0.0969571	0.095338	0.440596	0.18252	0.147884	0.219118	0.0113942	0.0427918	14.7527	0.000625878	0.0111545
249197_at	AT3G05420	0.254943	0.589671	-0.00862844	0.778091	0.85409	0.147202	-0.268205	0.325252	-0.164459	14.755	0.000625162	0.0111545
264052_at	AT3G01660	0.301531	0.0840399	-0.197944	0.567001	0.271053	-0.0814076	0.0360604	-0.102974	-0.314479	14.7585	0.000624059	0.0111545
247655_at	AT3G03550	-0.0335204	0.104442	-0.0213802	0.0671855	0.155947	0.022515	-0.134226	0.0529376	-0.0652753	14.725	0.0006346	0.011293
249337_at	AT3G07720	0.520987	0.066931	-0.147043	0.846148	0.276882	-0.0125993	0.195825	-0.14302	-0.281486	14.722	0.000635573	0.0112935
263680_at	AT3G01280	0.371567	0.132693	0.0117579	0.538429	0.25798	0.095477	0.204705	0.007406	-0.0719611	14.6953	0.000644095	0.0114279
259015_at	AT3G01060	-0.145564	0.484533	0.0736028	0.115461	0.709091	0.193263	-0.40659	0.259975	-0.0460577	14.6765	0.000650184	0.0115188
246496_at	AT3G05340	0.233768	-0.0137314	0.0573265	0.346652	0.046202	0.0944005	0.120884	-0.0736648	0.0202525	14.66	0.000655575	0.0115971
249770_at	AT3G16470	0.0110278	0.323971	-0.0302297	0.109089	0.49411	0.032792	-0.0870336	0.153832	-0.0932515	14.6408	0.000661885	0.0116913
247792_at	AT1G17750	-0.182746	0.0489524	0.00483789	-0.0831842	0.120507	0.0464888	-0.282307	-0.0226023	-0.036813	14.6289	0.00066586	0.0117441
254704_at	AT1G13340	-0.0965029	-0.00379247	-0.00554973	-0.0534714	0.0401778	0.0147625	-0.139534	-0.0477627	-0.0258619	14.6029	0.000674547	0.0118798
250400_at	AT1G19020	0.401019	0.0152638	0.144945	0.558984	0.134894	0.215313	0.243054	-0.104366	0.0745769	14.5913	0.000678469	0.0119313
251991_at	AT1G43910	0.0637366	-0.000793442	-0.0182465	0.100735	0.0307633	0.00180136	0.0267378	-0.0323501	-0.0382945	14.5843	0.000680874	0.0119559
250234_at	AT1G20510	0.0874206	-0.0206674	0.0402515	0.134131	0.0140103	0.0669033	0.04071	-0.0553452	0.0135997	14.5713	0.000685295	0.0120158
251253_at	AT1G28100	0.0882229	-0.000251325	0.0483258	0.12605	0.0274136	0.078426	0.0503961	-0.0279163	0.0182256	14.5528	0.000691684	0.0120746
253548_at	AT1G28140	-0.212987	-0.0667447	-0.0388951	-0.133826	0.00174292	0.00319013	-0.292147	-0.135232	-0.0809803	14.5553	0.00069082	0.0120746
246620_at	AT1G52260	0.303439	0.688331	0.0812726	0.665937	0.95726	0.241314	-0.05906	0.419402	-0.0787689	14.5576	0.000690015	0.0120746
261562_at	AT1G77710	-0.0450474	-0.132563	0.0211771	0.0216973	-0.0552092	0.052158	-0.111792	-0.209917	-0.00980377	14.5476	0.000693471	0.0120836
252984_at	AT1G77680	0.671061	0.27437	0.15518	0.902302	0.524058	0.284863	0.439819	0.0246827	0.0254964	14.5454	0.000694227	0.0120836
249050_at	AT1G77490	-0.0524961	0.0283878	0.0467312	-0.00721638	0.0691954	0.0702674	-0.0977759	-0.0124199	0.023195	14.5379	0.000696859	0.0121117
265289_at	AT1G71020	0.175136	0.0374155	0.192023	0.247325	0.0993601	0.249287	0.102947	-0.0245291	0.134759	14.5295	0.00069978	0.0121271
261770_at	AT1G71030	-0.00562673	0.0109847	-0.0316582	0.0117493	0.0278891	-0.0170348	-0.0230028	-0.00591969	-0.0462817	14.5298	0.000699685	0.0121271
259295_at	AT1G71080	-0.0545138	-0.102031	0.118567	0.0801045	0.0136752	0.174489	-0.189132	-0.217737	0.0626448	14.5255	0.00070116	0.0121334
253577_at	AT1G64330	0.0490285	-0.107244	0.0286865	0.117514	-0.0417107	0.0645766	-0.0194564	-0.172778	-0.00720371	14.5218	0.00070249	0.0121388
246947_at	AT1G72150	-0.241492	0.137307	0.00504147	-0.0931594	0.266963	0.0590777	-0.389824	0.00765078	-0.0489948	14.5135	0.000705401	0.0121449
258063_at	AT1G72160	-0.0320047	0.42017	-0.0474723	0.25841	0.631021	0.0758409	-0.322419	0.209318	-0.170786	14.5121	0.000705898	0.0121449
260829_s_at	AT1G72300	-0.055053	0.0990455	0.000831475	0.0119486	0.151088	0.0418764	-0.122055	0.0470032	-0.0402134	14.5163	0.000704427	0.0121449
261021_at	AT1G76790	-0.146373	0.349941	0.0180509	0.0963311	0.521449	0.110298	-0.389076	0.178432	-0.0741957	14.5042	0.000708696	0.0121755
262963_at	AT1G76650	-0.0364868	-0.134445	-0.000113796	0.056061	-0.0753434	0.0358193	-0.129035	-0.193548	-0.0360469	14.4891	0.000714073	0.0122326
260441_at	AT1G75100	0.00833042	-0.0292194	-0.0758058	0.0400548	-0.00150661	-0.0459627	-0.0233939	-0.0569323	-0.105649	14.4901	0.000713711	0.0122326
260943_at	AT1G71330 AT3G13080	0.246645	0.0981041	0.0570779	0.336162	0.165081	0.096612	0.157129	0.0311276	0.0175438	14.483	0.000716226	0.0122519
245276_at	AT1G71480	-0.700734	-0.0341235	-0.196116	-0.412626	0.156002	-0.0689279	-0.988841	-0.224249	-0.323304	14.4767	0.000718511	0.0122734
258094_at	AT1G71410	-0.0872866	-0.0522306	0.098659	0.0204768	0.04533	0.146201	-0.19505	-0.149791	0.0511167	14.4702	0.000720842	0.0122956
267508_at	AT1G76600	-0.19313	-0.0724707	-0.00423035	-0.08951	-0.0361779	0.033476	-0.29675	-0.108764	-0.0419367	14.4541	0.000726662	0.0123771
263252_at	AT1G76520	-0.589892	-0.206283	-0.00720654	-0.311873	-0.0105029	0.123779	-0.86791	-0.402063	-0.138192	14.4464	0.000729478	0.0124074
248550_at	AT1G67910	0.0713524	-0.0882115	0.0359699	0.14816	-0.0284602	0.0761106	-0.00545498	-0.147963	-0.00417081	14.4337	0.000734096	0.0124681
248790_at	AT1G67980	0.540969	-0.0961699	-0.235576	0.89018	0.150065	-0.0348595	0.191759	-0.342405	-0.436293	14.3992	0.000746884	0.0126673
249910_at	AT1G78200	0.348983	0.122134	0.0732618	0.480104	0.211363	0.129212	0.217863	0.0329056	0.0173118	14.3846	0.000752366	0.0127421
258064_at	AT1G73620	0.0105951	-0.127477	0.1928	0.240179	0.0204906	0.276478	-0.218989	-0.275444	0.109121	14.3609	0.000761317	0.0128754
257960_at	AT1G71980	0.542272	0.298881	0.0462118	0.797615	0.489627	0.161443	0.28693	0.108135	-0.0690196	14.352	0.000764716	0.0129146
259518_at	AT1G70700	0.013866	0.145285	-0.0412036	0.132162	0.225481	0.012587	-0.10443	0.0650887	-0.0949942	14.329	0.000773578	0.0130458
263957_at	AT1G74250	-0.286543	-0.0724183	-0.0580398	-0.179712	0.00880264	-0.00236944	-0.393373	-0.153639	-0.11371	14.3253	0.000775004	0.0130514
252594_at	AT1G68530	-0.0724625	0.0420223	-0.108655	0.19097	0.103396	-0.0602848	-0.335895	-0.0193518	-0.157024	14.3076	0.000781882	0.0131306
264154_at	AT1G80440	0.167807	0.0218445	0.0410529	0.23227	0.070245	0.0727679	0.103344	-0.026556	0.00933786	14.3075	0.000781912	0.0131306
251581_at	AT1G63880	-0.00679037	-0.0669521	0.0145868	0.0267425	-0.0260964	0.0283001	-0.0403232	-0.107808	0.000873515	14.263	0.000799518	0.0134074
255070_at	AT1G70530	-0.0384251	0.0841542	0.0856536	0.0169974	0.139854	0.125578	-0.0938476	0.0284546	0.0457296	14.2231	0.000815635	0.0136584
256994_s_at	AT1G69680	0.398512	0.0327455	0.0167749	0.587168	0.132018	0.0820765	0.209857	-0.0665265	-0.0485267	14.2195	0.000817086	0.0136636
261860_at	AT1G69850	-0.058068	0.0340883	0.131534	0.0463197	0.10345	0.172324	-0.162456	-0.0352728	0.0907433	14.2075	0.000821997	0.0137264
259022_at	AT1G69610	0.120808	0.0400021	-0.0472764	0.210512	0.0911818	-0.00546595	0.031104	-0.0111777	-0.0890868	14.1881	0.000830016	0.0138409
247985_at	AT1G68260	0.101622	0.0669187	-0.0791951	0.210896	0.152147	-0.0293828	-0.00765191	-0.0183101	-0.129007	14.161	0.00084134	0.0140102
249798_at	AT1G72360	0.0297919	-0.159482	-0.0167121	0.145565	-0.093963	0.0323873	-0.0859808	-0.225001	-0.0658116	14.1413	0.000849688	0.0141295
263800_at	AT1G51610	-0.30595	0.237291	-0.185683	-0.0451564	0.445198	-0.0542472	-0.566745	0.029383	-0.317118	14.1371	0.000851466	0.0141393
246601_at	AT2G43420	0.108433	0.0766144	-0.232148	0.320265	0.227593	-0.119203	-0.103398	-0.074364	-0.345093	14.1248	0.000856721	0.0142063
245051_at	AT2G43640	-0.023796	0.221637	-0.0165752	0.114325	0.328694	0.0566969	-0.161917	0.11458	-0.0898473	14.1221	0.000857883	0.0142063
256123_at	AT2G43710	0.0990418	-0.0561825	0.0670621	0.217223	0.00331392	0.096272	-0.0191396	-0.115679	0.0378523	14.1017	0.000866669	0.0143319
252948_at	AT2G43760	-0.0167773	-0.0434263	0.0543149	-0.00119001	-0.00142857	0.0924228	-0.0323647	-0.0854241	0.0162069	14.0968	0.00086881	0.0143474
247352_at	AT1G53310	-0.422961	0.0500211	-0.0802807	-0.198801	0.160093	0.0197927	-0.647121	-0.0600507	-0.180354	14.0668	0.000881919	0.0145437
262536_at	AT1G53180	-0.203142	-0.0507209	0.0307793	-0.0911651	0.0453609	0.0848912	-0.315119	-0.146803	-0.0233326	14.0488	0.000889892	0.0146468
261141_at	AT1G08030	-0.191701	-0.0641096	-0.00378485	-0.0995564	0.00477752	0.0361142	-0.283846	-0.132997	-0.0436839	14.0472	0.000890628	0.0146468
251796_at	AT1G19300	0.0848403	0.00492878	-0.104299	0.184159	0.0753836	-0.0549809	-0.0144786	-0.0655261	-0.153617	14.0409	0.00089343	0.0146562
259937_s_at	AT1G19530	0.342866	0.076202	0.177416	0.464731	0.149214	0.234708	0.221002	0.00319003	0.120125	14.0404	0.000893658	0.0146562
256231_at	AT1G15010	-0.0307274	0.000213506	0.0664508	0.0237955	0.0408683	0.0924147	-0.0852503	-0.0404413	0.0404869	14.0123	0.0009063	0.0148432
245005_at	AT1G49010	0.0764891	-0.105766	0.0689769	0.150403	-0.0293222	0.148579	0.00257479	-0.182211	-0.0106255	14.0062	0.000909079	0.0148457
265201_at	AT1G49200	0.266734	0.0134987	0.0358023	0.382491	0.0992322	0.0944626	0.150978	-0.0722349	-0.0228581	14.0037	0.000910191	0.0148457
263264_at	AT1G78410	-0.0913155	-0.0236942	-0.289352	0.0684782	0.070105	-0.184432	-0.251109	-0.117493	-0.394272	14.0084	0.000908081	0.0148457
247982_at	AT1G06870 AT2G30440	0.193273	0.0635666	0.046309	0.264384	0.116734	0.0759639	0.122163	0.0103993	0.016654	13.9989	0.00091238	0.0148611
253173_at	AT1G43690	0.481765	0.128043	0.0110602	0.706531	0.293811	0.115283	0.256999	-0.0377251	-0.0931624	13.9857	0.000918437	0.014919
264663_at	AT1G21920	0.2172	0.138887	0.0591285	0.29546	0.204437	0.0989718	0.13894	0.0733379	0.0192853	13.9873	0.00091771	0.014919
262704_at	AT1G21380	0.0851385	-0.294759	-0.0066304	0.305249	-0.156352	0.0824455	-0.134972	-0.433165	-0.0957063	13.977	0.000922437	0.0149636
253322_at	AT1G45145	-0.243783	0.552238	0.16221	0.0940139	0.810752	0.328398	-0.581581	0.293725	-0.00397791	13.9607	0.000929982	0.0150043
264145_at	AT1G06040	0.668225	0.265722	0.0313156	1.00908	0.429357	0.160187	0.327372	0.102088	-0.0975561	13.9622	0.000929264	0.0150043
257265_at	AT1G45050	-0.145165	-0.00695962	0.0323324	-0.0534312	0.0405815	0.0599875	-0.236898	-0.0545007	0.00467735	13.9628	0.000928983	0.0150043
255331_at	AT1G26380	-0.134953	0.0871821	-0.107503	-0.0523183	0.184002	-0.0486024	-0.217588	-0.00963799	-0.166403	13.9655	0.000927727	0.0150043
248058_at	AT1G17380	0.154554	-0.0331788	-0.0318693	0.244789	0.0336405	0.0151304	0.0643188	-0.099998	-0.078869	13.9431	0.000938187	0.0150958
266514_at	AT1G17420	-0.221785	0.00760286	0.193806	-0.0183563	0.151781	0.298658	-0.425213	-0.136575	0.0889537	13.944	0.00093777	0.0150958
245567_at	AT1G07570	0.0454672	-0.119612	-0.0302148	0.105901	-0.0573712	-0.00147716	-0.0149666	-0.181853	-0.0589524	13.9372	0.000940983	0.0151204
250160_at	AT1G62990	-0.788994	-0.133614	-0.00881532	-0.413004	0.154967	0.153816	-1.16498	-0.422195	-0.171446	13.9332	0.000942844	0.0151299
267000_at	AT1G75460	0.0776158	0.00949609	0.0295882	0.10594	0.0320003	0.0433234	0.0492913	-0.0130081	0.0158531	13.923	0.000947673	0.015187
252044_at	AT1G19740	-0.0577579	-0.0103517	0.0611225	0.00231612	0.0326736	0.0952285	-0.117832	-0.053377	0.0270166	13.9169	0.000950573	0.015213
245686_at	AT1G19770	0.208531	0.0440704	0.0375344	0.291012	0.110629	0.0767413	0.126051	-0.0224883	-0.00167247	13.8895	0.000963684	0.0153815
256458_at	AT1G19730	0.180387	0.0698614	-0.0332222	0.288836	0.156874	0.0174984	0.071937	-0.0171509	-0.0839428	13.8917	0.000962637	0.0153815
262080_at	AT1G19580	0.211895	0.0412552	0.0479579	0.294419	0.0946443	0.0820939	0.129371	-0.0121339	0.0138219	13.8835	0.00096657	0.0153864
263117_at	AT1G19550 AT1G19570	0.0852912	-0.0713181	0.0545345	0.162012	-0.00887883	0.0904372	0.00857004	-0.133757	0.0186319	13.8848	0.000965954	0.0153864
254521_at	AT1G19640	-0.290734	0.258167	-0.165405	-0.0052956	0.471012	-0.0524439	-0.576172	0.0453227	-0.278365	13.8743	0.000971016	0.0154366
262452_at	AT1G34570 AT3G15750	0.0030106	0.272128	0.191606	0.115154	0.360654	0.250731	-0.109133	0.183603	0.132481	13.8691	0.000973544	0.0154562
250533_at	AT1G32920	0.591448	-0.292058	-0.0651941	0.979906	-0.0327607	0.0980573	0.20299	-0.551356	-0.228446	13.855	0.000980467	0.0155454
261791_at	AT1G19970	-0.182789	-0.128952	-0.00292036	-0.0611445	-0.0610358	0.0426108	-0.304434	-0.196869	-0.0484515	13.8188	0.000998348	0.0157869
260770_at	AT1G20070	-0.708141	-0.0559084	0.111177	-0.314329	0.237001	0.289665	-1.10195	-0.348818	-0.0673109	13.8197	0.000997931	0.0157869
249025_at	AT1G05910	0.0967727	0.0400852	-0.056448	0.181408	0.0999057	-0.0157245	0.0121371	-0.0197353	-0.0971715	13.801	0.00100728	0.015907
245714_at	AT1G26730	-0.00516456	-0.0347052	0.0462631	0.0512162	0.00315784	0.0692141	-0.0615454	-0.0725682	0.0233122	13.7957	0.00100997	0.0159285
261459_at	AT1G26770	-0.698117	0.505957	-0.305985	-0.0944753	0.92434	-0.0258497	-1.30176	0.0875738	-0.58612	13.7892	0.00101323	0.0159587
246069_at	AT1G48520	-0.248846	-0.0509111	0.0748487	-0.091376	0.102961	0.1504	-0.406316	-0.204783	-0.000702908	13.7712	0.0010224	0.016082
262382_at	AT1G44790	-0.563479	0.439738	-0.406819	-0.00230864	0.846852	-0.162489	-1.12465	0.0326237	-0.651148	13.7646	0.0010258	0.0161141
260414_at	AT1G35710	-0.279977	-0.0268688	-0.0247226	-0.1539	0.0612132	0.0308712	-0.406055	-0.114951	-0.0803164	13.7592	0.00102854	0.0161359
253296_at	AT1G05385	0.156373	-0.206302	0.0365594	0.332311	-0.0784414	0.117568	-0.019564	-0.334162	-0.0444488	13.7555	0.00103047	0.016145
253625_at	AT1G18740	0.0494485	-0.0411566	0.0898772	0.127684	0.0166174	0.128081	-0.0287874	-0.0989307	0.0516734	13.7488	0.00103391	0.0161776
247594_at	AT1G07610	-0.142359	0.0580217	-0.32619	0.095948	0.232676	-0.217511	-0.380666	-0.116633	-0.434869	13.7461	0.0010353	0.0161781
267083_at	AT1G18680	-0.148338	0.0942828	-0.0933139	-0.0246284	0.186915	-0.0333653	-0.272048	0.00165083	-0.153263	13.7294	0.00104402	0.0162929
252131_at	AT1G28480	0.15033	0.311712	-0.129343	0.416393	0.515806	0.0021062	-0.115734	0.107618	-0.260793	13.7264	0.00104558	0.016296
266455_at	AT1G28380	0.969104	0.580546	-0.0207909	1.5072	0.969948	0.239528	0.431008	0.191144	-0.281109	13.7163	0.00105085	0.0163567
265990_at	AT1G21130	-0.329102	-0.138065	-0.0282333	-0.180568	0.00690278	0.0380111	-0.477635	-0.283033	-0.0944776	13.7056	0.00105652	0.0164235
251837_s_at	AT1G21100	-0.018137	-0.0533619	0.00276736	0.0228905	-0.0292449	0.0201522	-0.0591646	-0.0774788	-0.0146175	13.6987	0.00106012	0.0164582
246313_at	AT1G14280	-0.698281	-0.135111	-0.176177	-0.442364	0.142397	-0.0481634	-0.954199	-0.41262	-0.30419	13.6918	0.00106379	0.0164722
267361_at	AT1G14340	-0.523532	0.0432368	-0.0465489	-0.283572	0.283735	0.0927762	-0.763492	-0.197261	-0.185874	13.6938	0.00106272	0.0164722
245097_at	AT1G28420	-0.180422	-0.0188978	0.0184713	-0.0841273	0.0502815	0.0614322	-0.276717	-0.0880771	-0.0244897	13.6793	0.0010705	0.0165545
252534_at	AT1G01750	-0.844722	-0.175493	-0.24391	-0.529212	0.024359	-0.121516	-1.16023	-0.375345	-0.366304	13.6753	0.00107264	0.0165661
257857_s_at	AT1G33055	-0.0814063	-0.0252151	0.00711413	-0.0378806	-0.000373922	0.0285479	-0.124932	-0.0500563	-0.0143196	13.6699	0.00107553	0.0165893
249267_at	AT1G01060	0.197555	0.00373148	0.00935705	0.291201	0.0729264	0.0536765	0.103909	-0.0654635	-0.0349624	13.6403	0.00109155	0.0168146
259943_at	AT1G01040	-0.16186	-0.0197406	0.0525088	-0.0551111	0.0591103	0.0995961	-0.268609	-0.0985915	0.00542156	13.6314	0.00109643	0.0168481
262137_at	AT1G01010	-0.129593	0.00514986	0.0917551	-0.0199967	0.0839186	0.144565	-0.239189	-0.0736189	0.0389449	13.6312	0.00109655	0.0168481
265327_at	AT1G49780	-0.320118	0.311726	-0.356792	0.132662	0.61351	-0.158595	-0.772898	0.00994124	-0.55499	13.6189	0.00110331	0.0169143
261739_at	AT1G49720	0.104948	-0.0146903	0.0726468	0.17189	0.0283825	0.1012	0.0380061	-0.057763	0.0440939	13.6182	0.00110369	0.0169143
251579_at	AT1G33110	-0.00101839	0.00439099	0.0730263	0.0549594	0.0390937	0.0958561	-0.0569962	-0.0303117	0.0501965	13.6097	0.0011084	0.0169646
266226_at	AT1G01860	-0.0954403	0.0138078	-0.172717	0.00508729	0.0947003	-0.11497	-0.195968	-0.0670847	-0.230464	13.5935	0.00111739	0.0170804
245022_at	AT1G01940	-0.0384042	0.128824	-0.00325724	0.036933	0.197341	0.0316587	-0.113741	0.0603059	-0.0381732	13.5818	0.00112397	0.0171589
246231_at	AT1G18330 AT3G10113	-0.41535	-0.151802	-0.0964128	-0.260771	-0.0416829	-0.0263546	-0.569929	-0.26192	-0.166471	13.5669	0.00113235	0.0172648
251941_at	AT1G50140	-0.160779	-0.0119455	-0.0160865	-0.0908027	0.0595558	0.0216213	-0.230754	-0.0834468	-0.0537943	13.561	0.00113571	0.0172939
249537_at	AT1G32690	0.100685	-0.0129471	0.0244739	0.148292	0.0248079	0.0489004	0.0530781	-0.050702	4.73554e-05	13.5442	0.00114532	0.0174179
263412_at	AT1G18390	-0.272337	-0.0488401	-0.0190659	-0.149465	0.0446688	0.0375113	-0.39521	-0.142349	-0.075643	13.5377	0.00114902	0.017452
255912_at	AT1G47750	0.0910687	0.241476	-0.0585584	0.323182	0.376544	0.0298944	-0.141044	0.106408	-0.147011	13.4958	0.00117337	0.0177765
248943_s_at	AT1G76140	-0.0299667	-0.0473497	-0.234729	0.0887734	0.0382562	-0.158189	-0.148707	-0.132956	-0.311269	13.4968	0.00117275	0.0177765
264890_at	AT1G76110	0.0362778	-0.127865	-0.022292	0.145577	-0.0741383	0.00728775	-0.0730215	-0.181591	-0.0518718	13.4864	0.0011789	0.0178375
259586_at	AT1G16170	-0.296751	-0.0170527	-0.187846	-0.18007	0.085082	-0.127281	-0.413432	-0.119187	-0.248411	13.4792	0.00118315	0.0178792
252226_at	AT1G30490	0.384944	-0.0417277	0.12276	0.570024	0.0921935	0.209051	0.199864	-0.175649	0.0364695	13.4637	0.00119235	0.0179727
256337_at	AT1G08130	-0.268129	0.320507	-0.135141	0.0487267	0.543717	0.017494	-0.584985	0.0972966	-0.287776	13.4637	0.00119233	0.0179727
252602_at	AT1G11580	0.134962	0.0365955	0.041658	0.180231	0.0782197	0.0692294	0.0896928	-0.00502863	0.0140867	13.4463	0.00120273	0.0181062
254058_at	AT1G15920	-0.0515828	-0.0192034	0.0272819	-0.0121671	0.0219168	0.0486173	-0.0909986	-0.0603236	0.00594646	13.4335	0.00121046	0.018178
245777_at	AT1G50600	-0.380527	0.0774514	-0.100149	-0.169367	0.209264	-0.00474525	-0.591688	-0.0543608	-0.195552	13.4334	0.00121054	0.018178
255478_at	AT1G50420	-0.173868	-0.0186148	-0.00247817	-0.0902061	0.0464247	0.036244	-0.25753	-0.0836543	-0.0412004	13.4171	0.00122041	0.018303
262653_at	AT1G80700 AT1G80980	0.345357	0.21002	-0.000440881	0.543534	0.352745	0.0850157	0.147179	0.0672956	-0.0858975	13.3971	0.0012327	0.0184642
260804_at	AT1G22570	-0.613981	0.380828	-0.218427	-0.151534	0.723694	-0.00401311	-1.07643	0.0379612	-0.43284	13.3851	0.0012401	0.0185517
248953_at	AT1G64560	-0.102259	-0.0627731	0.0522947	-0.00697151	0.00973003	0.0928903	-0.197546	-0.135276	0.011699	13.3703	0.00124932	0.0186645
262793_at	AT1G64500	-0.393613	-0.0678884	-0.0959624	-0.238977	0.0369075	-0.0246566	-0.548249	-0.172684	-0.167268	13.368	0.00125077	0.0186645
248327_at	AT1G37130	-0.509851	0.257661	-0.135261	-0.147042	0.501214	0.00754977	-0.87266	0.0141083	-0.278072	13.347	0.00126397	0.0188379
265667_at	AT1G35580	-0.155842	-0.0093018	-0.0237005	-0.0904393	0.0576807	0.0142356	-0.221246	-0.0762843	-0.0616367	13.3023	0.00129254	0.0192157
248612_at		0.151476	0.0315127	0.00834349	0.220221	0.0824868	0.0430824	0.0827319	-0.0194614	-0.0263954	13.3039	0.00129151	0.0192157
256399_at	AT1G59590	0.0176707	0.000219625	0.106163	0.0998773	0.0475456	0.142793	-0.0645359	-0.0471063	0.0695336	13.2431	0.00133134	0.0197678
249208_at	AT1G59650	0.202642	0.238404	-0.0371309	0.40111	0.379442	0.046968	0.00417391	0.0973665	-0.12123	13.232	0.00133875	0.0198531
246748_at	AT1G78000	-0.071587	-0.0294704	0.0605242	-0.00503848	0.0449	0.0989641	-0.138135	-0.103841	0.0220842	13.2278	0.00134157	0.0198576
254926_at	AT1G78080	-0.325707	0.139226	-0.115208	-0.111534	0.294352	-0.0174933	-0.539879	-0.0159	-0.212923	13.2266	0.00134238	0.0198576
257129_at	AT1G77920	-0.367126	-0.105815	0.0808023	-0.103837	0.0300535	0.166405	-0.630416	-0.241683	-0.00480035	13.2217	0.00134572	0.0198823
256442_at	AT1G74950	-0.448385	0.464281	-0.222889	0.0518697	0.807487	0.00662966	-0.94864	0.121075	-0.452409	13.21	0.00135358	0.0199737
267564_at	AT1G74770	0.121381	0.0369907	0.0577187	0.158754	0.0633927	0.0926922	0.0840086	0.0105887	0.0227452	13.1898	0.0013673	0.0201512
248663_at	AT1G53885 AT1G53903	-0.146557	-0.0657383	-0.0247128	-0.0873682	-0.00921104	0.00544821	-0.205746	-0.122266	-0.0548738	13.1714	0.00137995	0.0203125
251186_at	AT2G48130	0.00183608	0.0401181	-0.0366395	0.0367261	0.074832	-0.0126415	-0.033054	0.00540418	-0.0606375	13.1539	0.00139208	0.0204658
264123_at	AT1G72830	0.0236803	-0.0131304	0.0635695	0.0923458	0.0214523	0.0869882	-0.0449853	-0.0477132	0.0401508	13.1428	0.00139982	0.0205313
262809_at	AT1G72900	0.290837	0.137999	0.0141208	0.435437	0.250953	0.0788829	0.146238	0.025044	-0.0506412	13.1426	0.00139998	0.0205313
258651_at	AT1G72920	0.333758	-0.0520589	0.0200909	0.508978	0.0731184	0.0986567	0.158539	-0.177236	-0.0584748	13.1183	0.00141709	0.0206805
246840_at	AT1G72940	0.0457468	-0.023599	0.102508	0.121984	0.0318511	0.142718	-0.0304903	-0.0790491	0.0622984	13.1204	0.00141561	0.0206805
259707_at	AT1G49340 AT1G51040	0.0146246	-0.034494	-0.164116	0.117557	0.0439331	-0.111443	-0.0883075	-0.112921	-0.216788	13.1188	0.00141675	0.0206805
257314_at	AT1G34640	-0.472458	-0.0651471	-0.0140705	-0.24209	0.0830164	0.0784319	-0.702825	-0.213311	-0.106573	13.1185	0.00141697	0.0206805
245671_at	AT1G11210	0.0862708	0.159401	0.0467559	0.146073	0.21329	0.0761329	0.0264682	0.105512	0.017379	13.1099	0.00142302	0.0207164
264256_at	AT1G17170	0.0725336	-0.0234631	0.012568	0.112548	0.00980976	0.0311119	0.0325191	-0.056736	-0.00597602	13.111	0.00142226	0.0207164
253004_at	AT1G17230 AT1G17235	-0.0808286	0.0750656	-0.0643929	-0.00516617	0.145099	-0.0266204	-0.156491	0.00503223	-0.102165	13.0885	0.00143839	0.0209145
254592_at	AT1G17100	-0.377228	0.11429	0.0144539	-0.153723	0.26981	0.11079	-0.600732	-0.0412297	-0.0818819	13.0674	0.00145362	0.0211103
253095_at	AT1G34210	-0.118782	-0.0604377	-0.0124801	-0.067014	-0.0124545	0.0162818	-0.17055	-0.108421	-0.0412421	13.0627	0.00145706	0.0211345
249544_at	AT1G15110	0.051051	-0.011608	-0.169736	0.161218	0.0628745	-0.0913478	-0.0591156	-0.0860905	-0.248123	13.0532	0.00146396	0.0212088
265617_at	AT1G15260	0.0529892	0.0352198	-0.0214243	0.101608	0.0714761	-0.00258429	0.0043705	-0.00103641	-0.0402643	13.0364	0.00147634	0.0213621
254921_at	AT1G14120	-0.26204	-0.0938335	-0.0197977	-0.143118	0.000247924	0.0391127	-0.380962	-0.187915	-0.0787081	13.0271	0.00148323	0.0214358
261800_at	AT1G06620	0.0337231	-0.0404484	0.0373337	0.0737089	-0.00718608	0.0690636	-0.00626279	-0.0737106	0.00560372	13.0196	0.00148876	0.0214896
246825_at	AT1G06640	0.454713	0.10078	-0.0358468	0.71044	0.239885	0.0632827	0.198986	-0.0383245	-0.134976	13.0141	0.00149286	0.0215228
259159_at	AT1G14040	0.0348135	-0.0111108	0.0400618	0.0485839	0.013218	0.0557811	0.0210431	-0.0354397	0.0243425	13.0083	0.00149719	0.0215592
244960_at	AT1G14130	-0.0110164	0.110135	-0.015469	0.0646337	0.169556	0.0208414	-0.0866665	0.050714	-0.0517794	13.0045	0.00150009	0.0215749
250954_at	AT1G76060	-0.0688211	-0.0159131	0.0699975	0.0114899	0.0381428	0.107292	-0.149132	-0.069969	0.0327034	12.9898	0.00151114	0.0217076
254919_at	AT1G76010	-0.303889	0.128382	-0.0090332	-0.113357	0.266834	0.073516	-0.494422	-0.0100703	-0.0915824	12.9685	0.00152731	0.0218888
257553_at	AT1G16530	-0.135417	-0.0280824	0.0746644	-0.0192751	0.0472031	0.124959	-0.25156	-0.103368	0.0243695	12.9683	0.00152742	0.0218888
259154_at	AT1G16370	0.0988874	0.10607	-0.0311379	0.198673	0.182446	0.0100213	-0.000898578	0.0296932	-0.0722972	12.958	0.00153537	0.0219763
262934_s_at	AT1G13110	0.214448	-0.0292927	0.0533689	0.329409	0.0393723	0.103806	0.0994877	-0.0979578	0.00293131	12.9479	0.00154312	0.0220607
260964_at	AT1G20930	0.079971	0.0323638	0.00514454	0.11598	0.0601197	0.0253127	0.0439616	0.00460789	-0.0150236	12.9375	0.00155115	0.022104
256763_at	AT1G11720	0.55652	0.110251	0.0724027	0.797024	0.275246	0.187675	0.316016	-0.0547442	-0.04287	12.9368	0.00155171	0.022104
262918_at	AT1G11700	0.0692959	0.0857573	0.179832	0.123432	0.135976	0.221787	0.0151598	0.0355385	0.137876	12.9397	0.00154942	0.022104
245451_at	AT1G64700	-0.231828	0.0427449	-0.0547103	-0.120359	0.145903	0.000504962	-0.343297	-0.060413	-0.109926	12.9286	0.0015581	0.0221685
253294_at	AT1G59870	-0.415083	-0.0397444	-0.0316278	-0.219413	0.085597	0.052457	-0.610754	-0.165086	-0.115712	12.926	0.00156012	0.0221708
256986_at	AT1G65000	0.164388	0.00590599	0.0450342	0.238898	0.0497479	0.0852036	0.0898792	-0.037936	0.00486475	12.9132	0.00157013	0.0222865
249810_at	AT1G65790 AT1G65800	-0.249334	-0.0671934	-0.0758115	-0.160878	0.00384518	-0.0314417	-0.337789	-0.138232	-0.120181	12.9092	0.00157325	0.0223042
263391_at	AT1G16270 AT1G79570	-0.253114	-0.027027	0.293225	0.0676437	0.180017	0.432695	-0.573871	-0.234071	0.153754	12.9054	0.00157626	0.0223204
255552_at	AT1G54220	0.169933	0.0672367	0.0508549	0.229047	0.110171	0.0781071	0.110818	0.0243021	0.0236028	12.8867	0.00159103	0.0224975
258038_at	AT1G23390	-0.794149	-0.0525182	-0.076939	-0.424189	0.222523	0.0849245	-1.16411	-0.327559	-0.238803	12.8848	0.00159254	0.0224975
252113_at	AT1G54540	0.106552	-0.0266483	0.0511639	0.175239	0.0172765	0.0808743	0.0378644	-0.070573	0.0214534	12.8677	0.00160627	0.0226645
266175_at	AT1G23850	-0.162789	-0.0474571	-0.0816888	-0.112825	-0.00867861	-0.0309906	-0.212754	-0.0862356	-0.132387	12.8647	0.0016087	0.022672
254652_at	AT2G05310 AT4G13500	0.738826	0.241446	0.158897	1.02946	0.485101	0.285916	0.448192	-0.00220911	0.0318782	12.848	0.00162218	0.022835
252647_at	AT2G18140 AT2G18150	0.0241516	-0.014906	-0.0229787	0.0440144	0.00964117	-0.00523349	0.00428877	-0.0394531	-0.0407239	12.8432	0.00162607	0.0228627
245023_at	AT2G17550	-0.0120564	0.0650463	-0.0371244	0.00836101	0.115614	-0.012599	-0.0324739	0.0144789	-0.0616499	12.8296	0.00163714	0.0229913
266890_at	AT1G03080	0.00867261	0.0108651	-0.0253706	0.0322125	0.033393	-0.0150491	-0.0148672	-0.0116628	-0.035692	12.823	0.0016426	0.0230408
266459_at	AT1G03040	0.054767	0.0218879	0.0851055	0.100679	0.0459583	0.109994	0.00885493	-0.00218247	0.0602165	12.8145	0.00164953	0.0231109
259594_at	AT1G78600	-0.0717897	0.0238715	0.0370757	-0.0167755	0.0618339	0.0603607	-0.126804	-0.0140909	0.0137906	12.7798	0.00167845	0.0234885
262673_at	AT1G54030	0.110367	-0.0479172	0.178875	0.25054	0.0538998	0.250324	-0.0298064	-0.149734	0.107426	12.7774	0.00168044	0.0234888
264757_at	AT1G05710	0.0593211	0.254066	-0.127432	0.333568	0.432925	-0.0144888	-0.214926	0.0752071	-0.240375	12.7717	0.00168527	0.0235287
253446_at	AT1G05620	0.0832674	-0.0540027	0.110128	0.192628	0.0159933	0.169514	-0.0260934	-0.123999	0.0507419	12.7612	0.00169407	0.0236238
253705_at	AT1G05575	0.0588816	-0.0475846	-0.00390969	0.0983905	-0.00134844	0.0145417	0.0193726	-0.0938208	-0.0223611	12.7585	0.00169641	0.0236289
267506_at	AT1G05520	-0.0362968	-0.0288241	0.00159906	-0.0121072	-0.0140647	0.0144685	-0.0604865	-0.0435835	-0.0112704	12.7382	0.00171367	0.0238414
250670_at	AT1G10510	0.0732108	0.438297	-0.0456593	0.328099	0.678439	0.0695975	-0.181678	0.198155	-0.160916	12.7211	0.00172838	0.0240181
251203_at	AT2G31380	0.210056	-0.0363605	0.04944	0.32053	0.0421244	0.101718	0.0995828	-0.114845	-0.00283822	12.7073	0.00174038	0.0241463
264800_at	AT2G38810	0.631577	-0.00189192	0.10275	0.925203	0.213835	0.237626	0.337951	-0.217619	-0.0321273	12.7058	0.00174166	0.0241463
253237_at	AT2G01930	0.229854	0.0341824	-0.0145981	0.349913	0.133928	0.0459634	0.109795	-0.0655636	-0.0751596	12.6954	0.0017508	0.0242448
258060_at	AT2G11810	-0.251235	-0.0491091	-0.0253838	-0.136062	0.0195417	0.0219435	-0.366408	-0.11776	-0.072711	12.6839	0.00176087	0.0243559
247389_at	AT2G28720	0.243293	0.0643492	0.0354331	0.346662	0.13946	0.0852312	0.139925	-0.0107617	-0.0143649	12.6599	0.00178213	0.0246215
247846_at	AT2G31880	-0.00145693	-0.0359145	0.0497357	0.0554178	0.00304785	0.0779636	-0.0583317	-0.0748769	0.0215079	12.6557	0.00178588	0.0246448
257140_at	AT2G24850	-0.525682	-0.0224754	-0.265983	-0.29974	0.147081	-0.147446	-0.751625	-0.192032	-0.38452	12.648	0.0017928	0.0247117
257598_at	AT2G21660 AT3G13230	0.0442129	-0.0163902	0.105385	0.115272	0.0389113	0.144668	-0.0268464	-0.0716918	0.0661013	12.6413	0.00179876	0.0247589
245329_at	AT2G16365	-0.0876994	0.0385409	-0.0975712	0.0194253	0.103605	-0.0590054	-0.194824	-0.0265235	-0.136137	12.6394	0.00180044	0.0247589
265109_s_at	AT2G15390	-0.547994	-0.00534961	-0.0744713	-0.277631	0.131349	0.00377363	-0.818358	-0.142048	-0.152716	12.6372	0.00180246	0.0247589
261584_at	AT2G17030	0.11572	-0.0669169	0.0357715	0.207882	-0.00734979	0.0817163	0.0235576	-0.126484	-0.0101733	12.6296	0.00180937	0.0248252
245947_at	AT2G01820	-0.558612	-0.138098	-0.0793393	-0.313109	0.0155989	0.0193252	-0.804116	-0.291794	-0.178004	12.6119	0.00182543	0.0250168
254606_at	AT1G04350	0.000855411	-0.196887	0.000581666	0.00378498	-0.0877404	0.00282365	-0.00207416	-0.306034	-0.00166031	12.6046	0.00183207	0.0250789
266110_at	AT1G04400	-0.320171	-0.0839313	0.0972521	-0.102963	0.0924395	0.200803	-0.537379	-0.260302	-0.00629897	12.6003	0.001836	0.0251039
251362_at	AT1G26930	-0.0854334	0.00674521	0.0122668	-0.033883	0.0309385	0.0287416	-0.136984	-0.017448	-0.00420811	12.5772	0.0018574	0.0253675
249393_at	AT1G31220	-0.116339	0.175685	-0.0245675	0.0370551	0.28403	0.043502	-0.269733	0.0673407	-0.092637	12.5617	0.00187183	0.0255353
256046_at	AT1G31190	-0.270723	0.159594	0.0844056	-0.0702188	0.302819	0.180745	-0.471227	0.0163679	-0.0119338	12.5438	0.00188864	0.0257231
254724_at	AT2G13540	0.00359698	-0.0873497	0.114568	0.127421	0.00140004	0.184252	-0.120227	-0.176099	0.0448835	12.5425	0.00188991	0.0257231
267259_at	AT2G21320	-0.00659168	-0.0100842	0.0321417	0.0261374	0.0100995	0.0472512	-0.0393207	-0.0302679	0.0170323	12.5277	0.00190391	0.025884
261618_at	AT2G21380	0.495295	0.101807	0.0619365	0.7146	0.273512	0.163018	0.275989	-0.0698983	-0.0391447	12.5035	0.00192708	0.0261692
263556_at	AT2G46450	-0.297973	0.179127	0.0758466	-0.0780989	0.335315	0.17635	-0.517848	0.0229388	-0.0246566	12.4909	0.0019393	0.0263052
248759_at	AT2G46340	-0.0181386	-0.0296209	0.0917993	0.0733285	0.0310277	0.133611	-0.109606	-0.0902695	0.0499877	12.4539	0.00197546	0.0267457
259979_at	AT2G46370	-0.299221	0.181812	-0.034245	-0.0817612	0.342528	0.0700742	-0.516681	0.0210961	-0.138564	12.4531	0.00197626	0.0267457
249065_at	AT2G24540	-0.341157	0.0335166	0.178534	-0.0870273	0.2586	0.316535	-0.595286	-0.191567	0.0405327	12.4481	0.00198117	0.0267817
266140_at	AT2G24600	-0.254807	-0.176364	0.155205	0.0455357	0.0160622	0.269961	-0.55515	-0.36879	0.0404482	12.4249	0.00200433	0.0270224
258002_at	AT2G36970	0.10692	0.337536	-0.187103	0.466408	0.59488	-0.0337374	-0.252568	0.0801918	-0.340469	12.4235	0.00200577	0.0270224
258470_at	AT2G36830	0.183468	-0.00680069	-0.0146026	0.28156	0.0653777	0.0457046	0.0853761	-0.0789791	-0.0749097	12.426	0.00200319	0.0270224
258848_at	AT2G21870	0.0616039	0.0198667	0.0296608	0.0772962	0.0402643	0.0468241	0.0459116	-0.000530778	0.0124976	12.4105	0.00201881	0.0271674
246298_at	AT2G36410	0.0603171	-0.106858	0.0878586	0.202314	-0.0203837	0.155802	-0.0816801	-0.193333	0.019915	12.408	0.0020213	0.0271702
257714_at	AT2G35930	-0.0403041	-0.0232225	-0.203637	0.0710582	0.0571085	-0.131234	-0.151666	-0.103553	-0.276041	12.3994	0.00203006	0.0272572
245876_at	AT2G35940	-0.173144	-0.120704	-0.0309577	-0.101567	-0.0569882	0.0147834	-0.244722	-0.184421	-0.0766989	12.3939	0.0020356	0.0273009
246126_at	AT2G35880	0.331326	0.00644685	0.0395009	0.489736	0.119428	0.110664	0.172917	-0.106535	-0.0316623	12.3713	0.00205875	0.0275804
245199_at	AT2G42760	0.0945837	0.0231799	-0.00578721	0.145096	0.0609856	0.0192002	0.0440711	-0.0146258	-0.0307746	12.3552	0.00207537	0.0277718
261655_at	AT2G22475	-0.119549	-0.0180824	0.0183002	-0.0473059	0.0280016	0.0479531	-0.191792	-0.0641664	-0.0113526	12.3339	0.00209767	0.0280387
266656_at	AT2G03800	-0.417007	-0.0276875	-0.134141	-0.242446	0.10591	-0.0459213	-0.591569	-0.161285	-0.22236	12.3314	0.00210027	0.028042
252830_at	AT2G03690	0.184371	-0.0221197	0.0875555	0.292908	0.0428923	0.13721	0.0758347	-0.0871317	0.0379009	12.3283	0.00210354	0.0280543
245346_at	AT2G03710	-0.215357	0.00750738	-0.000124192	-0.105576	0.121501	0.0571363	-0.325137	-0.106487	-0.0573847	12.3184	0.00211399	0.0281621
264605_at	AT2G22330	-0.571196	-0.180147	-0.113044	-0.333291	-0.0300089	-0.0186172	-0.8091	-0.330286	-0.20747	12.3105	0.00212231	0.0282414
259996_at	AT1G79110	-0.623034	-0.269713	-0.179049	-0.40141	-0.0917688	-0.067625	-0.844657	-0.447658	-0.290473	12.3065	0.00212659	0.0282536
264003_at	AT1G02270	0.198906	0.00428656	0.145702	0.307891	0.0782903	0.195918	0.089921	-0.0697171	0.0954855	12.3052	0.00212796	0.0282536
254247_at	AT1G79310	-0.202459	0.0416891	-0.0315701	-0.0914679	0.121474	0.0308695	-0.313451	-0.0380959	-0.0940097	12.3018	0.00213158	0.0282701
250075_at	AT1G02205	-0.11531	-0.0714349	-0.0470235	-0.0884526	-0.0192292	-0.0196067	-0.142168	-0.123641	-0.0744404	12.296	0.00213776	0.0283206
247822_at	AT1G65430	-0.115325	-0.0787852	0.0846182	0.0132266	0.0137711	0.149443	-0.243877	-0.171342	0.0197933	12.2753	0.00215998	0.0285514
253808_at	AT1G65370	0.248335	0.0629887	0.0467239	0.349269	0.156754	0.0996894	0.147401	-0.0307767	-0.00624162	12.2774	0.00215775	0.0285514
264389_at	AT1G67470	0.291237	0.156088	0.0773664	0.395968	0.237551	0.137942	0.186505	0.0746238	0.0167913	12.2617	0.0021747	0.0287142
264841_at	AT1G54740	-0.186351	0.0478107	-0.0144345	-0.0875483	0.150076	0.0322195	-0.285155	-0.0544549	-0.0610886	12.2593	0.00217736	0.0287176
267428_at	AT1G09180	0.222656	0.0583286	0.11278	0.293322	0.118637	0.151728	0.15199	-0.00197933	0.0738311	12.2513	0.0021861	0.028801
264792_at	AT1G09270	0.088161	-0.00616929	0.0679286	0.15333	0.028535	0.0977176	0.0229916	-0.0408736	0.0381396	12.2383	0.00220031	0.0289562
265481_at	AT1G78800	0.00783655	0.223357	0.0318159	0.105404	0.325362	0.0804981	-0.0897313	0.121351	-0.0168663	12.2202	0.00222029	0.0291869
260397_at	AT1G04230	0.0291257	-0.0536667	0.107596	0.138631	0.0168007	0.164645	-0.0803798	-0.124134	0.0505457	12.2115	0.00222998	0.029282
245338_at	AT1G04140	0.155185	0.00786676	-0.0129815	0.238959	0.0840559	0.0317143	0.0714107	-0.0683224	-0.0576773	12.1901	0.00225395	0.0295642
261866_at	AT1G04120	0.466653	0.0194683	0.0324616	0.700647	0.169731	0.120101	0.232658	-0.130794	-0.0551775	12.1773	0.00226849	0.0297204
250580_at	AT1G11960	0.0624875	0.136278	-0.0401616	0.167403	0.220791	0.0167621	-0.0424283	0.0517657	-0.0970853	12.1752	0.00227084	0.0297204
263786_at	AT1G27290	0.43495	-0.0041251	0.0194786	0.658397	0.155611	0.113148	0.211504	-0.163861	-0.0741913	12.1516	0.00229785	0.0300409
247075_at	AT1G55830	-0.0690981	-0.0529487	0.0641676	0.0209512	0.0121754	0.109018	-0.159147	-0.118073	0.019317	12.1319	0.00232055	0.0303045
253702_at	AT1G04550	0.135347	-0.0101976	0.0343832	0.199863	0.0413316	0.0708715	0.0708308	-0.0617268	-0.00210505	12.1266	0.00232669	0.0303514
262637_at	AT1G09970	0.234071	0.0491082	-0.00379564	0.356115	0.14361	0.0519702	0.112027	-0.045394	-0.0595615	12.1187	0.0023359	0.0304382
256989_at	AT1G65510	-0.0796442	0.52565	-0.222643	0.380185	0.895361	-0.0194184	-0.539474	0.155939	-0.425867	12.1	0.0023579	0.0306913
252097_at	AT1G70230	0.678412	0.254168	0.210532	0.918908	0.423264	0.322866	0.437917	0.0850727	0.0981983	12.0946	0.00236424	0.0307402
245363_at	AT1G61360	0.778184	0.315618	0.131853	1.11504	0.593236	0.280351	0.441323	0.0379993	-0.0166461	12.0892	0.00237061	0.0307896
245412_at	AT1G08620	0.467082	0.0485508	0.102891	0.674921	0.177029	0.180676	0.259242	-0.0799277	0.0251063	12.0748	0.00238776	0.0309785
259179_at	AT1G08800	-0.466893	-0.034563	-0.112569	-0.262287	0.119961	-0.0370872	-0.671498	-0.189087	-0.188052	12.0692	0.0023945	0.0310322
253697_at	AT1G08700	0.211039	0.261855	-0.202015	0.545317	0.498294	-0.0388007	-0.123238	0.0254164	-0.365228	12.0669	0.0023972	0.0310334
256366_at	AT1G03740	-0.0129076	0.156311	-0.0663159	0.177944	0.261836	0.00201852	-0.203759	0.0507867	-0.13465	12.0612	0.00240408	0.0310887
265448_at	AT2G17340	0.0855931	0.0372569	-0.0653246	0.277455	0.0944363	-0.039226	-0.106269	-0.0199225	-0.0914232	12.0566	0.00240953	0.0311255
261220_at	AT1G61180 AT1G61190 AT1G61300 AT1G61310	0.484837	0.172643	0.0600689	0.702331	0.334299	0.164173	0.267342	0.0109885	-0.0440355	12.0436	0.00242533	0.031265
249482_at	AT1G23180	-0.260305	-0.0152784	-0.0645143	-0.148323	0.0825328	-0.0168839	-0.372288	-0.11309	-0.112145	12.0431	0.0024259	0.031265
250932_s_at	AT1G60680	-0.0802534	0.05135	-0.00567704	-0.000655446	0.085688	0.0188302	-0.159851	0.0170121	-0.0301843	12.0412	0.00242819	0.031265
256793_at	AT1G76900	0.17947	0.19112	0.0220942	0.284277	0.299297	0.0753627	0.0746633	0.0829433	-0.0311744	12.0279	0.00244437	0.0314393
253491_at	AT1G27120	0.320366	-0.00520884	-0.0253742	0.500592	0.124581	0.0554406	0.140141	-0.134999	-0.106189	12.0157	0.00245934	0.0315977
263779_at	AT1G27030	-0.0954443	-0.0155338	0.0413236	-0.0174241	0.033912	0.0718631	-0.173465	-0.0649796	0.0107841	12.0032	0.00247478	0.0317619
267257_at	AT1G51980	-0.014243	-0.0059234	0.0515615	0.0372032	0.0254942	0.072313	-0.0656892	-0.037341	0.0308099	12.001	0.00247752	0.0317629
251117_at	AT1G55450	-0.0386065	-0.052351	0.018443	0.0106295	-0.0139217	0.0403988	-0.0878424	-0.0907803	-0.0035127	11.9925	0.00248805	0.0318285
249983_at	AT1G62630 AT1G63360	-0.132917	0.306042	-0.130778	0.163137	0.519047	0.00845214	-0.428971	0.093037	-0.270007	11.9896	0.00249169	0.0318285
261810_at	AT1G62660	-0.15458	-0.0384965	0.00828151	-0.0662661	0.015283	0.0425544	-0.242893	-0.0922759	-0.0259914	11.9904	0.00249072	0.0318285
265182_at	AT1G23830	-0.0839778	-0.0320936	-0.0166572	-0.050592	-0.00660768	0.00171773	-0.117364	-0.0575795	-0.0350322	11.9883	0.00249331	0.0318285
265569_at	AT1G23740	-0.164658	-0.174023	-0.0147241	-0.0551239	-0.078216	0.0356439	-0.274192	-0.269831	-0.0650921	11.9809	0.00250257	0.0318869
261193_at	AT1G23840	-0.0575147	0.139195	-0.0346735	0.0590359	0.226231	0.0239129	-0.174065	0.0521598	-0.09326	11.9803	0.00250324	0.0318869
253096_at	AT2G36810	-0.156764	0.11987	0.00500501	-0.0247295	0.208785	0.0603944	-0.288799	0.0309542	-0.0503844	11.9697	0.00251662	0.0320231
263112_at	AT2G36650	0.321236	0.149271	0.103477	0.428994	0.234114	0.163746	0.213478	0.0644284	0.0432079	11.9637	0.00252421	0.0320855
256751_at	AT2G22690	1.19283	0.00568114	0.206833	1.75964	0.419118	0.468189	0.626017	-0.407755	-0.0545231	11.951	0.00254029	0.0322555
262583_at	AT2G18210	0.311263	0.0193366	0.225149	0.461248	0.13245	0.304316	0.161278	-0.0937772	0.145981	11.9384	0.00255623	0.0324234
255664_at	AT2G13290	0.422771	0.050223	0.163861	0.592813	0.177113	0.243724	0.252729	-0.0766673	0.0839983	11.9324	0.002564	0.0324873
256098_at	AT2G20760	-0.939183	-0.126379	0.0555038	-0.425248	0.260399	0.289252	-1.45312	-0.513158	-0.178244	11.9258	0.00257244	0.0325596
255674_at	AT2G20670	0.202448	0.0523691	0.0514233	0.281461	0.119178	0.0892973	0.123436	-0.0144394	0.0135493	11.9199	0.00257998	0.0326205
249469_at	AT2G20870	0.200299	-0.0102928	-0.146308	0.377228	0.113056	-0.0498517	0.0233704	-0.133642	-0.242764	11.9146	0.00258688	0.0326731
260312_at	AT2G37170 AT2G37180	-0.48767	-0.155875	0.0439181	-0.197506	0.0424934	0.168237	-0.777834	-0.354244	-0.0804008	11.9029	0.00260213	0.0328309
AFFX-Athal-Ubq_M_f_at	AT2G46590	0.0605133	0.0162256	0.0149301	0.0839924	0.0325652	0.0281384	0.0370341	-0.000114095	0.00172177	11.8961	0.00261091	0.0328838
249485_at	AT2G46520	-0.516849	0.126989	-0.175468	-0.199032	0.336973	-0.0455239	-0.834666	-0.0829951	-0.305412	11.8954	0.00261184	0.0328838
255910_at	AT2G15960	-0.0877445	-0.104073	0.116627	0.0741668	0.01182	0.194971	-0.249656	-0.219966	0.0382825	11.8675	0.00264848	0.0333099
246139_at	AT2G06050	-0.0315799	-0.0224992	0.0770949	0.0564732	0.0335284	0.111183	-0.119633	-0.0785267	0.043007	11.8451	0.00267837	0.033641
254151_at	AT2G05620	-0.104371	0.0428647	0.0011319	-0.0334583	0.0876174	0.0417359	-0.175284	-0.00188808	-0.0394721	11.8435	0.00268045	0.033641
260451_at	AT2G25520	0.110623	-0.218563	0.212451	0.425111	-0.00948631	0.341474	-0.203865	-0.42764	0.0834277	11.8331	0.0026945	0.0337818
255908_s_at	AT2G25490	-0.265317	-0.016821	-0.0479496	-0.143315	0.075814	0.0037159	-0.387319	-0.109456	-0.0996152	11.799	0.0027408	0.0343262
263739_at	AT2G27470	-0.472387	-0.181432	-0.0699701	-0.23541	-0.071318	-0.00241275	-0.709363	-0.291546	-0.137527	11.7949	0.00274648	0.0343612
247219_at	AT2G32040	-0.0418202	-0.0436761	0.00922371	0.00965595	-0.0154648	0.0261672	-0.0932963	-0.0718874	-0.00771979	11.7667	0.00278538	0.0348113
255304_at	AT2G32090	-0.254516	-0.0422332	-0.0265046	-0.135961	0.0591837	0.0305507	-0.373071	-0.14365	-0.0835599	11.7562	0.00280015	0.0349593
259853_at	AT2G32190	-0.397579	-0.141233	-0.0125161	-0.183978	0.000501294	0.0705478	-0.61118	-0.282967	-0.0955801	11.7433	0.0028182	0.0351479
246213_at	AT2G03550	-0.135905	-0.00256483	-0.0153279	-0.0681247	0.0420437	0.0120843	-0.203685	-0.0471734	-0.04274	11.7346	0.00283045	0.0352638
267628_at	AT2G03470	-0.264126	-0.165151	0.0245794	-0.0879921	-0.0374519	0.107782	-0.440261	-0.29285	-0.0586228	11.7232	0.00284667	0.0354289
264987_at	AT2G32030	-0.0457797	-0.0869157	0.0813147	0.067435	0.000741151	0.136685	-0.158994	-0.174573	0.0259439	11.7156	0.00285747	0.0355262
260168_at	AT2G17980	-0.149444	-0.0145459	0.0659214	-0.0320516	0.0728558	0.116939	-0.266837	-0.101948	0.0149036	11.7113	0.0028637	0.0355666
261652_at	AT4G00270	-0.220096	-0.0982203	-0.0138766	-0.106473	-0.0032602	0.0342983	-0.333718	-0.19318	-0.0620514	11.7052	0.00287245	0.0356382
266402_at	AT2G37280	-0.126909	-0.0755905	0.0237581	-0.0359508	-0.00504747	0.0666036	-0.217868	-0.146134	-0.0190875	11.699	0.00288135	0.0357113
245089_at	AT2G37470	0.203004	0.0602412	0.145604	0.310207	0.111501	0.150432	0.0958017	0.00898173	0.140777	11.6878	0.00289745	0.0358364
248082_at	AT2G24240	0.381203	0.0321591	0.0193103	0.570701	0.172046	0.115081	0.191705	-0.107728	-0.0764601	11.6879	0.00289743	0.0358364
262598_at	AT2G24280	-0.354277	-0.0560376	-0.102753	-0.209584	0.0495294	-0.0333464	-0.49897	-0.161604	-0.17216	11.6791	0.0029101	0.0359556
251840_at	AT2G24100	0.220559	0.00281737	-0.0621106	0.368762	0.11687	0.00512779	0.0723562	-0.111235	-0.129349	11.653	0.00294844	0.0363916
258432_at	AT2G18670 AT2G18680	-0.0511926	-0.0342353	0.0520716	0.0171884	0.0143565	0.0875749	-0.119574	-0.0828271	0.0165683	11.6476	0.00295635	0.0364515
253897_at	AT2G18630	0.00989932	-0.00206851	0.104736	0.0857384	0.0513629	0.144759	-0.0659398	-0.0554999	0.0647127	11.6383	0.0029701	0.0365832
258140_at	AT2G18790	-0.0197395	0.0768269	-0.0218551	0.0414067	0.127508	0.00552558	-0.0808857	0.0261453	-0.0492357	11.6355	0.00297427	0.0365967
264232_at	AT2G37940	-0.472502	0.0453357	-0.0887293	-0.227511	0.219337	0.00458739	-0.717493	-0.128665	-0.182046	11.6166	0.00300256	0.0369067
263032_at	AT2G37900	0.326219	0.254211	-0.0644828	0.595291	0.453427	0.0545664	0.0571457	0.0549945	-0.183532	11.6098	0.0030128	0.0369219
247506_at	AT2G02080	0.282699	0.0425749	0.0297107	0.419394	0.122509	0.0828404	0.146004	-0.0373589	-0.0234191	11.6109	0.00301115	0.0369219
265366_at	AT2G28120	-0.120899	-0.0431411	0.0904063	0.0360679	0.0644098	0.120654	-0.277867	-0.150692	0.0601583	11.6096	0.00301308	0.0369219
254163_s_at	AT2G38870	-0.116293	0.28551	-0.22549	0.22662	0.534656	-0.0683712	-0.459206	0.0363644	-0.382609	11.5989	0.0030293	0.0370824
252119_at	AT2G02450	0.033247	-0.010701	0.104978	0.151123	0.0326412	0.155595	-0.0846291	-0.0540432	0.0543607	11.5824	0.00305435	0.0373125
252418_at	AT2G27550	0.0137392	-0.0351974	-0.0976108	0.0701716	0.0176864	-0.0616478	-0.0426932	-0.0880811	-0.133574	11.5825	0.00305421	0.0373125
250355_at	AT2G28740	0.111609	0.00203967	0.00644966	0.169033	0.0372214	0.036557	0.0541858	-0.033142	-0.0236577	11.5512	0.00310241	0.0378609
255495_at	AT2G29310	-0.0412756	-0.0161553	0.0636271	0.0240315	0.0316555	0.0983947	-0.106583	-0.0639661	0.0288595	11.5378	0.00312313	0.0380747
248006_at	AT2G29320	-0.352944	-0.0878251	0.150182	-0.0500192	0.0916796	0.271934	-0.655868	-0.26733	0.0284295	11.5344	0.00312855	0.0381019
259507_at	AT2G29360	0.684038	-0.000607253	-0.114605	1.10963	0.300117	0.0632584	0.258448	-0.301332	-0.292468	11.5169	0.00315605	0.0383976
254478_at	AT2G46700	0.0915412	0.041354	0.0476992	0.113138	0.0655873	0.0704641	0.0699443	0.0171206	0.0249342	11.4914	0.00319649	0.0387314
262378_at	AT2G01610	0.0487305	0.0323751	0.244668	0.196883	0.139928	0.32672	-0.099422	-0.0751781	0.162615	11.4958	0.00318951	0.0387314
252935_at	AT2G32430	0.00316952	-0.0886234	0.0199257	0.0691275	-0.034792	0.052837	-0.0627884	-0.142455	-0.0129855	11.492	0.00319549	0.0387314
246098_at	AT2G41420	-0.434439	-0.0314339	-0.115494	-0.240887	0.107121	-0.0193741	-0.627991	-0.169988	-0.211614	11.4939	0.00319245	0.0387314
248070_at	AT2G41410	-0.146006	-0.0835549	0.018138	-0.0292766	-0.0237453	0.0620431	-0.262735	-0.143365	-0.0257672	11.4821	0.00321135	0.038872
256281_at	AT2G38780	-0.0185041	-0.0548559	0.0940676	0.10592	0.0218967	0.142326	-0.142929	-0.131608	0.0458094	11.4742	0.00322406	0.0389789
267565_at	AT2G22760	0.0670319	0.48851	0.0354549	0.352408	0.712986	0.179941	-0.218344	0.264034	-0.109032	11.4726	0.00322672	0.0389789
266060_at	AT2G47970	0.0280008	0.0301885	-0.0432474	0.080147	0.0654258	-0.0128729	-0.0241454	-0.00504888	-0.073622	11.4586	0.00324937	0.0392128
257849_at	AT2G47800	-0.086995	-0.0486922	0.0190914	-0.0197217	-0.00610874	0.0500827	-0.154268	-0.0912756	-0.0118999	11.4507	0.00326225	0.0393284
260550_at	AT2G47950	-0.0475772	-0.0179446	0.0649997	0.040722	0.0326842	0.0948074	-0.135876	-0.0685733	0.0351921	11.4369	0.00328472	0.0395593
252383_at	AT2G47890	0.308607	-0.21151	0.126881	0.56713	-0.00572527	0.234819	0.050085	-0.417294	0.0189443	11.4275	0.0033003	0.0397068
246922_at	AT2G35070 AT2G35090	0.094631	0.0713888	0.73885	0.64015	0.442769	0.967651	-0.450888	-0.299991	0.510048	11.423	0.0033077	0.0397558
263695_at	AT2G35260	0.0293397	0.0466641	-0.0414783	0.0934801	0.0959207	-0.0139094	-0.0348008	-0.00259261	-0.0690472	11.3962	0.00335236	0.0402519
266744_at	AT2G23840	0.181885	-0.00563211	0.0424327	0.272267	0.0564467	0.0801696	0.091504	-0.0677109	0.0046958	11.3731	0.00339135	0.0406792
263179_at	AT2G46150	0.193899	-0.0434738	-0.0378902	0.318953	0.0503598	0.0274307	0.0688438	-0.137307	-0.103211	11.3335	0.00345907	0.0414497
266646_at	AT2G29720 AT2G35660	0.0286742	-0.0187503	0.0413027	0.066479	0.0104227	0.0608178	-0.00913063	-0.0479234	0.0217875	11.3257	0.00347258	0.0415698
265674_at	AT2G35470	0.891101	0.247189	0.143765	1.28864	0.578248	0.321862	0.493565	-0.0838701	-0.034332	11.3198	0.00348283	0.0416508
248540_at	AT2G29700	-0.246062	0.0952516	-0.021037	-0.094499	0.226754	0.0715701	-0.397624	-0.0362506	-0.113644	11.3056	0.00350766	0.0419056
254869_at	AT2G25740	0.687635	0.082013	0.0230418	1.05282	0.258659	0.153723	0.32245	-0.094633	-0.10764	11.301	0.00351581	0.041961
250122_at	AT2G25900	-0.06212	-0.0155658	0.089891	0.0336684	0.0561294	0.135267	-0.157908	-0.0872611	0.0445148	11.2919	0.00353179	0.0420804
253264_at	AT2G25735	0.00749154	-0.00249706	0.231702	0.197948	0.134616	0.307572	-0.182965	-0.13961	0.155832	11.2873	0.00353993	0.0420804
250079_at	AT2G19800	0.119406	-0.00997483	-0.0875324	0.23257	0.0700497	-0.0348486	0.00624079	-0.0899994	-0.140216	11.2899	0.00353527	0.0420804
263305_at	AT2G46670 AT2G46790	-0.150108	-0.0798622	0.0204885	-0.0563713	-0.0151973	0.0759943	-0.243844	-0.144527	-0.0350173	11.2888	0.00353723	0.0420804
251640_at	AT2G02970	0.00969097	0.117979	-0.0771934	0.1428	0.209839	-0.00932953	-0.123418	0.0261187	-0.145057	11.2783	0.00355591	0.0422282
261946_at	AT2G02930 AT4G02520	-0.0520546	0.282819	-0.123231	0.194755	0.48849	-0.00429669	-0.298864	0.0771479	-0.242166	11.271	0.0035689	0.0422982
256769_at	AT2G29120	-0.561662	-0.0812138	-0.108725	-0.308152	0.0864937	0.00428183	-0.815171	-0.248921	-0.221731	11.2725	0.00356621	0.0422982
261718_at	AT2G22850	-0.149418	0.147151	0.092286	-0.00403462	0.251135	0.158198	-0.294801	0.0431673	0.0263743	11.2671	0.00357587	0.0423387
262531_at	AT2G22880	0.523034	0.0218494	0.163917	0.770151	0.179034	0.259955	0.275917	-0.135336	0.0678792	11.2504	0.00360591	0.0426521
255381_at	AT2G44840	-0.324175	0.0181517	0.0303602	-0.131891	0.157986	0.115323	-0.516458	-0.121682	-0.0546022	11.2398	0.00362497	0.0427926
251929_at	AT2G26140	-0.152524	-0.0995942	0.0283226	-0.0367025	-0.0131985	0.0824271	-0.268346	-0.18599	-0.025782	11.2403	0.00362408	0.0427926
264326_at	AT2G44790	0.0908127	-0.0101908	0.0832029	0.1388	0.03936	0.114783	0.0428258	-0.0597416	0.0516229	11.2305	0.00364184	0.0429492
256331_at	AT2G44620	-0.448954	-0.119573	0.0207001	-0.194769	0.0540171	0.135704	-0.70314	-0.293163	-0.0943038	11.2278	0.00364686	0.0429659
253177_s_at	AT2G45820	0.739662	0.120573	0.0871242	1.09231	0.390476	0.243436	0.387014	-0.149331	-0.0691879	11.2169	0.00366675	0.0431577
256671_at	AT2G45990	0.221024	-0.0659236	-0.246249	0.464648	0.108143	-0.110572	-0.0226014	-0.23999	-0.381926	11.2072	0.00368452	0.043324
249538_at	AT2G34600	-0.0564016	-0.0487548	-0.00264981	-0.000676415	-0.0319933	0.0196291	-0.112127	-0.0655162	-0.0249287	11.1965	0.00370442	0.0435151
246327_at	AT2G34590	-0.0573516	0.129194	-0.0694726	0.0719881	0.231075	-0.0100317	-0.186691	0.0273127	-0.128914	11.1889	0.00371843	0.0436366
255151_at	AT2G39530	0.356016	0.0117492	0.180176	0.543136	0.123959	0.250528	0.168895	-0.100461	0.109824	11.1821	0.00373108	0.043742
258444_at	AT2G34310	0.0444084	0.00242047	0.0596249	0.0933293	0.0299537	0.078839	-0.00451257	-0.0251128	0.0404107	11.1694	0.00375486	0.0439776
252098_at	AT2G34460	0.227548	-0.0325454	-0.286687	0.558007	0.158257	-0.16661	-0.10291	-0.223348	-0.406764	11.1643	0.00376452	0.0439909
266366_at	AT2G39350	0.0507333	-0.00976002	0.0382423	0.0782464	0.0177751	0.0544014	0.0232203	-0.0372951	0.0220833	11.1655	0.00376227	0.0439909
245682_at	AT2G34200	0.140753	-0.088085	0.088444	0.276683	0.00808631	0.149316	0.00482279	-0.184256	0.0275721	11.1629	0.00376706	0.0439909
267147_at	AT2G41100	0.921294	0.834852	0.0169282	1.64283	1.33305	0.298333	0.199755	0.336657	-0.264477	11.1523	0.00378718	0.0441393
246596_at	AT2G38180	-0.0349644	-0.425224	-0.0606301	0.21192	-0.233818	0.0513645	-0.281848	-0.616631	-0.172625	11.1526	0.00378651	0.0441393
253640_at	AT2G41430	0.136636	0.02229	0.148457	0.237762	0.0861612	0.187032	0.0355101	-0.0415812	0.109881	11.1457	0.00379961	0.044241
263156_at	AT2G23610	0.207139	0.118233	-0.0178329	0.347237	0.219003	0.0439724	0.0670402	0.0174633	-0.0796382	11.1354	0.00381924	0.0444261
250540_at	AT2G38240	-0.209262	-0.0271322	-0.0280729	-0.110672	0.0410636	0.0226069	-0.307851	-0.0953281	-0.0787527	11.1288	0.00383191	0.0445301
264807_at	AT2G37680	-0.14962	0.00366623	-0.038263	-0.0779992	0.0611317	-0.00701046	-0.221241	-0.0537993	-0.0695156	11.1266	0.00383613	0.0445357
262038_at	AT2G30980	0.0654826	0.045949	-0.103581	0.183034	0.133053	-0.0433233	-0.0520685	-0.0411548	-0.163839	11.0935	0.0039002	0.0452355
267300_at	AT2G44060	0.510584	0.283361	0.127313	0.726643	0.464356	0.220327	0.294525	0.102367	0.0342989	11.0842	0.00391827	0.0454009
251884_at	AT2G23080	-0.197981	0.393981	-0.0622861	0.15475	0.649903	0.0730468	-0.550712	0.138058	-0.197619	11.0762	0.003934	0.0455389
251090_at	AT2G23090 AT2G44010	0.175411	-0.0255678	0.0295553	0.279263	0.0321197	0.0733822	0.071558	-0.0832552	-0.0142716	11.0458	0.00399425	0.0461915
251454_at	AT2G30140	0.290007	-0.0798032	0.0450754	0.467225	0.0473417	0.127043	0.112788	-0.206948	-0.0368925	11.0435	0.00399886	0.0462
266967_at	AT2G19340	0.0548	0.0490315	-0.103847	0.195285	0.123133	-0.0407841	-0.0856854	-0.02507	-0.166909	11.0368	0.00401228	0.0463102
255703_at	AT2G39920	-0.200039	-0.0745903	0.180363	0.0447333	0.0882203	0.297194	-0.444811	-0.237401	0.0635316	11.0272	0.00403164	0.0464887
246408_at	AT2G26190	-0.211129	-0.119805	-0.0381271	-0.110604	-0.0457644	0.00650921	-0.311655	-0.193845	-0.0827635	11.0243	0.00403743	0.0465104
261261_at	AT2G44490	0.677425	0.601197	0.122254	1.09948	0.903285	0.29321	0.255373	0.29911	-0.048702	11.0104	0.00406561	0.0467898
266362_at	AT2G34930	0.298159	-0.0711732	0.0454967	0.474203	0.0583993	0.130694	0.122115	-0.200746	-0.0397009	11.0031	0.00408041	0.0469148
258165_at	AT2G34840	0.0189938	-0.0304013	0.0746619	0.0984599	0.0185512	0.113473	-0.0604724	-0.0793539	0.0358512	10.9865	0.00411436	0.0472142
246099_at	AT1G28350 AT2G33840	0.165082	0.33528	-0.0459368	0.393829	0.543052	0.066127	-0.063665	0.127508	-0.158001	10.9868	0.00411393	0.0472142
251218_at	AT2G33700	-0.139902	0.0090842	-0.0256968	-0.0717704	0.0768331	0.00742883	-0.208033	-0.0586647	-0.0588225	10.9781	0.00413182	0.0473689
247247_at	AT2G33730	-0.0149529	0.0046362	-0.0650506	0.043217	0.0328547	-0.0345473	-0.0731228	-0.0235823	-0.095554	10.9623	0.00416454	0.0476982
258158_at	AT2G45560	0.440483	0.517076	0.164653	0.70538	0.716057	0.275897	0.175586	0.318096	0.0534087	10.9583	0.00417284	0.0477225
253485_at	AT2G45520	0.286478	0.149722	-0.0289139	0.473808	0.282765	0.0627749	0.0991477	0.0166793	-0.120603	10.9574	0.00417467	0.0477225
261388_at	AT2G45700	-0.219232	-0.142248	-0.0960307	-0.155896	-0.0836797	-0.058589	-0.282568	-0.200815	-0.133472	10.9472	0.0041961	0.0479216
261339_at	AT2G45680	-0.363572	0.100702	-0.123183	-0.109481	0.251	-0.0131899	-0.617663	-0.0495957	-0.233176	10.9295	0.0042334	0.0483012
261841_at	AT2G30520	-0.028014	0.0220523	0.0465646	0.0101435	0.0540142	0.0692113	-0.0661716	-0.00990961	0.023918	10.9229	0.00424743	0.0484151
259675_at	AT2G30600	-0.000533473	0.0236163	0.0291424	0.0128656	0.0347698	0.0427091	-0.0139326	0.0124627	0.0155757	10.9135	0.00426732	0.0485953
262563_at	AT2G30600	-0.117924	-0.166264	-0.0103642	0.00652065	-0.0803355	0.0365203	-0.242368	-0.252193	-0.0572486	10.8965	0.00430375	0.0489633
260769_at	AT2G30740	-0.464566	-0.0792355	-0.105889	-0.261647	0.0759131	-0.012585	-0.667486	-0.234384	-0.199192	10.8864	0.00432563	0.0491394
245642_at	AT2G30750	-0.0883969	0.0743027	-0.023907	-0.0111236	0.139412	0.0137631	-0.16567	0.00919337	-0.0615771	10.8855	0.00432747	0.0491394
255878_at	AT2G42280	-0.210598	-0.0310444	0.0333716	-0.086147	0.0153164	0.10772	-0.335048	-0.0774053	-0.0409769	10.8799	0.00433972	0.0492317
251263_at		-0.00421562	0.0391657	0.0935177	0.0521209	0.0879735	0.121433	-0.0605522	-0.0096422	0.065602	10.8542	0.00439578	0.0498203
