# Supplementary material for: Meta‐analysis and meta‐regression of transcriptomic responses to water stress in Arabidopsis
Source: Plant J. 2016 Feb 12;85(4):548–60. doi: 10.1111/tpj.13124 (PMC4815425; doi:10.1111/tpj.13124)
Supplement: Supplementary file 6 — Table S4. Differentially expressed genes in each study (contrast), according to individual t tests. [file TPJ-85-548-s006.xlsx]

## Sheet: Sheet1
Table S4A. GSE40061-root Differentially expressed genes, FDR adjusted p value , 0.05						Table S4B. GSE40061-leaf Differentially expressed genes, FDR adjusted p value , 0.05						Table S4C. GSE36789-root, Differentially expressed genes, FDR adjusted p value , 0.05						Table S4D. GSE36789-leaf, Differentially expressed genes, FDR adjusted p value , 0.05						Table S4E. GSE35258-seedling, Differentially expressed genes, FDR adjusted p value , 0.05						Table S4F. GSE15577-rosette, Differentially expressed genes, FDR adjusted p value , 0.05						Table S4G. GSE10670-leaf, Differentially expressed genes, FDR adjusted p value , 0.05						Table S4H. GSE6583-rosette, Differentially expressed genes, FDR adjusted p value , 0.05
id	AGI_TAIR	P.Value	logFC	FDR		id	AGI_TAIR	P.Value	logFC	FDR		id	AGI_TAIR	P.Value	logFC	FDR		id	AGI_TAIR	P.Value	logFC	FDR		id	AGI_TAIR	P.Value	logFC	FDR		id	AGI_TAIR	P.Value	logFC	FDR		id	AGI_TAIR	P.Value	logFC	FDR		id	AGI_TAIR	P.Value	logFC	FDR
244903_at		0.00923518	0.651313	0.0161781		244912_at	AT2G07783	0.000588247	-1.30256	0.0112433		244920_s_at	AT2G07751	0.00688009	0.791486	0.0291759		244974_at		0.00461271	-0.600236	0.0368752		244934_at		0.0049228	-1.85995	0.0194128		244950_at		0.0145109	2.01956	0.0395361		244965_at		0.00672332	-1.80609	0.0301302		244968_at		0.0157376	-0.472828	0.0399153
244906_at	ATMG00690	5.34417e-05	1.00249	0.000234338		244920_s_at	AT2G07751	5.56004e-05	-1.93688	0.00549972		244933_at		0.00242074	0.946181	0.0149153		244977_at		0.0011133	-0.594749	0.0203692		245011_at		0.0141483	-0.966482	0.0419687		244959_s_at	AT2G07708	0.0149612	-1.41477	0.0403273		244968_at		0.000845703	-1.37687	0.00921355		245000_at		0.015672	0.524772	0.039791
244921_s_at	AT2G07674 AT2G07751	0.0267774	0.502501	0.0412695		244921_s_at	AT2G07674 AT2G07751	0.00310739	-1.96832	0.0231298		244960_at		0.000291938	1.56952	0.00403479		245019_at		0.00415175	-0.860884	0.0351244		245027_at	AT2G26550	0.00010248	-1.32531	0.0013277		244968_at		0.00567478	-2.73032	0.0231001		244969_at		0.00255708	-2.1072	0.0169585		245004_at		0.0175097	-0.46522	0.0431951
244932_at		0.00859068	0.68626	0.0151778		244932_at		0.00557936	-2.29396	0.0310414		244968_at		0.0021518	-0.778846	0.0138269		245025_at		0.00636511	-1.22111	0.0421907		245039_at	AT2G26600	0.00917854	0.660996	0.0304697		244969_at		0.0164267	-2.55512	0.0425822		244983_at		0.00553632	-1.47485	0.0266455		245015_at		0.018847	-0.918686	0.0456566
244940_at		0.0224406	0.375477	0.0353249		244933_at		0.000325959	-2.90197	0.00927592		244978_at		0.00426237	0.650627	0.0212725		245029_at	AT2G26580	0.00205942	-1.02404	0.0255223		245042_at	AT2G26540	0.00119556	-1.06998	0.00706099		245027_at	AT2G26550	0.00476995	-2.39076	0.0212187		244984_at		0.00368171	-1.186	0.0211716		245027_at	AT2G26550	0.00449885	-1.32355	0.0163842
244943_at	ATMG00070	7.74926e-06	1.17062	5.62932e-05		244934_at		1.91563e-05	-3.09279	0.00409944		244982_at		0.003127	0.732746	0.0174541		245034_at	AT2G26390	0.000946065	1.0377	0.0188021		245044_at	AT2G26500	0.000571588	-0.998962	0.00424828		245028_at	AT2G26570	0.00269195	3.63031	0.0165598		244985_at		0.00643399	-1.27503	0.0293937		245028_at	AT2G26570	0.00246211	0.833702	0.0111209
244950_at		4.28263e-06	2.24909	3.70831e-05		244937_at		0.000156677	-2.29926	0.00757102		244984_at		0.000298141	1.12465	0.00408439		245051_at	AT2G23320	0.00312883	1.66706	0.0306841		245052_at	AT2G26440	4.51e-05	-3.58347	0.000787314		245029_at	AT2G26580	0.00458183	-2.01572	0.0207751		244993_s_at		0.000810816	-1.53545	0.00904732		245029_at	AT2G26580	0.000589211	-1.63398	0.00470113
244951_s_at	AT2G07723	0.025444	0.35993	0.0394414		244938_at		6.14589e-05	-2.14709	0.00551247		244988_s_at		0.0114444	-1.02518	0.0410526		245074_at	AT2G23200	0.00302411	0.654577	0.0301851		245061_at	AT2G39730	0.00287024	-0.835045	0.0132296		245039_at	AT2G26600	0.0137169	1.13214	0.0381932		245010_at		0.00416624	-1.09202	0.0226113		245038_at	AT2G26560	0.0137084	-2.87951	0.0362332
244959_s_at	AT2G07708	0.0181607	0.549373	0.0293471		244939_at		0.000498153	-2.03985	0.0107272		245001_at		0.00187157	0.671357	0.012722		245076_at	AT2G23170	0.000851716	1.58817	0.0179962		245063_at	AT2G39795	0.0082504	-0.803265	0.0281529		245044_at	AT2G26500	0.013807	-1.18974	0.0383282		245038_at	AT2G26560	0.000563296	-2.99353	0.00760938		245039_at	AT2G26600	0.000198914	1.5869	0.0027463
244961_at		0.0141063	0.535593	0.0234563		244940_at		0.00348477	-0.976509	0.0244506		245003_at		0.00604287	-1.0419	0.0268057		245085_at	AT2G23350	0.0063705	-0.723106	0.0421907		245064_at	AT2G39725	0.00084608	1.1592	0.00554977		245052_at	AT2G26440	8.2e-05	-4.27138	0.00685257		245041_at	AT2G26530	0.00290951	-3.60949	0.0182787		245041_at	AT2G26530	0.00549563	-0.940765	0.0187154
244962_at		0.019092	0.401945	0.0306167		244944_s_at		0.000214213	-1.37635	0.00854183		245012_at		0.00707659	0.696557	0.0297669		245118_at	AT2G41680	0.00127768	-0.867857	0.0210038		245065_at	AT2G39750	0.00545499	-0.749905	0.0209045		245059_at	AT2G39720	0.00714697	1.10699	0.0261126		245044_at	AT2G26500	0.00386035	-1.29198	0.0217183		245042_at	AT2G26540	0.00172725	1.01252	0.00885724
244963_at		0.00342541	0.387299	0.00683884		244959_s_at	AT2G07708	0.000113582	-1.52875	0.00724583		245017_at		0.00071836	0.928611	0.00690363		245123_at	AT2G47450	0.00481344	-0.769787	0.037653		245067_at	AT2G39780	0.0173319	0.523473	0.0490682		245060_at	AT2G39770	0.0100066	-1.19096	0.0316096		245048_at		0.00368018	-1.04588	0.0211716		245044_at	AT2G26500	0.00615577	-0.631806	0.020373
244964_at		0.0256489	0.354589	0.0397179		244961_at		0.00542032	-0.582232	0.0304963		245020_at		0.00461581	0.613841	0.0224042		245127_at	AT2G47600	0.00114417	1.08573	0.0203882		245074_at	AT2G23200	0.0133796	-1.38951	0.0402463		245061_at	AT2G39730	0.01976	-0.979336	0.0479069		245049_at		0.00112545	-1.64002	0.0107043		245046_at	AT2G26510	0.0190349	-0.441116	0.0460185
244965_at		0.00867154	0.938902	0.0152981		244963_at		0.00474497	-0.695697	0.0283893		245021_at		0.00588519	1.20959	0.0262381		245138_at	AT2G45190	0.000223374	-1.05306	0.0121426		245078_at	AT2G23340	0.00138574	1.49338	0.00786421		245063_at	AT2G39795	0.00472542	-2.7889	0.0211304		245052_at	AT2G26440	0.00137479	-2.39078	0.0119043		245049_at		0.000891108	-1.17407	0.00595596
244966_at		1.46448e-05	1.71385	8.8415e-05		244964_at		0.000336366	-1.54504	0.00927592		245022_at		0.000636172	1.10163	0.00643909		245152_at	AT2G47490	0.00152713	-0.844124	0.022681		245084_at	AT2G23290	0.000535083	-2.66057	0.00406108		245064_at	AT2G39725	0.00959321	1.19894	0.0308496		245059_at	AT2G39720	0.000431737	2.04914	0.00676225		245052_at	AT2G26440	0.00312359	-0.800312	0.0129035
244970_at		3.88142e-05	1.65787	0.000182383		244965_at		6.62633e-05	-2.56923	0.00567214		245023_at		0.00946949	0.84295	0.0360473		245155_at	AT5G12470	0.00012336	-1.32161	0.0102663		245088_at	AT2G39850	1.33e-05	-3.0715	0.00036976		245065_at	AT2G39750	0.00371119	-1.75543	0.0190027		245060_at	AT2G39770	0.0103579	-0.96308	0.0398651		245060_at	AT2G39770	0.0012921	1.64845	0.00745198
244972_at		0.000732336	0.948875	0.00188576		244966_at		4.39828e-05	-3.75738	0.00519386		245035_at	AT2G26400	0.000789762	2.14261	0.00730283		245165_at	AT2G33180	0.00245501	-1.35474	0.0278723		245089_at	AT2G45290	1.73e-05	1.93106	0.000424817		245074_at	AT2G23200	0.00316728	-3.04512	0.0179041		245063_at	AT2G39795	0.00671332	-0.748727	0.0301302		245061_at	AT2G39730	0.00152817	-0.884102	0.00819403
244974_at		0.000563525	1.4906	0.00151614		244967_at		0.00333807	-1.28735	0.0240691		245038_at	AT2G26560	0.0126899	2.82772	0.0440107		245176_at	AT2G47440	0.00296289	-2.27145	0.0298142		245092_at	AT2G40950	0.000569985	1.00134	0.00424695		245076_at	AT2G23170	0.00237497	2.42195	0.0157757		245074_at	AT2G23200	2.03e-05	-3.10462	0.00162909		245064_at	AT2G39725	0.00026534	1.81959	0.00313593
244975_at		0.028354	0.461043	0.0433853		244970_at		0.000112104	-3.15501	0.00724583		245041_at	AT2G26530	8.18204e-06	4.46274	0.000519512		245244_at	AT1G44350	0.000309479	2.19942	0.0128996		245094_at	AT2G40840	0.00110557	1.24308	0.00664121		245085_at	AT2G23350	0.00291357	-1.83998	0.0172152		245088_at	AT2G39850	0.00182125	-1.06392	0.0141727		245065_at	AT2G39750	0.0209021	-0.639763	0.0494943
244980_at		0.0019412	-1.00421	0.00422892		244972_at		8.17885e-05	-3.47706	0.00632357		245051_at	AT2G23320	7.80867e-05	1.97269	0.0018791		245247_at	AT4G17230	0.00163566	1.4942	0.0230218		245113_at	AT2G41660	7.97e-05	2.72828	0.00112735		245089_at	AT2G45290	0.00830236	1.07703	0.0283463		245090_at	AT2G40900	0.00228851	1.05892	0.0159689		245074_at	AT2G23200	0.00498812	-2.02123	0.0175404
244995_at		0.00348282	0.793625	0.0069321		244973_at		0.000736144	-2.04631	0.012185		245052_at	AT2G26440	0.00474389	-1.70715	0.0228133		245249_at	AT4G16760	0.00745534	1.25133	0.0452838		245117_at	AT2G41560	0.00240873	-1.14685	0.0116115		245099_at	AT2G40830	0.0151127	1.03695	0.0405707		245106_at	AT2G41650	0.00158344	-1.22474	0.0129617		245076_at	AT2G23170	0.000436043	2.35782	0.00401583
244996_at		0.0160077	0.457814	0.0262538		244975_at		0.000295816	-1.96391	0.00915259		245061_at	AT2G39730	0.0142079	-1.58272	0.0476384		245252_at	AT4G17500	0.0035367	1.24197	0.0328359		245118_at	AT2G41680	0.000109231	-1.2801	0.00139258		245106_at	AT2G41650	0.0188489	-2.99983	0.0465264		245117_at	AT2G41560	0.00285376	-1.48157	0.018078		245078_at	AT2G23340	0.00381202	2.37672	0.0146515
244997_at		0.0323716	0.525876	0.0487546		244977_at		0.00103401	-1.80603	0.0143421		245064_at	AT2G39725	0.000163447	1.16115	0.00287906		245253_at	AT4G15440	0.000580332	1.69229	0.0156358		245127_at	AT2G47600	3.43e-05	1.77314	0.00065375		245115_at	AT2G41530	0.0110703	-1.10543	0.0335109		245123_at	AT2G47450	5.11e-05	-2.19405	0.00237157		245084_at	AT2G23290	0.00205274	-2.32683	0.00984788
244998_at		0.000318812	0.602077	0.000952303		244981_at		0.00870724	-1.46112	0.0384509		245092_at	AT2G40950	0.00317355	0.483675	0.0175783		245274_at	AT4G14360	0.00422315	-0.674656	0.0354413		245130_at	AT2G45340	0.00908738	-0.849016	0.0302693		245117_at	AT2G41560	0.0110048	-1.46772	0.0333876		245136_at	AT2G45210	8.66e-05	3.05423	0.0030603		245090_at	AT2G40900	0.000172664	2.2036	0.00254828
245003_at		5.19297e-05	0.834594	0.000228712		244988_s_at		0.000712612	-1.36031	0.0121573		245098_at	AT2G40940	0.00294552	1.08269	0.0168171		245275_at	AT4G15210	0.00402844	2.07685	0.0347926		245136_at	AT2G45210	0.00149625	1.2835	0.00828763		245121_at	AT2G47610	0.00910006	-1.33162	0.0299931		245138_at	AT2G45190	0.000780829	-1.5338	0.00884448		245092_at	AT2G40950	0.00240105	0.969098	0.0109449
245004_at		0.000189913	1.01756	0.000635732		244995_at		0.000559737	-3.02071	0.011133		245099_at	AT2G40830	0.00869358	0.505	0.0341943		245292_at	AT4G15093	0.00456064	0.82138	0.0366564		245138_at	AT2G45190	5.51e-05	-1.69702	0.000890559		245122_at	AT2G47420	0.00939523	-1.0096	0.0305542		245150_at	AT2G47590	0.0141002	-1.48907	0.0486984		245097_at	AT2G40935	0.00557407	-1.11519	0.0189074
245007_at		0.000970789	-0.608459	0.0023603		244996_at		0.0122382	-1.13939	0.0466189		245112_at	AT2G41540	0.000205178	0.7721	0.00325245		245306_at	AT4G14690	0.00190951	-1.51069	0.0245269		245139_at	AT2G45430	0.00460555	2.0335	0.0185576		245123_at	AT2G47450	0.00234285	-1.89946	0.0156765		245155_at	AT5G12470	0.00937029	-1.03721	0.037489		245098_at	AT2G40940	0.00177154	0.92535	0.00899582
245009_at		0.00108086	0.605602	0.00258388		244998_at		0.00119695	-0.813535	0.0152275		245113_at	AT2G41660	0.0031107	-1.08997	0.0174199		245318_at	AT4G16980	3.55e-05	-1.76991	0.00625321		245142_at	AT2G45270	0.00208188	-1.29958	0.0104434		245127_at	AT2G47600	0.00307208	1.82518	0.0175919		245165_at	AT2G33180	0.00871708	-2.35651	0.035768		245099_at	AT2G40830	0.00256745	1.00001	0.0114551
245010_at		0.00141789	-0.671133	0.00324771		244999_at		2.56283e-05	-2.84864	0.0048173		245117_at	AT2G41560	0.00103808	-1.04098	0.00866317		245319_at	AT4G16146	0.000175563	1.75496	0.0114695		245145_at	AT2G45440	0.0118736	0.62922	0.0367682		245130_at	AT2G45340	0.00026996	-2.86555	0.00789075		245168_at	AT2G33150	0.0111385	1.76802	0.0417008		245106_at	AT2G41650	0.00979039	-0.839472	0.028317
245015_at		0.00237886	0.495067	0.00503502		245000_at		6.26265e-05	-2.77469	0.00553413		245123_at	AT2G47450	0.00205176	1.03109	0.0134362		245360_at	AT4G16330	0.00649514	0.498417	0.0425606		245150_at	AT2G47590	0.00542957	-1.08359	0.0208474		245138_at	AT2G45190	0.000338104	-2.80463	0.00856626		245176_at	AT2G47440	0.0040251	-1.28649	0.0222803		245112_at	AT2G41540	0.000538614	1.2838	0.00450436
245018_at		0.0116251	0.622082	0.0198483		245002_at		4.5866e-06	-2.77084	0.00303484		245127_at	AT2G47600	2.54174e-05	1.84264	0.000972895		245367_at	AT4G16265	0.00567421	-0.739713	0.0401428		245155_at	AT5G12470	0.00367954	-0.85387	0.0157597		245148_at	AT2G45220	0.0158182	2.31925	0.041658		245188_at	AT1G67660	0.00180673	1.06614	0.0141172		245117_at	AT2G41560	0.00457122	-1.81041	0.016555
245019_at		0.00566862	0.431424	0.0105502		245003_at		0.00246175	-0.782304	0.0209083		245131_s_at	AT2G45330 AT5G23600	0.00646681	-0.359046	0.0280182		245368_at	AT4G15510	0.00452918	-1.02348	0.0365506		245165_at	AT2G33180	0.0165822	-0.812226	0.047405		245151_at	AT2G47550	0.0114776	1.1168	0.034301		245193_at	AT1G67810	0.00353561	-1.44948	0.0205285		245118_at	AT2G41680	0.0205287	-0.448142	0.0487739
245020_at		0.000759565	1.07052	0.00193392		245004_at		0.00386245	-0.679341	0.0258879		245141_at	AT2G45400	0.00452963	-0.772291	0.0221383		245383_at	AT4G17810	0.00891333	-1.98348	0.0498591		245168_at	AT2G33150	0.00350295	0.903413	0.0152277		245155_at	AT5G12470	0.000892676	-2.67239	0.0112846		245195_at	AT1G67740	0.000532131	-2.69156	0.00736381		245123_at	AT2G47450	0.00100096	-1.98514	0.00640018
245024_at		0.00158343	-0.55249	0.00355886		245007_at		0.00375677	-1.11687	0.0254566		245144_at	AT2G45240	0.00909278	0.394273	0.0352533		245385_at	AT4G14020	0.000765873	1.5081	0.0170144		245176_at	AT2G47440	5.81e-05	-2.52144	0.000916198		245164_at	AT2G33210	0.000552339	-2.9575	0.00994268		245210_at	AT5G12350	0.00154103	1.09484	0.0127188		245127_at	AT2G47600	0.000979913	3.05341	0.00631027
245025_at		0.0090707	1.00789	0.0159202		245008_at		0.000917659	-1.39864	0.0135788		245145_at	AT2G45440	0.00213785	0.649166	0.0137742		245386_at	AT4G14010	0.00226756	1.12098	0.0266155		245178_at	AT5G12390	0.0156275	0.594478	0.0453463		245165_at	AT2G33180	0.00187002	-3.70724	0.0143105		245215_at	AT1G67830	0.00364258	-1.55244	0.0210375		245136_at	AT2G45210	0.00541471	2.39982	0.0185347
245026_at		0.00022228	0.591357	0.00071704		245011_at		0.00366735	-0.969187	0.025221		245150_at	AT2G47590	0.000142094	-0.996696	0.00267745		245392_at	AT4G15680	0.00268923	-1.55922	0.0288262		245187_s_at	AT1G67650 AT1G67680	0.00738457	0.805539	0.0258384		245168_at	AT2G33150	0.00652706	1.76197	0.0249586		245219_at	AT1G58807 AT1G59124	0.010467	-0.844364	0.0400884		245138_at	AT2G45190	0.00102851	-1.65436	0.0065009
245027_at	AT2G26550	0.0005348	-0.555411	0.00145363		245015_at		0.00470829	-1.27067	0.0282442		245151_at	AT2G47550	0.00677687	-1.97454	0.0289121		245393_at	AT4G16260	0.00218454	3.43459	0.0261174		245193_at	AT1G67810	0.00370879	-1.84234	0.0158566		245176_at	AT2G47440	0.0146427	-3.50267	0.0397911		245249_at	AT4G16760	5.22e-05	2.01955	0.00237386		245142_at	AT2G45270	0.0190977	-0.644731	0.0460878
245028_at	AT2G26570	0.00174415	-1.19068	0.00386357		245016_at		2.9107e-05	-2.46724	0.00492334		245152_at	AT2G47490	0.00634668	-0.562461	0.0276778		245413_at	AT4G17300	0.00864658	-0.641442	0.0490628		245195_at	AT1G67740	0.000557045	-1.64106	0.0041801		245181_at	AT5G12420	0.0204302	3.08037	0.0489572		245250_at	AT4G17490	0.00506964	-3.18272	0.0251572		245145_at	AT2G45440	0.00047541	1.41725	0.00419847
245034_at	AT2G26390	8.73798e-05	-0.975958	0.000339436		245017_at		0.000144981	-1.14287	0.00745259		245156_at	AT5G12480	9.31882e-05	1.31713	0.00209525		245422_at	AT4G17470	0.00900753	2.93528	0.0499983		245198_at	AT1G67700	0.000159849	-1.20007	0.00176826		245195_at	AT1G67740	0.00174627	-2.29331	0.0140286		245254_at	AT4G14680	0.000827429	-1.962	0.00912227		245148_at	AT2G45220	0.0114391	2.3032	0.0317845
245038_at	AT2G26560	0.0182784	0.320415	0.0295055		245018_at		5.39962e-05	-3.14452	0.00549972		245164_at	AT2G33210	0.000455244	-0.796506	0.00535393		245426_at	AT4G17540	0.00622174	-0.981024	0.041771		245209_at	AT5G12340	0.000606557	1.24682	0.00441848		245196_at	AT1G67750	0.000756846	-5.27004	0.0108364		245265_at	AT4G14400	0.00523848	-4.08243	0.025676		245150_at	AT2G47590	0.0161748	-0.490134	0.0406882
245039_at	AT2G26600	0.0249369	0.395044	0.0387577		245019_at		7.28737e-05	-2.23308	0.0059008		245167_s_at	AT2G33110 AT2G33120	0.000451285	0.782928	0.00532828		245433_at	AT4G17140	0.0007185	1.14688	0.0168503		245215_at	AT1G67830	0.000437033	-1.39773	0.00351383		245198_at	AT1G67700	0.0158337	-1.30134	0.0416766		245266_at	AT4G17070	8.24e-05	-2.25247	0.00298291		245152_at	AT2G47490	0.00500165	1.99482	0.0175581
245041_at	AT2G26530	0.00287501	-0.6472	0.00590994		245025_at		3.49454e-05	-2.47729	0.00492689		245171_at	AT2G47560	2.22106e-06	-3.26005	0.000280181		245460_at	AT4G16990	0.00197256	-1.24576	0.0249186		245218_s_at	AT1G58848 AT1G59218	0.0052909	-1.03473	0.0204668		245200_at	AT1G67850	0.00092418	1.96725	0.0114415		245269_at	AT4G14500	0.000835702	1.30637	0.00915797		245156_at	AT5G12480	0.018294	0.514872	0.0446235
245042_at	AT2G26540	0.000187351	1.21741	0.00062853		245026_at		0.00278704	-1.54274	0.0219592		245181_at	AT5G12420	0.000259637	1.41389	0.00373146		245463_at	AT4G17030	0.000574317	1.19372	0.0156358		245229_at	AT4G25620	3.53e-05	-2.30112	0.000663287		245210_at	AT5G12350	0.0182861	1.44991	0.0456924		245273_at	AT4G14950	5.19e-05	2.93995	0.00237232		245164_at	AT2G33210	0.00709627	-0.903115	0.0225073
245043_at	AT2G26430	5.31551e-06	-1.2188	4.31659e-05		245027_at	AT2G26550	0.0138073	-1.16044	0.0497945		245188_at	AT1G67660	0.00967133	0.594807	0.0365504		245479_at	AT4G16140	0.000824705	-1.37651	0.0176245		245238_at	AT4G25570	0.013256	-0.6348	0.0400328		245213_at	AT1G44575	0.00677385	-1.92514	0.0254396		245276_at	AT4G16780	0.0100121	-1.94297	0.0389814		245165_at	AT2G33180	0.00269132	-1.5517	0.0117937
245044_at	AT2G26500	3.22056e-05	-1.28847	0.000158048		245039_at	AT2G26600	0.00439322	0.855488	0.0274067		245196_at	AT1G67750	0.011464	-0.455461	0.041084		245483_at	AT4G16190	0.000585381	0.784617	0.0156589		245248_at	AT4G15415	0.00208657	-0.813709	0.0104494		245215_at	AT1G67830	0.0038281	-3.09294	0.0192271		245278_at	AT4G17730	0.007546	0.823609	0.032541		245176_at	AT2G47440	4.16167e-05	-2.47819	0.00144744
245045_at	AT2G26590	0.0265865	0.300881	0.0410108		245041_at	AT2G26530	0.000870271	-2.60783	0.0132689		245197_at	AT1G67800	0.000552043	-1.10192	0.00594936		245492_at	AT4G16340	0.00595036	-0.702373	0.0408391		245249_at	AT4G16760	0.000809707	1.18326	0.005367		245229_at	AT4G25620	0.00833572	-1.05631	0.0283793		245279_at	AT4G17270	0.00796523	1.46413	0.0336944		245195_at	AT1G67740	0.000719921	-1.15036	0.00528001
245046_at	AT2G26510	0.000681704	-0.988846	0.00177637		245042_at	AT2G26540	0.00588066	-0.964809	0.0317593		245199_at	AT1G67730	0.00505943	0.537608	0.0238615		245494_at	AT4G16390	0.000393655	-1.44912	0.0140975		245254_at	AT4G14680	0.000728384	-2.04971	0.00500264		245242_at	AT1G44446	0.00395673	-1.52855	0.0195053		245281_at	AT4G15560	0.00144183	-1.98143	0.0121856		245196_at	AT1G67750	1.6328e-05	-3.40071	0.00122034
245047_at		0.000632172	0.706296	0.00166651		245043_at	AT2G26430	0.00776104	1.01699	0.0362888		245209_at	AT5G12340	4.71914e-05	2.37189	0.00140136		245502_at	AT4G15640	0.000493006	-0.894449	0.0149196		245263_at	AT4G17740	0.00428558	-0.832926	0.0176126		245247_at	AT4G17230	0.0044323	2.32715	0.0205355		245282_at	AT4G14990	0.0053132	1.15649	0.0259679		245198_at	AT1G67700	0.00866133	-0.557015	0.0259588
245050_at		0.00666905	-0.444444	0.012137		245046_at	AT2G26510	0.000400442	1.11498	0.00973408		245211_at	AT5G12370	0.00366212	-0.679656	0.0193079		245523_at	AT4G15910	0.000789878	1.14551	0.0173368		245265_at	AT4G14400	1.61e-05	-5.00976	0.000410628		245249_at	AT4G16760	0.00486935	2.42712	0.0214275		245288_at	AT4G16420	0.00175767	1.20714	0.0138817		245199_at	AT1G67730	0.00107747	1.04624	0.00665586
245051_at	AT2G23320	0.00224271	-0.774892	0.00478829		245047_at		0.00719358	-0.461166	0.0349154		245215_at	AT1G67830	0.00867703	-0.776018	0.0341833		245601_at	AT4G14240	0.000449757	-0.826682	0.0144266		245266_at	AT4G17070	0.00683185	-1.07488	0.0245055		245250_at	AT4G17490	0.000319053	-4.82237	0.00844047		245290_at	AT4G16490	0.00203642	1.80197	0.0148808		245200_at	AT1G67850	0.0089394	1.05247	0.0265822
245052_at	AT2G26440	1.14964e-06	3.73067	1.56895e-05		245063_at	AT2G39795	0.000297507	-1.95189	0.00915259		245229_at	AT4G25620	0.00347103	-1.45308	0.0186032		245602_at	AT4G14270	0.000212305	1.37538	0.0118338		245267_at	AT4G14060	1.33e-05	2.55738	0.00036976		245254_at	AT4G14680	0.000571277	-3.43376	0.0100243		245296_at	AT4G16370	0.000202023	-2.86826	0.00483243		245201_at	AT1G67840	0.00556999	-0.776234	0.0188988
245059_at	AT2G39720	0.000116176	1.34645	0.00042799		245064_at	AT2G39725	0.00674209	1.10847	0.0340056		245244_at	AT1G44350	6.29191e-05	3.51046	0.00166084		245605_at	AT4G14300	0.00533817	-0.735199	0.039127		245274_at	AT4G14360	0.00273154	-0.711139	0.0127522		245264_at	AT4G17245	0.00156653	1.82123	0.0135277		245298_at	AT4G15010	0.00448467	1.59129	0.0234114		245209_at	AT5G12340	0.000333582	3.2131	0.00347222
245060_at	AT2G39770	5.93507e-05	0.986749	0.000253207		245078_at	AT2G23340	0.000449203	-1.27507	0.0102343		245249_at	AT4G16760	6.64038e-06	2.43072	0.000475434		245624_at	AT4G14090	0.000336181	1.1926	0.0132384		245279_at	AT4G17270	0.0135166	0.649623	0.0405871		245265_at	AT4G14400	1.46e-05	-6.54443	0.00573877		245299_at	AT4G17530	0.000299454	2.09059	0.00568992		245215_at	AT1G67830	0.00133019	-1.65312	0.00754067
245062_at	AT2G39760	0.0314285	-0.444557	0.0474656		245092_at	AT2G40950	0.000805623	0.810984	0.0127034		245250_at	AT4G17490	0.0095576	1.34739	0.0362206		245627_at	AT1G56600	1.06e-05	2.87938	0.00394244		245281_at	AT4G15560	0.00376963	-0.86543	0.0160196		245266_at	AT4G17070	0.000305926	-2.51806	0.00835129		245313_at	AT4G15420	0.000365273	1.29139	0.00628038		245229_at	AT4G25620	0.0148389	-0.626627	0.0383171
245064_at	AT2G39725	2.57744e-05	0.946741	0.000134706		245094_at	AT2G40840	0.00195268	0.85218	0.0189328		245251_at	AT4G17615	6.59318e-05	2.51638	0.00171023		245628_at	AT1G56650	6.79e-05	2.12842	0.00790355		245284_at	AT4G14210	0.00375106	-0.794479	0.0159747		245269_at	AT4G14500	0.00193637	2.03704	0.0144312		245315_at	AT4G14800	0.0138321	0.766373	0.0481451		245238_at	AT4G25570	0.00479199	-0.652847	0.0170752
245065_at	AT2G39750	0.005455	0.459263	0.010197		245098_at	AT2G40940	0.00281862	0.961323	0.0221183		245252_at	AT4G17500	0.000227988	2.35316	0.00343674		245639_at	AT1G25260	0.00250311	-0.67991	0.0280325		245287_at	AT4G14910	0.00198021	-0.941483	0.0101068		245270_at	AT4G14960	0.000701994	-2.59383	0.010529		245317_at	AT4G15610	0.000175669	3.26788	0.00448874		245242_at	AT1G44446	0.000473505	-2.77199	0.00419847
245067_at	AT2G39780	0.0120609	-0.395489	0.0204728		245101_at	AT2G40890	0.000134165	-1.13307	0.00739547		245255_at	AT4G14110	0.0121848	0.356599	0.0428037		245642_at	AT1G25275	0.00254578	0.832107	0.0282749		245291_at	AT4G16155	0.000307332	-1.78069	0.00275267		245273_at	AT4G14950	0.00611976	2.46607	0.0240763		245318_at	AT4G16980	0.000119434	-3.58654	0.00360528		245244_at	AT1G44350	7.66708e-05	2.32272	0.00177037
245074_at	AT2G23200	0.00473457	-0.931208	0.00904786		245112_at	AT2G41540	0.000453794	-2.53364	0.0102518		245258_at	AT4G15340	0.000281651	1.97842	0.00395235		245659_at	AT1G28260	0.00210147	1.40098	0.0257506		245292_at	AT4G15093	0.00152654	1.06767	0.00840876		245274_at	AT4G14360	0.00486932	-1.7596	0.0214275		245319_at	AT4G16146	0.00307881	0.844141	0.0188471		245247_at	AT4G17230	0.00264926	1.36483	0.0116898
245076_at	AT2G23170	8.44634e-06	-2.14715	5.9894e-05		245116_at	AT2G41620	0.000116561	1.75601	0.00727534		245270_at	AT4G14960	0.00841166	-0.656757	0.0335235		245662_at	AT1G28190	0.00203349	2.48507	0.0253264		245293_at	AT4G16660	0.00322474	0.85421	0.014393		245276_at	AT4G16780	0.000845538	-4.76949	0.0111203		245326_at	AT4G14100	0.00126723	-1.31137	0.0114875		245249_at	AT4G16760	1.60094e-05	3.10823	0.00120891
245078_at	AT2G23340	6.98861e-06	1.74259	5.26408e-05		245117_at	AT2G41560	0.00186434	0.596738	0.0187152		245278_at	AT4G17730	0.00262497	-0.75066	0.0156974		245671_at	AT1G28230	0.000964956	1.10362	0.0190369		245298_at	AT4G15010	0.00209076	0.764151	0.010466		245277_at	AT4G15550	0.00737458	-1.4415	0.0265556		245329_at	AT4G14365	0.0118784	-1.90779	0.0433343		245250_at	AT4G17490	0.00182731	-3.77445	0.00915873
245083_at	AT2G23310	0.000916109	-1.01378	0.00224834		245127_at	AT2G47600	0.000181498	1.86033	0.00803768		245281_at	AT4G15560	0.00320679	-0.634691	0.0176567		245690_at	AT5G04230	0.00119805	-1.80555	0.0207186		245306_at	AT4G14690	0.000333741	1.723	0.00292365		245279_at	AT4G17270	0.0124617	1.19294	0.0360031		245330_at	AT4G14930	0.00286315	1.19086	0.0180941		245252_at	AT4G17500	0.0190988	-1.52518	0.0460878
245084_at	AT2G23290	0.00186827	-0.599942	0.00409311		245138_at	AT2G45190	0.0024924	-1.50469	0.021037		245285_s_at	AT4G14030 AT4G14040	0.00179359	0.674894	0.0123318		245699_at	AT5G04250	4.76e-05	2.74452	0.0071011		245307_at	AT4G16770	0.0132913	0.743013	0.0400714		245280_at	AT4G16845	0.00379914	1.54029	0.0191704		245336_at	AT4G16515	0.00188791	-2.67603	0.0143649		245253_at	AT4G15440	0.000125122	3.16421	0.00217313
245085_at	AT2G23350	0.00113909	-0.491156	0.00269567		245144_at	AT2G45240	0.00532473	0.633288	0.0303575		245288_at	AT4G16420	0.00428123	-0.459849	0.0213322		245711_at	AT5G04340	9.91e-05	2.00457	0.00927733		245308_at	AT4G17486	0.00290005	-0.856101	0.0133391		245281_at	AT4G15560	0.00461612	-1.91813	0.0208674		245337_at	AT4G16566	0.0108093	-1.19256	0.0408904		245256_at	AT4G15090	0.0183332	1.18203	0.0447009
245088_at	AT2G39850	0.000197462	1.27276	0.000655691		245165_at	AT2G33180	0.0112025	-0.773177	0.0443657		245290_at	AT4G16490	0.0019327	-1.25088	0.0129457		245724_at	AT1G73390	0.000444901	1.61697	0.0144266		245309_at	AT4G15140	0.00318919	-1.04637	0.0142876		245282_at	AT4G14990	0.0134962	1.61943	0.0378425		245340_at	AT4G14420	0.0101869	-1.09819	0.0394186		245264_at	AT4G17245	0.0141078	-0.89088	0.0370275
245089_at	AT2G45290	1.79556e-06	1.21793	2.04349e-05		245171_at	AT2G47560	0.000224816	-2.48617	0.00854183		245293_at	AT4G16660	0.00388783	0.555338	0.0200614		245731_at	AT1G73500	0.00671823	1.14352	0.0431002		245317_at	AT4G15610	0.00235431	1.38034	0.0114134		245287_at	AT4G14910	0.0131912	-1.00863	0.0372574		245341_at	AT4G16447	0.00179287	-1.36918	0.0140405		245265_at	AT4G14400	3.50733e-05	-5.62245	0.00138184
245092_at	AT2G40950	0.000595799	0.749571	0.0015888		245175_at	AT2G47470	0.00573865	0.950364	0.0314027		245298_at	AT4G15010	0.00941227	-0.584316	0.0359767		245734_at	AT1G73480	0.00548367	0.971313	0.0394085		245318_at	AT4G16980	2.66e-07	-4.18237	3.63e-05		245291_at	AT4G16155	0.00292562	-2.30655	0.0172152		245347_at	AT4G14890	0.00637706	-2.36911	0.0291912		245273_at	AT4G14950	3.55146e-05	2.58483	0.00138184
245094_at	AT2G40840	0.0296853	0.266629	0.0452261		245195_at	AT1G67740	0.00582057	-1.33111	0.0316261		245306_at	AT4G14690	0.00507577	1.15688	0.023901		245742_at	AT1G44170	0.00146631	0.621671	0.0221592		245321_at	AT4G15545	0.000235942	-1.34277	0.00224585		245292_at	AT4G15093	0.00682728	1.34613	0.0255203		245349_at	AT4G16690	0.000221381	3.85929	0.0050218		245274_at	AT4G14360	0.0112131	-0.742431	0.0313161
245096_at	AT2G40880	4.14379e-07	2.15086	8.48875e-06		245196_at	AT1G67750	0.000571988	-3.05364	0.0111543		245309_at	AT4G15140	0.00417701	0.725418	0.0209796		245747_at	AT1G51100	0.00236141	-1.00021	0.0271585		245325_at	AT4G14130	0.00253054	-2.48873	0.0120533		245293_at	AT4G16660	0.0086445	1.16968	0.0290871		245351_at	AT4G17640	0.00865412	0.687621	0.035664		245275_at	AT4G15210	5.74217e-07	7.09109	0.00110987
245099_at	AT2G40830	0.000173178	0.830969	0.000590264		245211_at	AT5G12370	0.0117822	0.495257	0.0455184		245310_at	AT4G13950	0.0138576	0.756886	0.0468196		245748_at	AT1G51140	0.000328089	1.79524	0.0131717		245328_at	AT4G14465	0.00611019	0.630871	0.0226842		245294_at	AT4G14340	0.00704685	1.17157	0.0259525		245352_at	AT4G15490	0.000516427	1.92232	0.00728657		245276_at	AT4G16780	0.000261655	-3.78978	0.00312057
245101_at	AT2G40890	1.76737e-08	2.69344	1.73246e-06		245229_at	AT4G25620	0.0120151	-1.18627	0.0460147		245317_at	AT4G15610	0.000352606	2.0012	0.00450974		245749_at	AT1G51090	0.00109465	1.87544	0.0202756		245330_at	AT4G14930	0.00695733	-1.10883	0.0247887		245296_at	AT4G16370	3.27e-05	-4.44575	0.00612527		245353_at	AT4G16000	0.000238652	1.82912	0.00522519		245277_at	AT4G15550	0.017533	2.01023	0.0432337
245106_at	AT2G41650	0.0231592	0.558609	0.0363081		245244_at	AT1G44350	0.0083445	1.8947	0.0376083		245318_at	AT4G16980	0.000453638	-2.23412	0.00534553		245756_at	AT1G35190	0.00781718	0.584318	0.0464605		245334_at	AT4G15800	0.000101425	-1.74178	0.00131831		245301_at	AT4G17190	0.0017005	-2.29531	0.013939		245354_at	AT4G17600	0.00161408	-1.94175	0.0131493		245279_at	AT4G17270	0.0130049	0.568546	0.0347677
245112_at	AT2G41540	4.63968e-05	1.03807	0.00021018		245250_at	AT4G17490	0.000262485	-4.16901	0.0089111		245319_at	AT4G16146	2.5499e-06	3.45488	0.000299588		245760_s_at	AT1G66910 AT1G66920	0.00155216	0.917742	0.0227795		245336_at	AT4G16515	3.36e-07	-3.85408	4.01e-05		245304_at	AT4G15630	0.00765193	-2.11499	0.0270983		245366_at	AT4G14965	0.00340542	1.05146	0.0200514		245280_at	AT4G16845	0.00741505	1.00315	0.023305
245113_at	AT2G41660	0.0014131	-1.41593	0.00323922		245252_at	AT4G17500	0.00581073	-0.766408	0.0316239		245324_at	AT4G17260	0.000348126	-0.776308	0.00447535		245765_at	AT1G33600	0.00568642	0.82554	0.0401428		245337_at	AT4G16566	0.00635686	-0.748814	0.0233683		245305_at	AT4G17215	0.00521997	3.74655	0.0222303		245368_at	AT4G15510	0.00396347	-1.69605	0.0220512		245281_at	AT4G15560	0.000305698	-1.70677	0.00333347
245115_at	AT2G41530	5.02324e-06	-1.10321	4.12884e-05		245254_at	AT4G14680	0.00315825	-1.11603	0.0233777		245325_at	AT4G14130	0.00389876	-0.997416	0.0200871		245768_at	AT1G33590	0.0030418	0.7903	0.0302472		245346_at	AT4G17090	4.51e-06	-2.40168	0.000194364		245311_at	AT4G14320	0.01064	-1.52715	0.0326195		245383_at	AT4G17810	0.000233895	-2.13977	0.0051748		245285_s_at	AT4G14030 AT4G14040	0.014501	-0.914956	0.0377702
245116_at	AT2G41620	4.12546e-05	-0.934413	0.000191396		245261_at	AT4G14385	0.000869537	0.853729	0.0132689		245328_at	AT4G14465	0.000343314	-1.16409	0.00444699		245771_at	AT1G30250	0.000834183	-1.23598	0.0177347		245347_at	AT4G14890	0.0019922	-0.976673	0.0101507		245316_at	AT4G14000	0.00530287	-1.53114	0.0224244		245386_at	AT4G14010	0.0143324	2.56301	0.0491891		245287_at	AT4G14910	0.00262113	-0.948525	0.0115953
245117_at	AT2G41560	6.56325e-06	-1.57636	5.013e-05		245264_at	AT4G17245	0.00215677	-1.24706	0.0197718		245337_at	AT4G16566	0.000243572	-0.658586	0.0035901		245778_at	AT1G73530	0.0087698	-0.556911	0.0493878		245348_at	AT4G17770	0.00481624	0.948441	0.0191182		245318_at	AT4G16980	0.000165454	-4.13762	0.00728275		245390_at	AT4G17650	8.44e-06	3.76637	0.00111176		245289_at	AT4G15470	0.0105203	0.59364	0.0298305
245119_at	AT2G41640	1.23821e-05	-1.29528	7.80933e-05		245266_at	AT4G17070	0.000437953	-0.934215	0.010131		245343_at	AT4G15830	0.0109332	-0.694212	0.0396762		245780_at	AT1G45688	0.000814659	-0.576924	0.0175518		245350_at	AT4G16830	0.00970748	0.656622	0.0317074		245319_at	AT4G16146	0.00119591	3.47682	0.012313		245399_at	AT4G17340	0.00394	-2.07226	0.0219716		245290_at	AT4G16490	0.00877697	1.08281	0.0262123
245121_at	AT2G47610	0.00119527	-0.655194	0.00280756		245269_at	AT4G14500	0.00882893	1.04871	0.0387208		245347_at	AT4G14890	0.00276048	-1.4696	0.0161447		245792_at	AT1G32100	0.00210987	0.62785	0.0257821		245352_at	AT4G15490	0.00293102	2.58854	0.0134374		245325_at	AT4G14130	0.00758581	-4.58063	0.0269838		245407_at	AT4G17170	0.00557204	0.831451	0.0267529		245292_at	AT4G15093	0.00608283	0.637045	0.0201706
245123_at	AT2G47450	3.65029e-07	-2.97006	7.93922e-06		245274_at	AT4G14360	0.00393951	-0.623077	0.0261412		245348_at	AT4G17770	0.00345294	-0.820217	0.0185146		245796_at	AT1G32230	0.00175296	0.655322	0.023853		245354_at	AT4G17600	5.72e-05	-1.53411	0.000912745		245328_at	AT4G14465	0.00814757	-2.17752	0.0280813		245427_at	AT4G17550	8.06e-05	2.43455	0.00294392		245294_at	AT4G14340	0.00487654	0.851129	0.0173054
245127_at	AT2G47600	0.0177115	-0.293837	0.0286791		245276_at	AT4G16780	0.00309333	-2.28095	0.0230538		245359_at	AT4G14430	0.000529252	0.661146	0.00582956		245803_at	AT1G47128	0.00780078	0.697897	0.0463943		245360_at	AT4G16330	0.000254622	1.16135	0.00238576		245330_at	AT4G14930	0.00271633	2.22502	0.0165999		245433_at	AT4G17140	0.0133369	1.76832	0.0469259		245296_at	AT4G16370	0.000305096	-1.74044	0.00333298
245130_at	AT2G45340	2.15724e-05	-2.46849	0.000117832		245277_at	AT4G15550	0.00296085	-2.11263	0.0225574		245362_at	AT4G17460	0.000325011	-1.59691	0.00428957		245809_at	AT1G58440	0.00267888	-0.68961	0.028741		245362_at	AT4G17460	6.19e-05	-3.21304	0.000952038		245336_at	AT4G16515	0.0010917	-1.96368	0.0119859		245442_at	AT4G16710	0.0102543	-0.831532	0.0395264		245299_at	AT4G17530	0.000315932	1.54176	0.00339259
245131_s_at	AT2G45330 AT5G23600	0.00210222	-0.690504	0.00452622		245278_at	AT4G17730	0.00112651	0.910488	0.0147424		245363_at	AT4G15120	0.000548577	2.65467	0.00593334		245816_at	AT1G26210	0.00285592	-1.48254	0.0294032		245368_at	AT4G15510	0.000375475	-1.31484	0.00315768		245341_at	AT4G16447	0.00148453	-2.17595	0.0132503		245445_at	AT4G16750	2.62e-05	2.11629	0.00176593		245301_at	AT4G17190	0.0190846	-0.48589	0.0460878
245134_s_at	AT2G45250 AT4G38280	2.37561e-05	-1.57994	0.000126586		245279_at	AT4G17270	0.00658415	0.823602	0.0335335		245365_at	AT4G17720	0.00642629	0.475143	0.0279133		245855_at	AT5G13550	0.00272416	1.09399	0.0289482		245382_at	AT4G17800	0.0101338	1.36121	0.0327783		245342_at	AT4G16720	0.0117289	-1.12766	0.0346926		245448_at	AT4G16860	0.00388214	-1.29034	0.0217603		245309_at	AT4G15140	0.013623	0.85871	0.036056
245139_at	AT2G45430	4.67854e-05	-1.74238	0.000211416		245293_at	AT4G16660	0.00103266	0.995598	0.0143399		245382_at	AT4G17800	0.000561169	-1.52432	0.00598573		245868_at	AT1G58030	0.00520454	0.550425	0.0388835		245383_at	AT4G17810	1.21e-07	-3.57646	2.23e-05		245343_at	AT4G15830	0.00672894	-3.47877	0.0253555		245459_at		0.00169211	-3.09882	0.013546		245310_at	AT4G13950	0.00115498	1.52976	0.00693448
245142_at	AT2G45270	0.0164144	-0.853666	0.0268253		245303_at	AT4G17010	0.000108984	1.18086	0.00723032		245390_at	AT4G17650	0.00402069	0.953422	0.0205038		245877_at	AT1G26220	0.000594197	-1.11455	0.0157524		245385_at	AT4G14020	0.000169283	1.93961	0.00181708		245344_at	AT4G15475	0.00761472	1.60272	0.0270545		245460_at	AT4G16990	0.00338219	-1.77451	0.0199749		245313_at	AT4G15420	0.0145565	1.05251	0.0378487
245144_at	AT2G45240	0.00261265	-0.41221	0.00544901		245304_at	AT4G15630	2.10664e-05	-1.89935	0.00430697		245393_at	AT4G16260	0.00021037	1.97005	0.00330032		245885_at	AT5G09440	0.00699972	1.21468	0.0437308		245393_at	AT4G16260	0.000195953	2.72514	0.00198161		245347_at	AT4G14890	0.00133219	-3.18994	0.0128127		245463_at	AT4G17030	4.6e-05	5.1746	0.00227909		245318_at	AT4G16980	4.57596e-05	-3.28949	0.00149423
245145_at	AT2G45440	7.77704e-05	-1.04351	0.000311706		245311_at	AT4G14320	0.0115201	0.437763	0.0450136		245397_at	AT4G14560	0.00224537	1.28227	0.0142449		245913_at	AT5G19860	0.00644898	0.594825	0.0424874		245396_at	AT4G14870	5.91e-05	-1.64014	0.000923954		245348_at	AT4G17770	0.00717374	-3.13567	0.0261785		245483_at	AT4G16190	0.00774339	1.04699	0.0329768		245321_at	AT4G15545	0.00127216	-1.1497	0.00737213
245146_at	AT2G45200	0.000175125	-0.914572	0.000595376		245312_at	AT4G14600	0.010571	0.747027	0.042823		245398_at	AT4G14900	0.00465597	-0.729506	0.0225443		245914_at	AT5G19620	0.0036056	-0.69948	0.0330094		245407_at	AT4G17170	0.00901582	-0.834957	0.0300963		245349_at	AT4G16690	0.000566971	3.01333	0.00999508		245487_at	AT4G16250	0.00438807	1.09357	0.0231555		245323_at	AT4G16500	0.00115289	1.15859	0.0069333
245148_at	AT2G45220	0.0022535	-0.782582	0.0048096		245318_at	AT4G16980	0.00510938	-1.10178	0.0295957		245399_at	AT4G17340	0.00610642	-1.03546	0.0269486		245915_s_at	AT5G19770 AT5G19780	0.000240311	-1.28117	0.0124382		245413_at	AT4G17300	0.00621044	-0.86245	0.0229568		245351_at	AT4G17640	0.0181306	1.13361	0.0454176		245492_at	AT4G16340	0.0114401	-1.29265	0.0424453		245325_at	AT4G14130	4.63025e-05	-3.60219	0.00149667
245151_at	AT2G47550	0.000293594	1.34524	0.000891704		245337_at	AT4G16566	0.00429277	-0.746631	0.0271292		245400_at	AT4G17040	0.0060341	-0.374711	0.0267825		245924_at	AT5G28750	0.00209433	-0.52135	0.0257032		245416_at	AT4G17350	0.00646372	-0.865342	0.0235875		245352_at	AT4G15490	0.00489777	2.18437	0.0214921		245496_at	AT4G16440	0.00229245	0.858822	0.0159818		245326_at	AT4G14100	0.00142829	-1.54083	0.00790609
245152_at	AT2G47490	7.91984e-05	1.22403	0.000316055		245342_at	AT4G16720	0.0113412	0.442784	0.0446349		245410_at	AT4G17220	0.013224	-0.588009	0.0453697		245928_s_at	AT5G24770 AT5G24780	0.000737613	3.14275	0.0169991		245422_at	AT4G17470	3.2e-06	2.89045	0.000155375		245353_at	AT4G16000	0.00164345	4.07195	0.0136776		245499_at	AT4G16480	0.00386739	-1.06275	0.0217183		245330_at	AT4G14930	0.000324232	2.3372	0.00342948
245155_at	AT5G12470	1.09868e-06	-1.61026	1.5306e-05		245343_at	AT4G15830	0.00334605	-1.48199	0.0240691		245416_at	AT4G17350	0.00524843	-0.830668	0.0243693		245930_at	AT5G09240	0.000480612	-1.23208	0.0148445		245427_at	AT4G17550	0.00095751	1.99162	0.00604573		245354_at	AT4G17600	0.00173029	-2.80283	0.0140131		245505_at	AT4G15690	0.00126374	-1.78099	0.0114875		245336_at	AT4G16515	0.00769269	0.711079	0.0238461
245165_at	AT2G33180	0.005041	-0.584115	0.00953311		245344_at	AT4G15475	0.00249913	0.907337	0.0210712		245431_at	AT4G17080	0.000522836	-0.821172	0.00579614		245937_at	AT5G19750	0.00589509	-0.78645	0.0407311		245431_at	AT4G17080	0.00208048	-1.04796	0.0104413		245355_at	AT4G17390	0.000628489	-2.09802	0.0102728		245523_at	AT4G15910	3.53e-06	5.63372	0.00077919		245338_at	AT4G16442	0.000640251	1.3773	0.00491844
245171_at	AT2G47560	1.97349e-07	2.63357	5.66316e-06		245350_at	AT4G16830	6.74806e-05	1.22157	0.00569498		245445_at	AT4G16750	0.00707563	1.05807	0.0297669		245939_at	AT5G19760	0.00340354	-0.561482	0.0321418		245445_at	AT4G16750	5.03e-05	3.76848	0.000839238		245356_at	AT4G13940	0.0188788	-0.993813	0.0465682		245528_at	AT4G15530	0.000879368	1.46064	0.0093591		245341_at	AT4G16447	0.00531767	1.01935	0.0183176
245176_at	AT2G47440	1.70831e-07	2.33036	5.30371e-06		245360_at	AT4G16330	0.00198881	0.931189	0.0190944		245456_at	AT4G16950	0.00296282	-1.41987	0.0168677		245941_at	AT5G19820	0.00246667	-1.1626	0.0278873		245448_at	AT4G16860	0.00389082	-1.45396	0.0164066		245357_at	AT4G17560	0.0058921	-2.04076	0.0235841		245557_at	AT4G15410	0.00654338	1.4849	0.0296144		245343_at	AT4G15830	0.000244122	-3.26759	0.00300366
245180_at	AT5G12410	4.90892e-05	-1.08264	0.000219182		245362_at	AT4G17460	0.000444402	-2.96779	0.0102025		245463_at	AT4G17030	7.60396e-05	1.92656	0.00184638		245943_at	AT5G19500	0.00788594	-0.64948	0.0467456		245449_at		0.00475849	-1.60255	0.0189845		245359_at	AT4G14430	0.0116055	1.30128	0.0344857		245592_at	AT4G14540	0.000991008	-2.36474	0.00998003		245346_at	AT4G17090	0.000210316	-2.09553	0.00280184
245181_at	AT5G12420	0.00342764	-0.618529	0.00684044		245364_at	AT4G15790	0.0127379	-1.00684	0.0477182		245478_at	AT4G16130	0.0115135	-0.543609	0.0411951		245965_at	AT5G19730	0.00211265	-0.916284	0.0257821		245456_at	AT4G16950	0.0140862	-0.756349	0.041857		245362_at	AT4G17460	0.000163059	-5.56432	0.00728275		245597_at	AT4G14190	0.000397654	1.37901	0.00653468		245347_at	AT4G14890	0.000242348	-1.49743	0.00299104
245188_at	AT1G67660	0.000124443	-1.34373	0.000452604		245368_at	AT4G15510	0.00368845	-1.71109	0.0252585		245482_at	AT4G16180	0.00515696	-0.657572	0.024141		245976_at	AT5G13080	0.005889	2.54238	0.0407311		245460_at	AT4G16990	0.000143264	-3.01585	0.00164682		245363_at	AT4G15120	0.0188275	2.68104	0.0464862		245599_at	AT4G14220	0.000921231	1.43167	0.00956675		245352_at	AT4G15490	0.00021471	3.30652	0.00282446
245193_at	AT1G67810	4.96013e-05	-2.09907	0.000220843		245383_at	AT4G17810	0.0023064	-2.63372	0.0203691		245492_at	AT4G16340	0.00508301	-0.852842	0.0239075		245981_at	AT5G13100	0.00498603	-0.565263	0.0383029		245463_at	AT4G17030	0.00038605	2.18029	0.00321726		245364_at	AT4G15790	0.00441095	-2.15834	0.0204911		245612_at	AT4G14440	0.00848772	-1.83678	0.0351354		245353_at	AT4G16000	0.000743805	1.51792	0.00535669
245195_at	AT1G67740	0.00428266	-0.892053	0.00828598		245391_at	AT4G16520	0.00436545	0.944658	0.0273384		245523_at	AT4G15910	0.0101567	0.574595	0.0377655		245998_at	AT5G20830	4.17e-05	2.38124	0.0065905		245479_at	AT4G16140	0.00531086	-1.8614	0.0205175		245367_at	AT4G16265	0.013793	-2.0773	0.038325		245624_at	AT4G14090	0.00765284	3.58721	0.0327893		245354_at	AT4G17600	0.0110917	-0.760415	0.031051
245196_at	AT1G67750	1.26116e-05	-2.49907	7.91707e-05		245394_at	AT4G16450	0.00983979	-0.5761	0.0409587		245524_at	AT4G15920	0.00140966	-0.507333	0.0105782		246002_at	AT5G20740	0.00273633	-1.0951	0.0290197		245483_at	AT4G16190	0.000408003	1.48814	0.00334439		245368_at	AT4G15510	0.00364336	-3.13773	0.0189127		245627_at	AT1G56600	0.00447095	2.14499	0.0233667		245362_at	AT4G17460	4.96356e-05	-5.1191	0.00153454
245198_at	AT1G67700	1.60549e-06	-3.94745	1.89372e-05		245399_at	AT4G17340	0.00343536	-2.19499	0.0243606		245532_at	AT4G15110	0.0127031	0.53531	0.0440363		246031_at	AT5G21160	0.00283292	-0.552367	0.0294032		245484_at	AT4G16210	0.00624654	0.765068	0.0230634		245372_at	AT4G15000	0.00338124	-2.2398	0.0183851		245628_at	AT1G56650	0.00110681	2.0519	0.0105858		245363_at	AT4G15120	7.30566e-06	3.56646	0.00110987
245200_at	AT1G67850	3.14699e-05	1.31038	0.000155776		245416_at	AT4G17350	2.12042e-05	-1.32621	0.00430697		245555_at	AT4G15390	0.000262825	-1.19648	0.00375859		246033_at	AT5G08280	0.00639971	-0.702362	0.0422707		245486_x_at	AT4G16240	0.000892672	1.08277	0.00576079		245383_at	AT4G17810	0.000420485	-4.20427	0.00943811		245637_at	AT1G25230	0.00066161	-2.87165	0.00821202		245365_at	AT4G17720	0.00308798	0.904121	0.0128207
245201_at	AT1G67840	2.88692e-07	-2.9513	6.78644e-06		245418_at	AT4G17370	0.0109245	0.579075	0.0436512		245557_at	AT4G15410	0.00195851	-0.525868	0.0130538		246034_at	AT5G08350	0.00727838	-1.59247	0.044675		245487_at	AT4G16250	0.000310291	1.10278	0.00277295		245385_at	AT4G14020	0.00442894	2.16936	0.0205355		245659_at	AT1G28260	0.000123105	2.44979	0.00364629		245367_at	AT4G16265	0.00111798	-1.68726	0.00679208
245202_at	AT1G67720	5.71045e-05	1.14874	0.000245724		245422_at	AT4G17470	0.00159888	3.10084	0.017658		245567_at	AT4G14630	0.00122048	-1.29599	0.00965287		246060_at	AT5G08420	0.00342144	-0.55898	0.0322518		245504_at	AT4G15660	0.000326637	-1.73948	0.00287402		245387_at	AT4G17520	0.0073535	-1.65999	0.0265031		245667_at	AT1G28200	0.00162717	1.23996	0.0132383		245368_at	AT4G15510	0.00981918	-0.953048	0.0283499
245206_at	AT5G12290	0.00714785	-0.665877	0.0129141		245425_at	AT4G17510	0.00120985	1.14315	0.0153368		245588_at	AT4G15030	0.00524189	0.694878	0.0243673		246070_at	AT5G20160	0.00137622	-1.22657	0.0215733		245505_at	AT4G15690	0.000383337	-2.03674	0.00320357		245388_at	AT4G16410	0.00257159	-1.87939	0.0162628		245668_at	AT1G28330	0.000211556	3.03218	0.00491252		245383_at	AT4G17810	0.000162324	-4.57692	0.00245618
245207_at	AT5G12310	0.000519543	0.685615	0.00142086		245431_at	AT4G17080	0.000698389	-1.05972	0.0120295		245601_at	AT4G14240	1.91164e-05	-1.14948	0.000855021		246088_at	AT5G20600	0.00172913	-0.744444	0.0237365		245506_at	AT4G15700	0.000452587	-2.812	0.00358717		245390_at	AT4G17650	0.000496061	3.28176	0.00974366		245681_at	AT1G56560	0.00259384	1.23141	0.0171504		245385_at	AT4G14020	0.0166818	0.659528	0.041544
245209_at	AT5G12340	1.32041e-05	1.48342	8.17764e-05		245442_at	AT4G16710	0.00135834	0.944193	0.0161864		245602_at	AT4G14270	3.96651e-05	1.48518	0.0012619		246094_at	AT5G19300	0.0070406	-1.05581	0.0437915		245523_at	AT4G15910	2.52e-06	3.50565	0.000133714		245391_at	AT4G16520	0.0187375	0.938634	0.046366		245683_at	AT5G22030	0.00183191	1.19454	0.0142187		245386_at	AT4G14010	0.000254665	1.45592	0.00307032
245210_at	AT5G12350	0.00167546	-0.720927	0.00372863		245479_at	AT4G16140	0.000569375	-2.66973	0.0111493		245612_at	AT4G14440	8.61618e-05	1.51431	0.00200498		246097_at	AT5G20270	0.000618128	-0.777643	0.0158962		245528_at	AT4G15530	0.0174701	0.669919	0.0493662		245399_at	AT4G17340	0.000184496	-3.40481	0.00732145		245688_at	AT1G28290	0.0128118	-2.21508	0.0455536		245387_at	AT4G17520	0.00273555	-0.87767	0.011934
245215_at	AT1G67830	3.10387e-07	-4.32466	7.07881e-06		245481_at	AT4G16170	0.00257457	0.886133	0.0212378		245627_at	AT1G56600	8.23659e-06	4.89113	0.000519512		246099_at	AT5G20230	0.00194466	1.52573	0.0248232		245563_at	AT4G14580	0.000274825	1.67189	0.00252569		245410_at	AT4G17220	0.0202845	1.66136	0.0488131		245690_at	AT5G04230	0.00865779	-1.15872	0.0356647		245388_at	AT4G16410	0.00302339	-1.16574	0.012651
245218_s_at	AT1G58848 AT1G59218	0.00546902	-0.491068	0.0102184		245483_at	AT4G16190	0.000123056	2.11018	0.0073171		245629_at	AT1G56580	0.000687461	1.15273	0.00672183		246108_at	AT5G28630	0.00277208	2.03322	0.0292692		245575_at	AT4G14760	0.0149203	0.770908	0.0436779		245412_at	AT4G17280	0.000165617	5.261	0.00728275		245699_at	AT5G04250	0.000108208	3.55863	0.00343059		245390_at	AT4G17650	0.000381004	2.31846	0.00372123
245219_at	AT1G58807 AT1G59124	0.000125438	-1.02651	0.000455255		245484_at	AT4G16210	0.0104091	1.14653	0.0423718		245637_at	AT1G25230	0.000564053	-1.19362	0.00599788		246144_at	AT5G20110	0.00152317	-1.10195	0.0226754		245576_at	AT4G14770	0.00384586	-1.04667	0.0162456		245416_at	AT4G17350	0.00112671	-1.86581	0.0120794		245701_at	AT5G04140	0.00144185	-1.73644	0.0121856		245392_at	AT4G15680	0.0187856	-1.48269	0.0455446
245228_at	AT3G29810	1.92329e-05	1.2371	0.000108314		245487_at	AT4G16250	0.00417446	0.812548	0.0267666		245638_s_at	AT1G24822 AT1G24996 AT1G25097	0.00770999	-0.580082	0.0316318		246152_at	AT5G20040	0.00304642	-1.02924	0.0302472		245592_at	AT4G14540	0.000577113	-1.47355	0.00427968		245427_at	AT4G17550	0.000749576	2.02954	0.0108127		245711_at	AT5G04340	0.00913566	3.23972	0.0368749		245396_at	AT4G14870	0.00179454	-0.983434	0.00906564
245229_at	AT4G25620	3.30835e-06	-1.58403	3.1317e-05		245513_at	AT4G15780	0.000808171	1.12905	0.0127268		245657_at	AT1G56720	0.0091368	-0.713765	0.0353296		246161_at	AT5G20900	0.000180434	1.07963	0.0115183		245599_at	AT4G14220	0.0065064	0.960516	0.0236855		245431_at	AT4G17080	0.00616449	-1.15657	0.0242134		245714_at	AT5G04280	0.00652922	0.980556	0.0296144		245397_at	AT4G14560	0.000379259	-1.74262	0.0037163
245238_at	AT4G25570	1.85863e-05	-0.881057	0.000105814		245523_at	AT4G15910	0.00086623	5.32308	0.0132579		245662_at	AT1G28190	4.17114e-05	4.21144	0.00130856		246170_at	AT5G32450	0.00060419	-0.892629	0.0158368		245602_at	AT4G14270	5.01e-05	1.60176	0.000838486		245433_at	AT4G17140	0.00609059	2.10088	0.0239996		245724_at	AT1G73390	1.47e-05	2.5866	0.00138902		245399_at	AT4G17340	0.00011943	2.27554	0.00212233
245242_at	AT1G44446	3.77158e-05	-2.49657	0.000178369		245557_at	AT4G15410	0.00119135	0.836609	0.0151818		245665_at	AT1G28250	0.00855714	-0.417104	0.0338709		246195_at	AT4G36410	0.00743356	1.45882	0.0452202		245624_at	AT4G14090	3.36e-10	8.65304	1.56e-06		245434_at	AT4G17140	0.0143807	1.61491	0.0393197		245727_at	AT1G73350	0.000311986	1.35008	0.00583282		245401_at	AT4G17670	0.0114174	1.0212	0.0317536
245244_at	AT1G44350	5.27708e-06	1.65012	4.29915e-05		245565_at	AT4G14605	0.00128599	1.15787	0.0159702		245671_at	AT1G28230	0.00296464	0.568336	0.01687		246198_at	AT4G36810	0.00122355	-0.615428	0.0207502		245627_at	AT1G56600	0.000563886	4.5519	0.00421741		245446_at	AT4G16800	0.00858223	-1.17503	0.0289635		245742_at	AT1G44170	0.00131109	1.32676	0.0116906		245412_at	AT4G17280	0.00190897	1.42236	0.00942997
245247_at	AT4G17230	0.00017639	-0.844086	0.000598319		245576_at	AT4G14770	0.0123793	-1.5382	0.0469295		245677_at	AT1G56660	1.98978e-06	2.09589	0.000262039		246202_at	AT4G37040	0.00216139	-0.776274	0.0260322		245628_at	AT1G56650	4.83e-08	6.85808	1.21e-05		245448_at	AT4G16860	0.0126786	-1.3016	0.0364016		245745_at	AT1G51110	0.00889681	-1.05908	0.0362978		245416_at	AT4G17350	0.00230966	1.0582	0.0106417
245249_at	AT4G16760	0.000264237	-0.777472	0.000819942		245594_at	AT4G14570	0.00779628	0.871381	0.0363402		245678_at	AT1G56610	0.00556357	-0.545955	0.0252744		246205_at	AT4G36970	0.00524374	0.42049	0.0388835		245637_at	AT1G25230	0.00013913	-1.91407	0.00162035		245463_at	AT4G17030	2e-05	5.3298	0.00573877		245746_at	AT1G51070	0.0027849	-2.06451	0.0178281		245418_at	AT4G17370	0.00564893	-0.996553	0.0191072
245250_at	AT4G17490	3.92158e-08	-2.893	2.57821e-06		245600_at	AT4G14230	0.000874098	1.5121	0.0132953		245682_at	AT5G08750	0.00121189	-0.858327	0.00961804		246219_at	AT4G36760	0.00120124	1.18803	0.0207186		245644_at	AT1G25320	0.016888	-0.816167	0.0480807		245477_at	AT4G16110	0.0108066	3.72373	0.0329868		245748_at	AT1G51140	6.09e-06	4.28906	0.000948553		245422_at	AT4G17470	0.00497936	3.23664	0.0175147
245252_at	AT4G17500	7.94417e-07	-1.84958	1.24599e-05		245601_at	AT4G14240	0.00905688	-0.653538	0.0391409		245686_at	AT5G22060	0.00768894	0.498603	0.031567		246222_at	AT4G36900	0.0014562	1.92706	0.022146		245665_at	AT1G28250	0.00183774	-0.844701	0.00957957		245479_at	AT4G16140	0.0153431	-3.12082	0.0409337		245749_at	AT1G51090	6.94e-05	1.81839	0.00275005		245427_at	AT4G17550	7.87714e-05	3.47752	0.00179197
245253_at	AT4G15440	0.000263482	2.30492	0.000818236		245602_at	AT4G14270	0.000120566	2.29441	0.0073171		245699_at	AT5G04250	4.6146e-05	1.82516	0.00138948		246231_at	AT4G37080	0.00100299	-1.20729	0.019457		245671_at	AT1G28230	0.000173415	2.76302	0.00183587		245484_at	AT4G16210	0.00471243	1.29646	0.0211117		245750_at	AT1G51060	0.000869784	-1.10288	0.00935564		245431_at	AT4G17080	0.000968035	-1.31573	0.006264
245255_at	AT4G14110	0.000629761	-0.627102	0.00166198		245612_at	AT4G14440	0.000271639	-1.93404	0.00901389		245711_at	AT5G04340	0.000445531	1.49935	0.00528115		246259_at	AT1G31830	0.000965497	0.585219	0.0190369		245677_at	AT1G56660	0.00815078	0.738643	0.0279423		245494_at	AT4G16390	0.00436116	-1.7086	0.0203759		245751_s_at	AT1G25682 AT1G25988	0.010747	0.995862	0.0407442		245432_at	AT4G17100	0.00162667	-1.07519	0.00850185
245258_at	AT4G15340	0.00252605	-1.08178	0.00529789		245624_at	AT4G14090	0.00638818	3.97973	0.0330648		245713_at	AT5G04370	3.20194e-05	4.35122	0.00113272		246265_at	AT1G31860	0.00337827	-1.07531	0.0320128		245690_at	AT5G04230	7.09e-05	-2.23639	0.00105476		245496_at	AT4G16440	0.00841172	1.54703	0.0285408		245756_at	AT1G35190	0.00108985	1.3398	0.0104822		245442_at	AT4G16710	0.0042206	-0.942699	0.0156788
245266_at	AT4G17070	0.00475648	-0.652313	0.00907959		245627_at	AT1G56600	0.000495444	1.44717	0.0107171		245718_at	AT5G04110	0.0137206	-0.456755	0.046567		246268_at	AT1G31800	0.00142435	-0.816972	0.0219508		245699_at	AT5G04250	0.000234571	1.51167	0.00223813		245502_at	AT4G15640	0.00937679	-2.43797	0.0305302		245760_s_at	AT1G66910 AT1G66920	0.00421539	-1.69358	0.0227376		245445_at	AT4G16750	0.000190088	1.83471	0.00267526
245269_at	AT4G14500	4.81186e-05	-1.18809	0.000215975		245628_at	AT1G56650	3.241e-05	6.38767	0.00492689		245734_at	AT1G73480	1.09145e-05	3.7075	0.000599995		246270_at	AT4G36500	0.000438597	1.49584	0.0144266		245701_at	AT5G04140	0.00483683	-1.12207	0.0191767		245506_at	AT4G15700	0.00321834	2.41035	0.0180682		245765_at	AT1G33600	0.00518502	-1.63825	0.0255394		245448_at	AT4G16860	3.72156e-05	-4.12028	0.00138711
245270_at	AT4G14960	0.00139316	0.638097	0.00319986		245629_at	AT1G56580	5.60453e-05	-2.01007	0.00549972		245736_at	AT1G73330	0.00118952	-1.7137	0.00949017		246272_at	AT4G37150	0.00631288	2.2498	0.042069		245713_at	AT5G04370	2.47e-05	3.58838	0.000534589		245512_at	AT4G15770	0.00186579	-2.22711	0.014309		245768_at	AT1G33590	0.00292156	-2.89946	0.0182908		245449_at		0.000334459	-1.99215	0.00347327
245273_at	AT4G14950	0.000137761	1.29668	0.000491707		245637_at	AT1G25230	0.00549855	-0.853975	0.0307919		245746_at	AT1G51070	0.000296347	-0.867525	0.00407741		246275_at	AT4G36540	0.00864308	-1.41918	0.0490628		245715_s_at	AT5G08670 AT5G08690	0.00388844	0.724084	0.0164024		245523_at	AT4G15910	0.00311004	3.27896	0.0177395		245769_at	AT1G30220	0.00254151	3.55306	0.0168904		245451_at	AT4G16890	0.000403498	-1.44097	0.00384381
245274_at	AT4G14360	1.40777e-05	1.02244	8.56816e-05		245659_at	AT1G28260	0.0036784	1.94991	0.0252474		245748_at	AT1G51140	6.32809e-06	2.32835	0.00047103		246289_at	AT3G56880	0.00266258	0.719382	0.0287127		245716_at	AT5G08740	0.0101203	-0.758757	0.0327435		245524_at	AT4G15920	0.00798485	-1.73095	0.0277475		245781_at	AT1G45976	0.00331702	1.2074	0.0197767		245456_at	AT4G16950	0.000238981	-2.65669	0.00296579
245275_at	AT4G15210	1.97546e-05	2.02186	0.000110471		245668_at	AT1G28330	5.69395e-05	2.88505	0.00549972		245755_at	AT1G35210	1.90524e-05	3.03335	0.000855021		246292_at	AT3G56860	0.00610617	-0.41282	0.0414253		245733_at	AT1G73380	0.00638789	0.949025	0.0234177		245528_at	AT4G15530	0.0102817	2.25271	0.032004		245784_at	AT1G32190	0.00103076	-1.20077	0.0101682		245459_at		0.00148099	-2.09622	0.00806367
245276_at	AT4G16780	0.0152821	-0.603123	0.0251832		245678_at	AT1G56610	0.00244566	0.698377	0.0208901		245761_at	AT1G66890	0.000948479	-1.2436	0.00821878		246303_at	AT3G51870	0.000302541	-2.11358	0.0128996		245734_at	AT1G73480	1.66e-05	3.2542	0.000419895		245533_at	AT4G15130	0.0205829	1.74587	0.049135		245790_at	AT1G32200	0.000776437	-2.50689	0.00881974		245460_at	AT4G16990	0.00277975	-1.40698	0.0120438
245277_at	AT4G15550	7.16691e-08	3.45959	3.27818e-06		245682_at	AT5G08750	0.00294087	0.810314	0.0225054		245763_at	AT1G27850	0.000304122	-0.857747	0.00411354		246306_at	AT3G51780	0.00500883	-0.521672	0.0383527		245736_at	AT1G73330	0.00378283	-0.889743	0.0160529		245543_at	AT4G15260	0.00590078	1.28417	0.0236066		245791_at	AT1G32210	0.00767814	-1.11391	0.0328039		245463_at	AT4G17030	0.00264099	-1.26359	0.0116659
245278_at	AT4G17730	0.000333892	-0.869107	0.000987297		245688_at	AT1G28290	0.000133701	-2.8472	0.00739547		245765_at	AT1G33600	0.000604304	2.75807	0.00622698		246307_at	AT3G51800	0.00484508	-0.965119	0.0377771		245742_at	AT1G44170	0.0166146	0.558604	0.0474748		245563_at	AT4G14580	0.00221531	1.52127	0.0153016		245792_at	AT1G32100	0.000878262	2.71082	0.00935564		245479_at	AT4G16140	0.00158529	1.19125	0.0083831
245280_at	AT4G16845	0.00177587	0.730307	0.0039168		245698_at	AT5G04160	0.00611483	-1.41792	0.0323624		245768_at	AT1G33590	0.000420757	2.24403	0.00507279		246308_at	AT3G51820	0.00866765	-0.810641	0.0491053		245744_at	AT1G51110	0.00724806	-1.19111	0.0254521		245576_at	AT4G14770	0.00339243	-2.01038	0.0184209		245797_at	AT1G45230	0.00421227	0.983137	0.0227376		245494_at	AT4G16390	0.00511875	-0.895527	0.0178168
245281_at	AT4G15560	1.15424e-06	-1.76612	1.56895e-05		245699_at	AT5G04250	0.00437527	0.973678	0.0273462		245772_at	AT1G30300	0.00942272	0.372427	0.0359811		246329_at	AT3G43610	0.0088994	-0.591038	0.0498366		245747_at	AT1G51100	0.00358166	-1.28396	0.0154342		245588_at	AT4G15030	0.0141179	1.19258	0.038885		245800_at	AT1G46264	0.00764104	-0.877995	0.0327856		245496_at	AT4G16440	0.002255	1.06878	0.0104763
245282_at	AT4G14990	9.93946e-05	-1.31654	0.000377183		245724_at	AT1G73390	0.0011598	-1.158	0.0149774		245775_at	AT1G30270	0.00744039	0.567019	0.0308638		246335_at	AT3G44880	0.0024618	0.960822	0.0278723		245748_at	AT1G51140	2.4e-07	3.3063	3.35e-05		245599_at	AT4G14220	0.0100396	1.90045	0.0316732		245803_at	AT1G47128	0.000244124	2.11653	0.00525843		245501_at	AT4G15620	0.000685826	-1.4576	0.00513363
245284_at	AT4G14210	0.00137394	0.659002	0.00316214		245730_at	AT1G73470	0.00460158	0.983403	0.0280301		245777_at	AT1G73540	0.00803954	0.72276	0.0325708		246340_s_at	AT3G44860 AT3G44870	0.000438761	2.3546	0.0144266		245749_at	AT1G51090	2.48e-05	2.98053	0.000534589		245602_at	AT4G14270	0.00403396	1.63467	0.0196836		245806_at	AT1G45474	0.00663741	-0.902072	0.0299033		245502_at	AT4G15640	0.00312613	-0.980531	0.0129042
245285_s_at	AT4G14030 AT4G14040	0.00103784	-1.40624	0.00249648		245733_at	AT1G73380	0.000374564	2.2052	0.00962725		245780_at	AT1G45688	0.00991039	-0.410213	0.0371376		246379_s_at	AT1G57660 AT1G57860	0.00749822	-0.630391	0.0454276		245756_at	AT1G35190	0.00513296	0.897339	0.0200565		245605_at	AT4G14300	0.0151304	-0.896906	0.0405917		245807_at	AT1G46768	0.000293156	1.27789	0.00566642		245505_at	AT4G15690	0.00297958	-2.18133	0.0125421
245288_at	AT4G16420	0.0193421	-0.320171	0.0309764		245734_at	AT1G73480	0.013462	0.728542	0.0491395		245784_at	AT1G32190	0.00479494	0.671939	0.0229667		246396_at	AT1G58180	0.00295889	1.15244	0.0298142		245760_s_at	AT1G66910 AT1G66920	0.00646939	-0.942951	0.0235938		245612_at	AT4G14440	0.00440895	-1.65709	0.0204911		245816_at	AT1G26210	0.000278306	2.19393	0.00550534		245506_at	AT4G15700	0.00233287	-0.994203	0.0107045
245289_at	AT4G15470	0.0018456	0.487302	0.00404937		245736_at	AT1G73330	0.00169703	2.98693	0.018155		245786_at	AT1G32150	0.00229807	-1.04251	0.0144733		246400_at	AT1G57540	0.000515151	0.818121	0.0152058		245765_at	AT1G33600	0.000168487	-1.91856	0.00181415		245627_at	AT1G56600	0.00232646	2.21335	0.0156535		245818_at	AT1G26100	0.0114789	-1.44272	0.0425232		245565_at	AT4G14605	0.0158334	-0.970953	0.0400818
245290_at	AT4G16490	0.00085256	0.901663	0.00211973		245746_at	AT1G51070	0.000654222	-2.07312	0.0117544		245795_at	AT1G32160	0.000877161	-0.893384	0.00779236		246403_at	AT1G57590	0.00185703	1.49317	0.024237		245768_at	AT1G33590	0.00148149	-1.10486	0.00824242		245637_at	AT1G25230	0.0015343	-2.70683	0.0134149		245828_at	AT1G57820	0.00133926	-1.87413	0.0118382		245592_at	AT4G14540	0.000175154	-1.99556	0.00256014
245291_at	AT4G16155	0.0319018	-0.502696	0.0481077		245747_at	AT1G51100	0.00441639	-0.757443	0.0274608		245803_at	AT1G47128	0.00246245	0.498416	0.0150988		246408_at	AT1G57680	0.00114496	-1.25584	0.0203882		245769_at	AT1G30220	4.37e-05	3.55393	0.000770223		245644_at	AT1G25320	0.000950537	-1.86119	0.0114734		245844_at	AT1G26170	0.0141451	1.29177	0.0487972		245599_at	AT4G14220	0.0160756	0.953984	0.0405323
245292_at	AT4G15093	0.000138566	0.988274	0.000493338		245748_at	AT1G51140	0.000947201	2.76427	0.0138101		245809_at	AT1G58440	0.00290846	0.650851	0.0166611		246429_at	AT5G17450	0.00207157	1.42383	0.0256199		245780_at	AT1G45688	0.0146816	-0.545795	0.0431619		245645_at	AT1G24764	0.0183364	1.11595	0.0457459		245845_at	AT1G26150	0.00561106	-1.31008	0.0268649		245600_at	AT4G14230	0.00201653	-1.18589	0.0097483
245293_at	AT4G16660	0.000105456	0.872123	0.000396543		245750_at	AT1G51060	0.00129947	-1.63588	0.0160379		245816_at	AT1G26210	0.0010316	-0.56334	0.00863318		246445_at	AT5G17630	0.00684635	-0.716185	0.0432964		245788_at	AT1G32120 AT4G26630	0.00266313	1.12673	0.0125179		245649_at	AT1G24706	0.00197992	2.55498	0.0146218		245851_at	AT5G13530	0.0104611	0.893657	0.0400803		245602_at	AT4G14270	0.00110489	-1.19292	0.00675752
245294_at	AT4G14340	0.000726324	-0.562456	0.00187229		245755_at	AT1G35210	3.26726e-05	-3.05358	0.00492689		245825_at	AT1G57870	0.00349622	-0.526655	0.0186881		246480_at	AT5G16070	0.00289375	-0.723381	0.0296399		245789_at	AT1G32090	0.00118037	-0.969283	0.00698201		245659_at	AT1G28260	0.000391576	3.73548	0.00921935		245852_at	AT5G13510	0.00756045	-1.41715	0.0325915		245612_at	AT4G14440	0.000740085	1.81714	0.00535578
245295_at	AT4G16100	1.45071e-06	2.24305	1.78128e-05		245756_at	AT1G35190	0.0103907	0.821128	0.0423129		245832_at	AT1G48850	0.00278573	0.947865	0.0162004		246481_s_at	AT5G15960 AT5G15970	5.86e-05	1.76752	0.00763754		245790_at	AT1G32200	7.34e-05	-2.29695	0.00107463		245662_at	AT1G28190	0.00485603	2.62332	0.0214266		245854_at	AT5G13490	0.000847353	1.93117	0.00921556		245624_at	AT4G14090	0.0023885	2.74425	0.0108918
245296_at	AT4G16370	5.86333e-05	-1.49813	0.000250592		245768_at	AT1G33590	0.0123975	-1.87323	0.0469421		245845_at	AT1G26150	0.000754507	-1.88804	0.0071085		246483_at	AT5G16000	0.00169922	-1.21604	0.0234873		245793_at	AT1G32220	5.23e-05	-1.76987	0.000856568		245667_at	AT1G28200	0.0205286	1.65208	0.0491299		245855_at	AT5G13550	0.00498775	1.44094	0.0249934		245626_at	AT1G56700	0.00466229	-0.684564	0.0167435
245298_at	AT4G15010	0.00435362	-0.450275	0.00840563		245769_at	AT1G30220	6.2823e-06	5.40878	0.00327335		245851_at	AT5G13530	0.0109457	-0.380102	0.0397013		246493_at	AT5G16180	0.00280461	-0.696385	0.0294032		245795_at	AT1G32160	0.000937801	-1.01607	0.00596896		245677_at	AT1G56660	0.000251073	3.17839	0.00783076		245861_at	AT5G28300	0.0142883	1.0896	0.0490914		245627_at	AT1G56600	8.01271e-05	4.15507	0.00181178
245299_at	AT4G17530	0.000827249	0.501907	0.00206795		245771_at	AT1G30250	0.000343487	-2.2841	0.00927592		245854_at	AT5G13490	0.0038374	0.750605	0.0198994		246503_at	AT5G16130	0.00680477	-0.752008	0.0432618		245800_at	AT1G46264	0.00471897	0.79055	0.0188948		245682_at	AT5G08750	0.00554513	1.82503	0.0229458		245862_at	AT5G01010	0.00480219	1.34797	0.02451		245628_at	AT1G56650	0.000246713	4.57657	0.00301695
245302_at	AT4G17695	5.48423e-05	-1.71552	0.000238732		245772_at	AT1G30300	0.00158597	1.213	0.0176213		245855_at	AT5G13550	0.00281398	1.10693	0.0162683		246521_at	AT5G15810	0.00134665	-0.944489	0.0214604		245806_at	AT1G45474	0.000294153	-1.37922	0.00266048		245683_at	AT5G22030	0.00423821	1.99217	0.0201292		245868_at	AT1G58030	0.000670362	1.24029	0.00823116		245629_at	AT1G56580	0.000127547	2.42279	0.002193
245303_at	AT4G17010	0.000496056	0.643872	0.00136912		245777_at	AT1G73540	0.00928377	-1.02043	0.0396615		245862_at	AT5G01010	0.00296959	-0.625998	0.0168901		246522_at	AT5G15830	3.98e-05	-2.12483	0.00653368		245809_at	AT1G58440	0.0011462	-1.11692	0.00681016		245684_at	AT5G22000	0.0104397	1.42681	0.0322364		245877_at	AT1G26220	0.0130458	-1.22904	0.046159		245637_at	AT1G25230	0.00018295	-2.28479	0.00260832
245304_at	AT4G15630	3.70414e-06	2.33396	3.34769e-05		245781_at	AT1G45976	0.00889529	0.798048	0.0387923		245863_s_at	AT1G58050 AT1G58060	0.00115222	0.565211	0.00931102		246523_at	AT5G15850	0.00634372	-1.02889	0.0421648		245831_at	AT1G48840	0.0103147	0.842579	0.0331825		245686_at	AT5G22060	0.0165827	1.20634	0.042896		245895_at	AT5G09230	0.00237287	1.2516	0.0162963		245642_at	AT1G25275	0.00207927	-1.14427	0.0099354
245305_at	AT4G17215	0.000809529	-1.75226	0.00203364		245787_at	AT1G32130	0.00554426	0.793641	0.0309289		245870_at	AT1G26300	0.00251804	-0.70146	0.0153101		246546_at	AT5G15090	0.0014544	-0.713437	0.022146		245832_at	AT1G48850	0.0123964	0.585393	0.0381114		245690_at	AT5G04230	0.00778601	-1.78898	0.0273951		245904_at	AT5G11110	1.44e-05	4.42142	0.00137665		245657_at	AT1G56720	0.000120032	-2.34943	0.00212233
245306_at	AT4G14690	2.2552e-07	2.30003	6.12819e-06		245789_at	AT1G32090	0.0018499	-1.33697	0.0187152		245876_at	AT1G26230	0.00884514	-0.32562	0.0345661		246562_at	AT5G15580	0.00127686	-1.15566	0.0210038		245852_at	AT5G13510	0.000182407	-1.43904	0.00189754		245691_at	AT5G04240	0.00502736	1.68163	0.021796		245905_at	AT5G11090	0.000124436	2.48308	0.00366425		245659_at	AT1G28260	0.00523298	0.9892	0.0180779
245307_at	AT4G16770	0.0121504	0.553101	0.0205869		245790_at	AT1G32200	0.00816593	-1.01566	0.037304		245884_at	AT5G09300	0.00716254	-0.361067	0.0300441		246575_at	AT1G31660	0.00339772	-1.1082	0.0321375		245854_at	AT5G13490	0.000425362	2.18224	0.00344195		245698_at	AT5G04160	0.000527493	-2.72073	0.00977043		245925_at	AT5G28770	0.0010003	-1.63937	0.0100331		245662_at	AT1G28190	0.00145344	1.8826	0.0079961
245308_at	AT4G17486	0.000332732	-0.802599	0.000984316		245794_at	AT1G32170	0.00341451	-1.21667	0.0242589		245891_at	AT5G09220	0.000141343	-1.25895	0.00267592		246582_at	AT1G31750	0.00586613	1.41417	0.0407311		245855_at	AT5G13550	0.0151292	0.688902	0.0441353		245699_at	AT5G04250	0.00022967	6.1252	0.00761369		245928_s_at	AT5G24770 AT5G24780	0.000723281	4.29884	0.00854813		245667_at	AT1G28200	0.015489	0.591524	0.0394853
245310_at	AT4G13950	8.12562e-07	2.02357	1.26629e-05		245796_at	AT1G32230	0.00074892	0.707594	0.0122575		245904_at	AT5G11110	3.2375e-07	5.73623	0.000151082		246591_at	AT5G14880	0.00342008	-0.603705	0.0322518		245866_s_at	AT1G57980 AT1G57990	2.79e-05	-4.96222	0.000570135		245711_at	AT5G04340	0.00383758	2.43129	0.0192399		245930_at	AT5G09240	0.0044223	-2.20395	0.0232443		245668_at	AT1G28330	0.00160321	-1.0155	0.00842995
245311_at	AT4G14320	9.06247e-05	-1.00814	0.000349999		245831_at	AT1G48840	0.00157715	2.19026	0.0175819		245905_at	AT5G11090	0.000821745	-0.928111	0.00748882		246593_at	AT5G14790	0.00346056	-1.16795	0.0324249		245870_at	AT1G26300	0.00668607	-1.03939	0.024178		245713_at	AT5G04370	3.21e-05	4.50611	0.00612527		245937_at	AT5G19750	0.00433296	-2.62334	0.022966		245671_at	AT1G28230	0.0149131	0.594319	0.0384423
245313_at	AT4G15420	0.00331906	0.54176	0.00666036		245851_at	AT5G13530	0.00422201	0.805037	0.0268988		245915_s_at	AT5G19770 AT5G19780	0.000730987	-0.706291	0.00697464		246682_at	AT5G33290	0.00136785	1.114	0.0215733		245877_at	AT1G26220	0.000158841	-1.96632	0.00176462		245724_at	AT1G73390	0.000532979	2.44914	0.00977812		245948_at	AT5G19540	0.00196676	1.30838	0.0146304		245682_at	AT5G08750	0.0105531	1.01701	0.0298768
245316_at	AT4G14000	0.00264577	-0.492948	0.00551138		245854_at	AT5G13490	0.0106152	0.88248	0.0429337		245925_at	AT5G28770	0.00081412	-1.96277	0.00744197		246700_at	AT5G28030	0.00323787	-1.90186	0.031242		245884_at	AT5G09300	0.00393217	-0.984795	0.0165236		245725_at	AT1G73370	0.000488855	2.24823	0.00971044		245977_at	AT5G13110	0.00147789	1.27846	0.0124038		245683_at	AT5G22030	0.000737027	1.22693	0.00534333
245317_at	AT4G15610	1.18627e-06	1.78433	1.59955e-05		245861_at	AT5G28300	0.000693911	1.84655	0.0119825		245928_s_at	AT5G24770 AT5G24780	0.00219153	3.43101	0.014022		246701_at	AT5G28020	0.00428905	-1.28055	0.0356697		245885_at	AT5G09440	0.000185072	-2.05851	0.00191198		245729_at	AT1G73490	0.0051104	-1.25668	0.022014		245981_at	AT5G13100	0.00409965	-2.04776	0.0224134		245684_at	AT5G22000	0.00582194	0.995782	0.019538
245318_at	AT4G16980	3.02618e-05	-1.66892	0.000151549		245867_at	AT1G58080	0.00786593	-0.888296	0.0365443		245929_at	AT5G24760	0.00625865	0.922939	0.0274461		246724_at	AT5G29000	0.00608814	0.775743	0.0413578		245888_at	AT5G09450	0.00250517	0.926894	0.0119705		245734_at	AT1G73480	0.000490222	2.2707	0.00971044		245982_at	AT5G13170	1.39e-05	6.32258	0.00135842		245686_at	AT5G22060	0.000101633	1.9372	0.00200116
245319_at	AT4G16146	2.80065e-10	5.1077	3.22354e-07		245868_at	AT1G58030	0.0100636	0.669657	0.0415047		245930_at	AT5G09240	0.00087052	-1.53552	0.00777441		246756_at	AT5G27930	0.00822872	0.628823	0.0478008		245904_at	AT5G11110	3.67e-07	3.35464	4.23e-05		245742_at	AT1G44170	0.0155064	1.16398	0.0411971		245986_at	AT5G13160	0.00914703	0.876332	0.036896		245688_at	AT1G28290	0.000340335	-1.43483	0.00350996
245321_at	AT4G15545	0.0104456	-0.448223	0.0180713		245877_at	AT1G26220	0.00217204	-0.766048	0.0198549		245947_at	AT5G19530	0.00031669	-1.83583	0.00419361		246765_at	AT5G27330	0.00503954	-0.86911	0.0384429		245906_at	AT5G11070	0.00161908	-1.38858	0.00878365		245746_at	AT1G51070	0.00173379	-2.23061	0.0140131		245998_at	AT5G20830	3.18e-05	3.49673	0.00191315		245690_at	AT5G04230	5.179e-05	-2.13955	0.00155345
245323_at	AT4G16500	0.000833569	0.54679	0.00208158		245885_at	AT5G09440	0.00105814	-1.77481	0.01441		245965_at	AT5G19730	0.00308356	-1.4868	0.0173259		246777_at	AT5G27420	0.000960955	2.34646	0.0190349		245915_s_at	AT5G19770 AT5G19780	1.29e-05	-1.66028	0.000363395		245748_at	AT1G51140	4.57e-05	4.13209	0.00613294		246003_at	AT5G20720	0.00188717	-1.52675	0.0143649		245692_at	AT5G04150	1.72639e-05	-4.86394	0.00123756
245324_at	AT4G17260	1.10029e-07	3.85348	4.0823e-06		245888_at	AT5G09450	0.0118776	0.970903	0.0457324		245976_at	AT5G13080	4.95349e-06	5.57553	0.00042707		246779_at	AT5G27520	0.000232904	2.12447	0.0123524		245917_at	AT5G28740	0.0115041	0.554607	0.0360054		245749_at	AT1G51090	0.00158451	3.87026	0.0135614		246007_at	AT5G08410	0.00103631	1.06347	0.0101797		245698_at	AT5G04160	0.0156244	-0.707222	0.0397207
245325_at	AT4G14130	4.78766e-06	-1.47544	4.02634e-05		245904_at	AT5G11110	0.0135543	1.8364	0.0493122		245977_at	AT5G13110	0.00266689	-0.45338	0.0158248		246785_at	AT5G27380	0.00792517	0.65897	0.0467628		245924_at	AT5G28750	0.00158578	-0.946737	0.00866179		245751_s_at	AT1G25682 AT1G25988	0.0173444	1.76049	0.0442057		246011_at	AT5G08330	0.00242707	-2.68024	0.0165096		245699_at	AT5G04250	1.48766e-05	5.5021	0.00117811
245326_at	AT4G14100	5.43619e-05	-1.13122	0.000236986		245911_at	AT5G19690	0.00747041	0.881658	0.0356107		245983_at	AT5G13050	0.00951859	0.655974	0.0361499		246791_at	AT5G27280	0.000340637	0.994809	0.013297		245925_at	AT5G28770	2.73e-06	-4.63669	0.00013916		245755_at	AT1G35210	0.0087193	-2.59722	0.0292449		246012_at	AT5G10650	0.0127097	1.28267	0.0452773		245704_at	AT5G04290	0.0108252	-0.682651	0.0305174
245328_at	AT4G14465	0.000392351	0.759445	0.00112594		245915_s_at	AT5G19770 AT5G19780	0.00283044	-0.903384	0.0221359		245984_at	AT5G13090	0.00267149	-0.622281	0.0158334		246796_at	AT5G26770	0.00319105	1.11895	0.0310402		245926_at	AT5G24740	0.012432	0.918348	0.0381621		245756_at	AT1G35190	0.00199537	2.26701	0.0146298		246017_at	AT5G10730	0.000242207	1.62313	0.00525834		245711_at	AT5G04340	0.0178074	1.42504	0.0437931
245329_at	AT4G14365	0.000508784	-0.777993	0.00139871		245925_at	AT5G28770	0.00389155	-2.63459	0.0259812		245998_at	AT5G20830	0.000374142	2.04992	0.00470526		246809_s_at	AT5G27120 AT5G27140	0.00408782	-1.08674	0.0349023		245928_s_at	AT5G24770 AT5G24780	8.54e-07	3.73909	7.14e-05		245757_at	AT1G35140	0.00184051	-5.57692	0.0142517		246021_at	AT5G21100	0.0105857	-1.05504	0.0403761		245713_at	AT5G04370	1.36814e-05	3.07257	0.00116624
245330_at	AT4G14930	1.82778e-06	-1.50521	2.06837e-05		245926_at	AT5G24740	0.000463837	0.978635	0.0103513		246002_at	AT5G20740	0.00813952	0.559737	0.0328099		246831_at	AT5G26340	0.000147801	1.7267	0.0109737		245929_at	AT5G24760	0.00552507	0.738472	0.02108		245760_s_at	AT1G66910 AT1G66920	0.00315204	-1.37219	0.0178607		246027_at	AT5G21060	0.0116671	-1.53823	0.0429115		245721_s_at	AT1G73450 AT1G73460	0.0122376	0.71952	0.033195
245331_at	AT4G14410	0.000595536	-0.718853	0.00158845		245928_s_at	AT5G24770 AT5G24780	0.00988396	3.18013	0.0410997		246005_at	AT5G08415	0.00153536	-0.580804	0.0111989		246854_at	AT5G26200	0.00263243	-1.75825	0.0286712		245930_at	AT5G09240	0.0020007	-1.65693	0.0101675		245768_at	AT1G33590	0.00225611	-1.46847	0.0154499		246028_at	AT5G21170	0.0026927	-1.96352	0.0175514		245724_at	AT1G73390	7.32807e-06	4.74916	0.00110987
245334_at	AT4G15800	2.56765e-05	1.56551	0.00013437		245947_at	AT5G19530	0.00258714	1.50853	0.0213088		246011_at	AT5G08330	3.58792e-05	-1.3949	0.00120105		246861_at	AT5G25890	0.00299925	1.2978	0.0300527		245951_at	AT5G19550	6.48e-05	1.64192	0.000979949		245769_at	AT1G30220	3.47e-05	5.81665	0.00613294		246034_at	AT5G08350	0.00247975	2.08191	0.016667		245725_at	AT1G73370	0.000641065	1.79445	0.00492154
245337_at	AT4G16566	0.0222189	0.411483	0.035008		245956_s_at	AT5G28540 AT5G42020	0.00183493	1.06243	0.0186139		246017_at	AT5G10730	0.00478757	0.657408	0.0229414		246865_s_at	AT5G25780 AT5G27640	0.00270329	-0.744779	0.0288416		245980_at	AT5G13140	0.000180607	-2.28726	0.001887		245772_at	AT1G30300	0.00741193	1.20211	0.0266421		246038_s_at	AT5G19460 AT5G19470	0.0139183	1.80435	0.0483674		245729_at	AT1G73490	0.00476943	-0.812959	0.0170333
245340_at	AT4G14420	0.0148105	-0.346313	0.0244962		245960_at	AT5G19660	0.000390214	1.74835	0.00968551		246030_at	AT5G21105	0.00330707	0.835972	0.0179981		246907_at	AT5G25510	0.00662416	-0.561575	0.0428871		245981_at	AT5G13100	0.0146514	-1.14592	0.0430934		245774_at	AT1G30210	0.00324697	-2.32473	0.0181443		246042_at	AT5G19440	0.000104658	2.0362	0.0034117		245734_at	AT1G73480	3.33633e-05	2.45609	0.00138184
245342_at	AT4G16720	0.000223255	-0.734192	0.000719409		245981_at	AT5G13100	0.0105527	-1.30664	0.0427674		246034_at	AT5G08350	0.0109825	-1.41552	0.0397987		246908_at	AT5G25610	0.000471954	0.871799	0.0148204		245982_at	AT5G13170	3.81e-09	8.52406	3.41e-06		245778_at	AT1G73530	0.0203598	-1.45964	0.0489157		246066_at	AT5G19400	0.00421841	1.14707	0.0227376		245742_at	AT1G44170	0.00413835	1.03442	0.015474
245343_at	AT4G15830	4.59134e-07	-3.35873	9.10971e-06		245982_at	AT5G13170	1.88098e-05	5.68476	0.00409944		246036_at	AT5G08370	0.00465493	-0.90523	0.0225443		246919_at	AT5G25460	0.00131392	-3.17137	0.0212354		245989_s_at	AT5G20620	0.0136617	0.748037	0.0409201		245781_at	AT1G45976	0.00685044	1.72663	0.0255823		246076_at	AT5G20280	0.0040364	1.67398	0.0222806		245748_at	AT1G51140	3.04047e-05	3.16021	0.00138184
245344_at	AT4G15475	0.000816831	-0.973434	0.00204575		245984_at	AT5G13090	0.00206962	-1.14876	0.0194528		246038_s_at	AT5G19460 AT5G19470	0.000919546	1.05631	0.00805544		246922_at	AT5G25110	0.00146827	0.528678	0.0221609		245993_at	AT5G20700	0.00261217	1.85448	0.0123342		245784_at	AT1G32190	0.00858697	-1.79081	0.0289714		246089_at	AT5G20570	0.0111329	0.680946	0.0417008		245751_s_at	AT1G25682 AT1G25988	0.0102171	0.570193	0.0291735
245346_at	AT4G17090	0.00283185	0.552967	0.00584111		245987_at	AT5G13180	0.000730467	-1.56826	0.012185		246042_at	AT5G19440	0.000606678	1.07187	0.00624071		246932_at	AT5G25190	0.00112805	-2.85679	0.0203882		245998_at	AT5G20830	1.12e-05	2.0528	0.000325492		245790_at	AT1G32200	0.0102385	-3.07525	0.0319111		246095_at	AT5G19310	0.00438711	1.16709	0.0231555		245755_at	AT1G35210	0.000929372	-2.7416	0.00610949
245347_at	AT4G14890	9.84062e-05	-3.09887	0.000374025		245989_s_at	AT5G20620	0.00331541	0.715458	0.0239782		246055_at	AT5G08380	0.000556052	1.69872	0.00597643		246959_at	AT5G24690	0.00357817	-0.626426	0.0329475		246002_at	AT5G20740	0.000993154	-2.24906	0.00619112		245792_at	AT1G32100	0.000909565	3.10142	0.0113662		246108_at	AT5G28630	0.00204869	-3.73122	0.014934		245757_at	AT1G35140	0.00171155	-3.63065	0.00880689
245348_at	AT4G17770	0.00257645	-0.472416	0.00538719		246001_at	AT5G20790	6.48836e-07	-5.00673	0.00129594		246074_at	AT5G20130	0.00547476	0.498286	0.0250838		246966_at	AT5G24850	0.000742226	-0.955711	0.0170144		246003_at	AT5G20720	0.0119027	-0.617981	0.0368394		245793_at	AT1G32220	0.0076354	-1.67177	0.0270703		246120_at	AT5G20360	0.000336035	1.40101	0.00601951		245759_at	AT1G66900	0.000945805	-1.24328	0.00617349
245353_at	AT4G16000	1.27871e-06	-2.78884	1.67476e-05		246002_at	AT5G20740	0.000302372	-2.07203	0.00920834		246076_at	AT5G20280	0.00943722	-0.565228	0.0360036		246985_at	AT5G67290	0.0087628	0.397686	0.0493716		246004_at	AT5G20630	1.45e-07	-3.43574	2.56e-05		245796_at	AT1G32230	0.0126734	1.45942	0.0364016		246122_at	AT5G20380	0.000247629	1.47578	0.00529926		245760_s_at	AT1G66910 AT1G66920	0.00499225	-1.6675	0.0175498
245355_at	AT4G17390	1.53001e-05	-0.873137	9.11765e-05		246004_at	AT5G20630	4.29337e-05	-6.83411	0.00519386		246081_s_at	AT5G20470 AT5G20490	0.00656829	-0.533109	0.028375		246993_at	AT5G67450	0.00375391	2.23139	0.0336728		246011_at	AT5G08330	8.48e-06	-3.2204	0.000283232		245800_at	AT1G46264	0.00657879	-1.55168	0.0250317		246139_at	AT5G19900	0.000272302	1.2697	0.00545513		245761_at	AT1G66890	0.000211022	-1.73341	0.00280184
245356_at	AT4G13940	0.000182561	0.705847	0.000614898		246005_at	AT5G08415	8.73865e-05	-1.05663	0.00658642		246090_at	AT5G20520	0.0151218	-0.549113	0.0499857		246997_at	AT5G67390	0.000750057	-1.35707	0.0170144		246012_at	AT5G10650	0.00220847	0.834326	0.0108985		245803_at	AT1G47128	0.00579775	1.47303	0.0233233		246143_at	AT5G19980	0.00127333	-1.74471	0.0115109		245765_at	AT1G33600	0.000355847	-2.3937	0.00359698
245357_at	AT4G17560	4.11222e-06	-2.35591	3.59977e-05		246007_at	AT5G08410	0.0121127	-0.531275	0.0462289		246097_at	AT5G20270	2.86312e-07	2.90762	0.000151082		247002_at	AT5G67320	0.00888533	0.437361	0.0498205		246016_at	AT5G10720	5.59e-05	1.82959	0.000898788		245807_at	AT1G46768	0.000856951	4.83713	0.0111336		246146_at	AT5G20050	0.00972492	-0.984078	0.0383241		245768_at	AT1G33590	0.000843271	-1.37683	0.00576894
245359_at	AT4G14430	0.000495616	-0.778345	0.00136838		246011_at	AT5G08330	0.00322524	-2.57754	0.0236255		246098_at	AT5G20400	0.00579221	-0.67528	0.0259297		247010_at	AT5G67510	0.00228393	-1.07857	0.026651		246017_at	AT5G10730	1.39e-05	1.82623	0.000380417		245809_at	AT1G58440	0.00816971	-1.38902	0.0281177		246147_s_at	AT5G19990 AT5G20000	0.000200561	1.73782	0.00481965		245771_at	AT1G30250	7.04014e-05	3.14872	0.00174316
245360_at	AT4G16330	9.01172e-06	-1.17646	6.23536e-05		246012_at	AT5G10650	0.0136515	1.44183	0.0495161		246099_at	AT5G20230	5.44461e-05	6.38389	0.0015174		247026_at	AT5G67080	0.00532906	3.17819	0.0390841		246028_at	AT5G21170	0.00016066	-3.02671	0.0017727		245818_at	AT1G26100	0.00074974	-2.74264	0.0108127		246150_at	AT5G19930	0.000686054	-1.61136	0.00834281		245772_at	AT1G30300	0.000264811	1.85903	0.00313593
245361_at	AT4G17790	8.37512e-05	-1.34176	0.00032875		246017_at	AT5G10730	0.00210128	1.11661	0.0194906		246108_at	AT5G28630	0.00198419	-1.25854	0.0131592		247030_at	AT5G67210	0.00221851	1.70839	0.0263234		246033_at	AT5G08280	0.00222127	-1.32667	0.0109421		245821_at	AT1G26270	0.00750332	1.35133	0.026813		246158_at	AT5G19855	0.00104211	1.86216	0.0102168		245774_at	AT1G30210	0.00322555	-1.51269	0.0131704
245363_at	AT4G15120	3.72694e-07	1.62865	8.04167e-06		246021_at	AT5G21100	0.00116416	-1.04851	0.0150014		246112_at	AT5G20200	0.00602853	0.382836	0.0267677		247032_at	AT5G67240	0.00485759	-0.574198	0.0378349		246034_at	AT5G08350	0.00198875	-1.65267	0.0101374		245831_at	AT1G48840	0.000692893	3.12337	0.0104712		246161_at	AT5G20900	0.000597182	1.75248	0.00784718		245775_at	AT1G30270	0.016207	0.833302	0.0407521
245364_at	AT4G15790	0.0039433	0.583792	0.00772923		246026_at	AT5G21070	0.012849	0.621031	0.0479698		246115_at	AT5G20300	0.0142911	0.6158	0.0478259		247037_at	AT5G67070	0.00115614	-0.659279	0.020458		246035_at	AT5G08300	0.00932222	0.594573	0.0307931		245841_s_at	AT1G58380 AT1G58684 AT1G58983 AT1G59359	0.00457629	-1.32558	0.0207578		246170_at	AT5G32450	0.00594456	-1.3842	0.0278942		245776_at	AT1G30260	0.000165412	2.57036	0.00247874
245367_at	AT4G16265	8.10565e-06	-1.65053	5.79237e-05		246028_at	AT5G21170	0.00116739	-1.339	0.015011		246117_at	AT5G20320	0.0103366	-0.43785	0.038189		247046_at	AT5G66540	0.00504568	-1.48587	0.0384653		246036_at	AT5G08370	0.000941806	1.0378	0.00597808		245852_at	AT5G13510	0.00204263	-2.25612	0.0147552		246171_at	AT5G32440	0.000512963	1.26561	0.0072578		245777_at	AT1G73540	0.00274754	-2.43989	0.0119571
245368_at	AT4G15510	0.00588788	-1.28521	0.0109091		246031_at	AT5G21160	0.0106398	-0.920013	0.0430147		246120_at	AT5G20360	0.000630093	0.78821	0.00639376		247047_at	AT5G66650	0.000310118	1.96352	0.0128996		246038_s_at	AT5G19460 AT5G19470	0.000644887	2.2622	0.00463607		245854_at	AT5G13490	0.00164464	1.99489	0.0136776		246180_at	AT5G20840	0.00891176	1.58112	0.0363152		245780_at	AT1G45688	0.0176178	0.48729	0.0433893
245370_at	AT4G16840	1.6446e-06	1.44307	1.9247e-05		246033_at	AT5G08280	0.00241543	-1.1542	0.0208398		246125_at	AT5G19875	7.4482e-06	1.87505	0.000504285		247069_at	AT5G66920	0.00283062	-1.57682	0.0294032		246042_at	AT5G19440	0.000884584	1.48903	0.00572092		245863_s_at	AT1G58050 AT1G58060	0.00775224	1.83098	0.0273405		246189_at	AT5G20910	0.000284409	1.82004	0.0055692		245781_at	AT1G45976	0.000841407	1.12882	0.00576195
245372_at	AT4G15000	0.0108189	-0.575835	0.0186311		246034_at	AT5G08350	0.000140288	-3.62729	0.00745259		246126_at	AT5G20070	0.009139	0.437693	0.0353296		247075_at	AT5G66410	0.00645871	-0.725542	0.0424951		246051_at	AT5G28840	0.000251328	-1.14551	0.00236043		245867_at	AT1G58080	0.000828412	-2.12628	0.0110348		246198_at	AT4G36810	0.00943922	-1.19651	0.0376597		245789_at	AT1G32090	2.31682e-05	-2.66548	0.00130137
245385_at	AT4G14020	0.00872227	-1.27608	0.0153762		246041_at	AT5G19290	0.0035291	-1.09928	0.0246174		246135_at	AT5G20885	1.96204e-05	-1.68221	0.000855021		247095_at	AT5G66400	2.59e-05	3.06592	0.00534304		246053_at	AT5G08340	0.0136238	-0.729572	0.0408487		245868_at	AT1G58030	0.0188573	1.47712	0.0465374		246199_at	AT4G36530	0.0105951	0.792685	0.0403773		245794_at	AT1G32170	0.000107748	-3.17457	0.00204311
245386_at	AT4G14010	5.33488e-06	-1.67658	4.32566e-05		246051_at	AT5G28840	0.00956755	-0.602853	0.040259		246142_at	AT5G19970	0.000234656	-2.09427	0.00350201		247102_at	AT5G66550	0.0061253	-0.839654	0.0414253		246055_at	AT5G08380	0.00134968	1.20143	0.00771689		245877_at	AT1G26220	0.0064275	-2.20031	0.0247358		246202_at	AT4G37040	0.00721451	-1.07268	0.0315427		245795_at	AT1G32160	0.00457327	-1.2316	0.016555
245387_at	AT4G17520	0.00110631	-0.524685	0.00263148		246055_at	AT5G08380	0.00400645	1.28057	0.0262942		246146_at	AT5G20050	8.90265e-05	1.4711	0.00203421		247114_at	AT5G65910	0.00883708	0.782133	0.0496384		246061_at	AT5G19320	0.0067448	0.668475	0.0243097		245881_at	AT5G09460 AT5G09461 AT5G09462 AT5G09463	0.000248294	-3.2873	0.00776908		246216_at	AT4G36380	0.000808738	1.3434	0.00903452		245800_at	AT1G46264	0.00500008	0.931506	0.0175581
245390_at	AT4G17650	0.0118611	0.516712	0.0201988		246057_at	AT5G08400	0.0017678	0.790845	0.0184413		246147_s_at	AT5G19990 AT5G20000	0.00808492	0.381877	0.03269		247140_at	AT5G66250	0.00251254	0.851012	0.0280356		246063_at	AT5G19340	0.00339816	-1.4321	0.0148898		245887_at	AT5G09390	0.00657716	1.56457	0.0250317		246219_at	AT4G36760	4.74e-05	2.11054	0.00231866		245803_at	AT1G47128	0.00120997	1.03005	0.0071395
245391_at	AT4G16520	3.57796e-06	-1.70181	3.27577e-05		246062_at	AT5G19330	0.00886645	0.795001	0.0387511		246154_at	AT5G19940	0.00382307	-1.52344	0.0198681		247161_at	AT5G65810	0.0067692	-1.05426	0.0431799		246071_at	AT5G20150	1.88e-05	2.4021	0.000446652		245895_at	AT5G09230	0.00355078	1.87464	0.018681		246222_at	AT4G36900	0.000716756	1.64965	0.00852233		245806_at	AT1G45474	0.00503149	-0.808108	0.017636
245392_at	AT4G15680	0.0247668	0.548212	0.0385112		246076_at	AT5G20280	0.0102855	1.26319	0.0421263		246161_at	AT5G20900	0.00188742	0.893783	0.0128056		247162_at	AT5G65730	0.000407794	-3.69289	0.0141858		246073_at	AT5G20180	0.00595366	0.835229	0.0222968		245904_at	AT5G11110	0.000346748	5.42692	0.00871024		246223_at	AT4G36890	0.013211	-0.903474	0.0465649		245818_at	AT1G26100	0.00310371	-1.55168	0.012848
245393_at	AT4G16260	1.51996e-08	-3.48447	1.60886e-06		246090_at	AT5G20520	0.00858591	0.628375	0.038222		246169_at	AT5G32470	0.00275714	-0.584987	0.0161447		247168_at	AT5G65860	0.00827961	-0.662458	0.0479801		246093_at	AT5G20550	0.00276636	1.88948	0.0128497		245905_at	AT5G11090	0.00317397	2.06522	0.0179158		246233_at	AT4G36550	0.000106863	-2.73551	0.00341504		245825_at	AT1G57870	0.00176859	-0.90979	0.00898843
245396_at	AT4G14870	2.20195e-07	-2.58714	6.03848e-06		246097_at	AT5G20270	0.00272398	-1.34065	0.0216761		246194_at	AT4G37000	0.0142112	-0.767205	0.0476384		247175_at	AT5G65280	0.000190309	2.08938	0.0115313		246097_at	AT5G20270	0.000499344	-1.92043	0.00386572		245911_at	AT5G19690	0.0109895	-0.96397	0.0333667		246238_at	AT4G36670	3.65e-05	-5.45472	0.00207047		245830_at	AT1G57790	0.00268412	-1.48265	0.0117795
245397_at	AT4G14560	1.96785e-06	-2.16198	2.17955e-05		246099_at	AT5G20230	0.00264704	-2.73016	0.0214484		246200_at	AT4G37240	0.000111713	-1.72375	0.00232427		247176_at	AT5G65110	0.00868357	0.787074	0.0491184		246108_at	AT5G28630	0.000138579	-3.50394	0.00161906		245913_at	AT5G19860	0.00941098	1.06228	0.0305712		246247_at	AT4G36640	0.00292434	0.964097	0.0182908		245831_at	AT1G48840	0.000115652	1.83571	0.00209997
245398_at	AT4G14900	1.06179e-06	-1.98577	1.49382e-05		246108_at	AT5G28630	0.00345897	-3.65131	0.0243988		246202_at	AT4G37040	0.00184339	-0.695524	0.0125804		247177_at	AT5G65300	0.00295916	1.806	0.0298142		246114_at	AT5G20250	0.000138749	-3.83299	0.00161906		245914_at	AT5G19620	0.0063241	-1.37347	0.0245466		246257_at	AT4G36690	0.0140478	1.02178	0.0486277		245832_at	AT1G48850	0.00860568	0.845	0.0258343
245399_at	AT4G17340	2.66546e-07	-2.43675	6.54568e-06		246114_at	AT5G20250	0.000312726	-5.57703	0.00923129		246203_at	AT4G36610	1.73648e-05	2.39908	0.000816079		247182_at	AT5G65410	0.00430139	-1.49792	0.0357462		246122_at	AT5G20380	0.00848685	0.97896	0.0287306		245915_s_at	AT5G19770 AT5G19780	0.000322627	-2.82898	0.00849244		246259_at	AT1G31830	0.000529271	1.75865	0.00735822		245845_at	AT1G26150	0.00127076	-1.94467	0.00736982
245400_at	AT4G17040	5.61641e-05	-1.23981	0.000242648		246117_at	AT5G20320	0.0123747	0.859183	0.0469295		246215_at	AT4G37180	2.12345e-05	1.37738	0.000886548		247183_at	AT5G65440	0.00143765	-0.762277	0.0220036		246125_at	AT5G19875	7.99e-05	3.53828	0.00112794		245925_at	AT5G28770	0.00903653	-2.06199	0.0298412		246260_at	AT1G31820	0.00523397	1.20659	0.025675		245852_at	AT5G13510	0.00294054	-0.806334	0.0124267
245401_at	AT4G17670	1.80405e-07	3.8196	5.43211e-06		246125_at	AT5G19875	0.00257105	1.25862	0.0212378		246217_at	AT4G36920	0.000839897	-1.06847	0.00760221		247189_at	AT5G65390	0.00322494	-1.96008	0.0311424		246133_at	AT5G20960	0.000267348	1.17387	0.00247788		245926_at	AT5G24740	0.00314495	2.09161	0.0178367		246265_at	AT1G31860	0.00757805	-1.86198	0.0326205		245854_at	AT5G13490	8.47598e-05	2.2831	0.00184691
245404_at	AT4G17610	0.000152146	-1.15527	0.000533447		246134_at	AT5G20930	0.00777644	0.607926	0.0363322		246218_at	AT4G36800	0.00858859	0.581538	0.0339689		247191_at	AT5G65310	0.00779747	-1.21928	0.0463943		246142_at	AT5G19970	0.00795044	-1.14507	0.0273788		245930_at	AT5G09240	0.00300796	-3.89757	0.0174226		246270_at	AT4G36500	0.0013796	-2.8268	0.0119244		245855_at	AT5G13550	0.00189105	2.62191	0.00939179
245407_at	AT4G17170	0.0024631	0.493203	0.00518038		246135_at	AT5G20885	0.000509844	-0.858089	0.0107776		246221_at	AT4G37120	0.00951902	0.633862	0.0361499		247208_at	AT5G64870	0.00617909	1.67169	0.0416119		246147_s_at	AT5G19990 AT5G20000	0.00581002	0.641954	0.0218747		245937_at	AT5G19750	0.0047957	-2.9296	0.0212858		246272_at	AT4G37150	8.45e-05	3.37008	0.00303072		245861_at	AT5G28300	0.0019062	1.62294	0.00942404
245412_at	AT4G17280	0.00699323	-0.831532	0.0126673		246142_at	AT5G19970	0.00435209	-1.77164	0.0273208		246223_at	AT4G36890	0.000546838	-0.806512	0.00592692		247214_at	AT5G64850	1.45e-05	-1.65897	0.00440382		246154_at	AT5G19940	0.00946427	-0.925759	0.0311211		245939_at	AT5G19760	0.0168466	-0.878215	0.0433611		246275_at	AT4G36540	9.03e-06	-5.38289	0.00113931		245866_s_at	AT1G57980 AT1G57990	0.000522847	-5.74031	0.0044467
245416_at	AT4G17350	0.000522552	-0.863575	0.00142779		246144_at	AT5G20110	0.00022026	-1.10148	0.00854183		246228_at	AT4G36430	0.000158071	1.95015	0.00282985		247215_at	AT5G64905	0.00318672	3.40541	0.0310402		246157_at	AT5G20080	0.0165094	0.57974	0.0472419		245947_at	AT5G19530	0.00108054	-1.82376	0.0119608		246284_at	AT4G36780	0.00288664	1.1678	0.0181736		245876_at	AT1G26230	0.00109215	-1.22002	0.00671777
245418_at	AT4G17370	0.000517638	-0.992068	0.00141727		246150_at	AT5G19930	0.00914717	0.613131	0.0393902		246231_at	AT4G37080	0.00211221	-0.850468	0.0136627		247218_at	AT5G65010	0.000396433	-1.72203	0.0140975		246158_at	AT5G19855	0.00319858	-1.09514	0.0143136		245949_at	AT5G19510	0.00978151	-1.10537	0.0312199		246292_at	AT3G56860	0.0140606	1.12275	0.0486438		245877_at	AT1G26220	0.00149394	-1.36194	0.00809901
245425_at	AT4G17510	0.00178971	-0.501012	0.00394408		246169_at	AT5G32470	0.00274278	-0.546608	0.0217673		246234_at	AT4G37280	0.00940263	-0.33581	0.0359659		247232_at	AT5G64940	0.00085612	-1.19055	0.0179962		246170_at	AT5G32450	1.74e-05	-1.90993	0.000424817		245952_at	AT5G28500	0.00256046	-2.25835	0.016261		246294_at	AT3G56910	0.00182651	-2.94741	0.014187		245881_at	AT5G09460 AT5G09461 AT5G09462 AT5G09463	0.00219489	-2.31411	0.0103151
245426_at	AT4G17540	0.00352758	-1.47003	0.0070106		246170_at	AT5G32450	0.00176965	-1.14754	0.0184413		246238_at	AT4G36670	3.26937e-06	3.84039	0.000346727		247240_at	AT5G64660	0.00427973	1.10126	0.0356281		246184_at	AT5G20950	0.00717585	0.715763	0.025286		245976_at	AT5G13080	0.00276227	4.03188	0.0167796		246295_at	AT3G56690	0.0111592	1.13246	0.0417651		245885_at	AT5G09440	0.000514645	1.81566	0.00439925
245427_at	AT4G17550	0.00273488	0.770936	0.00566841		246171_at	AT5G32440	0.00733771	0.767576	0.0352587		246239_at	AT4G36790	0.000581179	-0.597039	0.00609882		247246_at	AT5G64620	0.000498921	-1.22754	0.0149477		246195_at	AT4G36410	2.06e-05	-3.89973	0.000476805		245977_at	AT5G13110	0.0120485	1.2608	0.0352428		246300_at	AT3G51830	0.00361769	1.23656	0.0209239		245891_at	AT5G09220	0.0174132	-0.614922	0.0430267
245430_at	AT4G17060	5.58337e-05	1.28747	0.000241818		246180_at	AT5G20840	0.00183382	0.711113	0.0186139		246243_at	AT4G36520	0.000723811	-0.949419	0.0069337		247272_at	AT5G14040 AT5G64300	0.00309211	-0.698189	0.0304986		246199_at	AT4G36530	0.00393235	-0.989485	0.0165236		245980_at	AT5G13140	0.00162492	-3.19398	0.0136282		246302_at	AT3G51860	6.71e-05	2.56343	0.00271523		245895_at	AT5G09230	0.0205496	0.626704	0.048814
245431_at	AT4G17080	0.00139587	-0.991578	0.00320462		246184_at	AT5G20950	0.00121359	1.15464	0.0153402		246249_at	AT4G36680	0.00456347	0.592234	0.0222221		247277_at	AT5G64420	0.00678115	-0.612196	0.0432033		246200_at	AT4G37240	0.000567194	-3.22255	0.00423769		245981_at	AT5G13100	9.91e-05	-3.36515	0.00691254		246307_at	AT3G51800	0.0139465	-0.745006	0.0483995		245901_at	AT5G11060	0.0191788	0.454648	0.0462174
245432_at	AT4G17100	2.69939e-07	1.99213	6.56303e-06		246187_at		0.000924539	2.29576	0.0135788		246252_s_at	AT4G37060 AT4G37070	1.76329e-05	2.00664	0.00082544		247279_at	AT5G64310	0.000339362	1.06665	0.0132906		246202_at	AT4G37040	0.000235819	-1.57347	0.00224585		245982_at	AT5G13170	5.53e-06	7.18424	0.00573877		246310_at	AT3G51895	0.000109494	1.68099	0.00346219		245904_at	AT5G11110	0.00087793	2.09126	0.00592405
245433_at	AT4G17140	0.017678	0.303489	0.0286289		246195_at	AT4G36410	0.00128483	-1.41197	0.0159702		246257_at	AT4G36690	0.0120672	-0.497658	0.0424835		247289_at	AT5G64290	0.00320743	-0.629756	0.0310982		246209_at	AT4G36870	0.00376042	-0.989217	0.0159918		245984_at	AT5G13090	0.0119548	-1.985	0.0351056		246312_at	AT1G31930	0.00535488	1.55757	0.026077		245905_at	AT5G11090	0.000298473	1.75844	0.0033077
245445_at	AT4G16750	2.49588e-06	-2.11526	2.55227e-05		246200_at	AT4G37240	2.51842e-06	-3.26134	0.00272533		246265_at	AT1G31860	0.00277585	0.447213	0.0161956		247302_at	AT5G63880	0.00261358	0.801006	0.0286038		246210_at	AT4G36420	0.007058	0.737433	0.0250394		245985_at	AT5G13120	0.0041014	-2.1331	0.0198301		246313_at	AT1G31920	0.00281256	-2.64798	0.0179477		245906_at	AT5G11070	0.000102363	-1.97993	0.00200116
245446_at	AT4G16800	8.17762e-06	-1.1651	5.83684e-05		246202_at	AT4G37040	0.00383117	-1.185	0.0258227		246270_at	AT4G36500	1.54059e-06	3.41426	0.000238883		247312_at	AT5G63970	0.00311672	0.794545	0.0305903		246211_at	AT4G36730	0.0154449	-0.901162	0.0449143		245986_at	AT5G13160	0.0104984	1.06284	0.0323427		246327_at	AT1G16670	0.000358377	-1.4376	0.00623336		245915_s_at	AT5G19770 AT5G19780	0.000235361	-1.7036	0.00294404
245451_at	AT4G16890	0.000520185	-1.21423	0.00142229		246211_at	AT4G36730	0.00283163	0.606703	0.0221359		246275_at	AT4G36540	0.00194443	-1.03718	0.0129961		247319_at	AT5G64050	0.00535535	-0.891015	0.0391751		246214_at	AT4G36988 AT4G36990	3.41e-05	2.31175	0.000651036		245989_s_at	AT5G20620	0.0114841	1.44058	0.0343035		246335_at	AT3G44880	4.97e-05	2.82939	0.00236725		245924_at	AT5G28750	0.0165479	-0.75518	0.0413318
245456_at	AT4G16950	0.00724009	-0.777711	0.0130572		246214_at	AT4G36988 AT4G36990	0.00793972	0.619703	0.0366524		246276_at	AT4G37270	0.00989604	-0.952248	0.0370954		247351_at	AT5G63790	0.00705835	0.96292	0.0438276		246215_at	AT4G37180	0.00299247	1.83603	0.0136253		245998_at	AT5G20830	0.000148136	5.03523	0.00728275		246339_at	AT3G44890	0.0124307	-1.55029	0.0446149		245925_at	AT5G28770	4.90842e-05	-3.91272	0.00153184
245463_at	AT4G17030	0.000251204	0.846844	0.000788895		246219_at	AT4G36760	0.0027599	1.36246	0.0218314		246283_at	AT4G36860	0.00429504	-0.566921	0.0213664		247374_at	AT5G63190	0.00355104	0.669278	0.0328869		246216_at	AT4G36380	0.000678979	1.56326	0.00479204		246002_at	AT5G20740	0.00068438	-4.2499	0.0104214		246368_at	AT1G51890	0.00145042	-3.04229	0.0122407		245928_s_at	AT5G24770 AT5G24780	0.00552457	1.56724	0.018782
245474_at	AT4G16060	0.00892698	-0.429657	0.0156933		246222_at	AT4G36900	0.00109124	2.26075	0.0146281		246289_at	AT3G56880	0.00118949	0.962039	0.00949017		247377_at	AT5G63180	0.00807567	-2.43768	0.0473045		246217_at	AT4G36920	0.000674962	-0.971728	0.00478048		246003_at	AT5G20720	0.00546118	-1.83741	0.0227562		246371_at	AT1G51940	0.00320843	-2.27547	0.0193118		245929_at	AT5G24760	0.00209285	1.74014	0.00998435
245477_at	AT4G16110	0.0001779	1.35065	0.000601567		246232_at	AT4G36630	0.000803907	1.05179	0.012693		246292_at	AT3G56860	0.0030799	-0.499485	0.0173203		247393_at	AT5G63130	0.00241915	2.2945	0.027577		246219_at	AT4G36760	0.00113596	1.04273	0.00676802		246004_at	AT5G20630	0.00017565	-6.66444	0.00728275		246376_at	AT1G51950	0.0146753	1.02613	0.0499911		245930_at	AT5G09240	0.000590717	-1.45673	0.00470342
245478_at	AT4G16130	7.77599e-07	-1.7595	1.22615e-05		246245_at	AT4G36440	0.00319681	0.598381	0.0235243		246295_at	AT3G56690	0.0111912	-0.542157	0.0403891		247400_at	AT5G62840	0.00864387	-1.25651	0.0490628		246222_at	AT4G36900	0.00227483	1.41014	0.0111181		246011_at	AT5G08330	8.32e-05	-6.46491	0.00685257		246379_s_at	AT1G57660 AT1G57860	0.00180705	-1.74139	0.0141172		245936_at	AT5G19850	0.0209782	0.913064	0.0496354
245479_at	AT4G16140	6.02038e-08	2.92169	3.02603e-06		246247_at	AT4G36640	0.000430288	1.33579	0.0100667		246298_at	AT3G51770	0.000253177	-0.843952	0.00366876		247406_at	AT5G62920	0.00625929	-1.66841	0.0419045		246226_at	AT4G37200	0.00354575	-1.01046	0.0153457		246012_at	AT5G10650	0.00108766	3.066	0.0119859		246384_at	AT1G77370	0.0106554	0.820936	0.040525		245937_at	AT5G19750	0.0162845	-0.849942	0.0408598
245481_at	AT4G16170	0.000399942	-0.723068	0.00114417		246257_at	AT4G36690	0.000180236	0.986534	0.00803768		246302_at	AT3G51860	0.0091816	1.31678	0.0354486		247414_at	AT5G63050	0.00228295	-0.793911	0.026651		246228_at	AT4G36430	5.51e-05	4.30913	0.000890559		246017_at	AT5G10730	0.00101375	2.52799	0.0118064		246396_at	AT1G58180	0.000669679	1.75186	0.00823116		245943_at	AT5G19500	0.00432296	-1.49552	0.0159058
245483_at	AT4G16190	1.52018e-06	-1.33247	1.82361e-05		246259_at	AT1G31830	0.0113622	1.20124	0.044654		246310_at	AT3G51895	6.69513e-05	3.6292	0.00171808		247439_at	AT5G62670	0.00190863	-0.944423	0.0245269		246231_at	AT4G37080	1e-05	-2.02256	0.000309981		246018_at	AT5G10695	0.00395426	1.88245	0.0195025		246403_at	AT1G57590	1.43e-05	3.01059	0.00137665		245944_at	AT5G19520	0.0146548	0.468959	0.0379891
245486_x_at	AT4G16240	0.00443437	0.756888	0.0085464		246260_at	AT1G31820	0.00398	1.97226	0.0262233		246317_at	AT3G56900	0.00122616	-0.593067	0.00967458		247452_at	AT5G62430	0.000762648	-1.73064	0.0170144		246232_at	AT4G36630	0.00631927	1.08341	0.0232658		246019_at	AT5G10690	0.000829635	-2.80624	0.0110348		246411_at	AT1G57770	0.0101244	-1.24966	0.0392531		245947_at	AT5G19530	9.44407e-05	-3.91522	0.00194329
245487_at	AT4G16250	1.10398e-06	-2.49366	1.53303e-05		246266_at	AT1G31817	0.00507252	-1.4364	0.0294831		246327_at	AT1G16670	0.00270673	1.09305	0.0159657		247453_at	AT5G62440	0.000604352	-1.07263	0.0158368		246233_at	AT4G36550	0.00140195	-1.82168	0.00792786		246021_at	AT5G21100	0.0115074	-2.85059	0.0343475		246425_at	AT5G17420	0.000622014	1.35939	0.00804515		245965_at	AT5G19730	0.00140867	3.05343	0.00784202
245494_at	AT4G16390	0.0189769	0.491795	0.0304525		246275_at	AT4G36540	0.00292801	-2.7205	0.0224643		246328_at	AT3G43590	0.000780829	-0.655628	0.00728352		247454_at	AT5G62440	0.00867137	-0.776212	0.0491053		246234_at	AT4G37280	0.0025661	-1.12457	0.0121791		246027_at	AT5G21060	0.00346516	-1.91217	0.0184896		246432_at	AT5G17490	0.00498866	1.30092	0.0249934		245972_at	AT5G20680	0.010911	1.14623	0.0306944
245496_at	AT4G16440	0.00101895	0.767088	0.00245945		246278_at	AT4G37190	0.0098738	-0.546249	0.041086		246330_at	AT3G43600	0.000348423	-1.82309	0.00447535		247455_at	AT5G62470	0.00131183	2.0203	0.0212354		246235_at	AT4G36830	7.16e-05	1.50989	0.00106223		246030_at	AT5G21105	0.00775936	-2.00218	0.0273495		246434_at	AT5G17520	0.0105454	0.626787	0.0402856		245975_at	AT5G13070	0.0022224	0.873937	0.0103914
245499_at	AT4G16480	4.54008e-06	-2.41203	3.86972e-05		246285_at	AT4G36980	0.000790847	1.1664	0.0125798		246335_at	AT3G44880	0.0102739	0.848821	0.0380361		247466_at	AT5G62090	0.00116718	0.634763	0.0204787		246238_at	AT4G36670	0.00651449	-2.78297	0.0236934		246033_at	AT5G08280	0.00198907	-2.14005	0.0146239		246451_at	AT5G16760	0.00010534	1.9312	0.0034117		245976_at	AT5G13080	0.00837938	2.54535	0.0253454
245504_at	AT4G15660	0.000361413	1.61232	0.00105407		246286_at	AT1G31910	0.00830247	0.506959	0.0375177		246339_at	AT3G44890	0.000202735	-1.20434	0.00323898		247469_at	AT5G62165	0.00201914	-0.807983	0.0252582		246244_at	AT4G37250	0.0055999	-1.29313	0.0212792		246038_s_at	AT5G19460 AT5G19470	0.0190979	-0.908871	0.0469186		246453_at	AT5G16830	0.000709858	1.87234	0.00849756		245980_at	AT5G13140	0.00550967	-0.956069	0.018742
245505_at	AT4G15690	0.000390494	-0.666936	0.00112142		246294_at	AT3G56910	0.00617195	-0.754237	0.0324333		246340_s_at	AT3G44860 AT3G44870	3.45221e-07	7.26722	0.000151082		247486_at	AT5G62140	0.00465771	-1.06766	0.0370146		246245_at	AT4G36440	0.00551568	0.862767	0.0210509		246040_at	AT5G19370	0.0167524	-1.38509	0.043193		246454_at	AT5G16710	0.00245264	-1.37884	0.0165684		245984_at	AT5G13090	0.00026602	-1.46617	0.00314062
245506_at	AT4G15700	0.00974625	0.39471	0.0169692		246305_at	AT3G51890	0.00882146	0.583388	0.0387208		246371_at	AT1G51940	0.00300574	-1.63463	0.0170472		247488_at	AT5G61820	9.5e-05	1.95874	0.00921408		246247_at	AT4G36640	0.00884987	0.964964	0.0296829		246041_at	AT5G19290	0.00959833	-1.26122	0.0308496		246460_at	AT5G16910	0.000258933	2.14974	0.00535352		245986_at	AT5G13160	0.00123257	1.11952	0.0072195
245513_at	AT4G15780	0.0322781	-0.313466	0.04862		246307_at	AT3G51800	0.0116428	-0.452313	0.0452909		246384_at	AT1G77370	0.000587194	0.730504	0.00612086		247497_at	AT5G61770	0.000488043	-0.874731	0.014845		246249_at	AT4G36680	0.00955997	0.673024	0.0313366		246042_at	AT5G19440	0.0087553	1.28723	0.0293001		246463_at	AT5G16970	0.00654511	1.27272	0.0296144		245987_at	AT5G13180	0.000230113	1.56143	0.00291447
245517_at	AT4G15840	0.000464885	-0.933783	0.00129864		246311_at	AT3G51880	0.00550505	0.666257	0.0307995		246395_at	AT1G58170	9.13964e-05	2.47791	0.00205882		247509_at	AT5G62020	0.000876723	0.96358	0.0181108		246253_at	AT4G37260	0.00639883	-1.95313	0.0234435		246060_at	AT5G08420	0.0155135	-1.10432	0.0411971		246466_at	AT5G17010	0.00796812	0.844054	0.0336944		245991_at	AT5G20660	0.00385527	-0.866542	0.0147656
245524_at	AT4G15920	0.00173719	0.779327	0.00384957		246314_at	AT3G56850	0.00378268	0.865092	0.0255678		246399_at	AT1G58110	0.000723158	-1.05537	0.0069337		247525_at	AT5G61380	9.69e-06	1.70228	0.00394244		246260_at	AT1G31820	0.0103674	0.879884	0.0333271		246063_at	AT5G19340	0.01217	-1.86184	0.0353651		246468_at	AT5G17050	0.000760713	3.7881	0.00877867		245993_at	AT5G20700	0.00521697	0.648541	0.0180452
245528_at	AT4G15530	1.45559e-07	-3.48583	4.89994e-06		246317_at	AT3G56900	0.00229198	0.88443	0.0203309		246408_at	AT1G57680	0.000432302	-0.828003	0.00516521		247563_at	AT5G61130	0.00613613	-1.17571	0.0414284		246268_at	AT1G31800	0.000202716	-1.78453	0.00201794		246066_at	AT5G19400	0.00982468	2.19198	0.0312886		246469_at	AT5G17070	0.00401873	1.40023	0.0222656		245998_at	AT5G20830	2.62252e-05	2.93113	0.00132609
245532_at	AT4G15110	0.00323081	-0.705246	0.00651929		246319_at	AT3G56680	0.000164288	1.04077	0.00769809		246415_at	AT5G17160	0.000834803	-1.27363	0.00756181		247567_at	AT5G61190	0.005095	0.835156	0.0386522		246270_at	AT4G36500	0.000182811	-2.11018	0.0019001		246068_at	AT5G20290	0.0141088	-0.890332	0.03888		246483_at	AT5G16000	0.00501411	-2.11588	0.0250371		246002_at	AT5G20740	0.000904093	-2.22662	0.00600591
245533_at	AT4G15130	2.1609e-07	2.70936	5.99449e-06		246329_at	AT3G43610	0.0130498	-0.855287	0.04834		246417_at	AT5G16990	0.013614	0.609194	0.0463516		247569_at	AT5G61240	0.00561297	-0.663997	0.03997		246272_at	AT4G37150	5.15e-07	3.00257	5.14e-05		246070_at	AT5G20160	0.00295076	-2.10244	0.0172913		246487_at	AT5G16030	0.000136612	-5.96787	0.003898		246004_at	AT5G20630	0.000394252	-2.20889	0.00378821
245543_at	AT4G15260	9.66517e-06	1.41942	6.54023e-05		246343_at	AT3G56720	0.0014348	1.56764	0.0167426		246420_at	AT5G16870	0.0131677	-0.404151	0.0452283		247580_at	AT5G61330	0.00330809	-0.692864	0.0316924		246275_at	AT4G36540	2.43e-06	-4.08759	0.000130544		246076_at	AT5G20280	0.0203934	2.66092	0.0489371		246489_at	AT5G16050	0.00325681	1.02074	0.0194953		246007_at	AT5G08410	0.0191471	-0.497215	0.0461688
245555_at	AT4G15390	0.000304604	-3.24307	0.000919258		246378_at	AT1G57620	0.0043311	0.835154	0.0272604		246432_at	AT5G17490	0.00093222	1.12659	0.0081072		247584_at	AT5G60670	0.000691313	-1.26815	0.0166026		246285_at	AT4G36980	0.0146838	0.897921	0.0431619		246081_s_at	AT5G20470 AT5G20490	0.012768	1.84683	0.0365441		246507_at	AT5G16120	0.00922396	1.20507	0.0370725		246008_at	AT5G08320	0.00404375	-1.45263	0.0152295
245557_at	AT4G15410	1.09333e-05	1.67194	7.14812e-05		246384_at	AT1G77370	0.00384244	1.1338	0.0258468		246440_at	AT5G17650	0.0012018	1.36074	0.00955702		247606_at	AT5G61000	0.00675777	-1.36738	0.0431799		246293_at	AT3G56710	0.00363112	-1.15251	0.0155913		246087_at	AT5G20580	0.0137016	-1.22519	0.0381832		246508_at	AT5G16150	0.000526939	-1.85208	0.00735822		246011_at	AT5G08330	6.43226e-06	-3.92006	0.00110987
245563_at	AT4G14580	7.60681e-05	1.95705	0.000306729		246400_at	AT1G57540	0.000384266	1.12648	0.00968551		246451_at	AT5G16760	0.0116557	-0.477256	0.0415596		247608_at	AT5G60990	0.000541752	-0.679477	0.0153165		246294_at	AT3G56910	0.000165205	-1.25494	0.00179494		246088_at	AT5G20600	0.0165588	-0.887851	0.0428504		246510_at	AT5G15410	0.00888781	1.36583	0.0362978		246012_at	AT5G10650	0.000101615	2.62242	0.00200116
245565_at	AT4G14605	0.000312233	-1.14985	0.000937559		246403_at	AT1G57590	0.000378492	5.0498	0.00964754		246453_at	AT5G16830	0.00212181	0.905541	0.0137077		247626_at	AT5G60300 AT5G60310	0.00245992	1.34491	0.0278723		246302_at	AT3G51860	2.16e-07	4.71947	3.32e-05		246094_at	AT5G19300	0.00204234	-1.58839	0.0147552		246516_at	AT5G15740	0.00157522	1.79372	0.0129387		246017_at	AT5G10730	0.000180329	1.93725	0.00258722
245567_at	AT4G14630	0.0069028	-0.45849	0.0125224		246420_at	AT5G16870	0.000287416	-1.21912	0.00915259		246468_at	AT5G17050	0.000211205	1.12081	0.00330429		247627_at	AT5G60360	0.00732682	0.710879	0.0448353		246303_at	AT3G51870	0.000118778	-1.30522	0.00146143		246095_at	AT5G19310	0.00031085	2.86845	0.00840908		246524_at	AT5G15860	0.00633498	1.88344	0.0291098		246019_at	AT5G10690	0.000774902	-1.55439	0.0055047
245572_at	AT4G14720	0.000124279	-1.27145	0.000452282		246427_at	AT5G17400	0.000500276	-1.59064	0.0107272		246481_s_at	AT5G15960 AT5G15970	2.92993e-07	6.80486	0.000151082		247638_at	AT5G60490	0.000526621	-0.82201	0.0152198		246312_at	AT1G31930	0.0101087	-0.583823	0.0327237		246098_at	AT5G20400	0.00914504	-1.14753	0.030067		246541_at	AT5G15400	0.00445896	1.05137	0.0233244		246021_at	AT5G21100	7.08716e-05	-2.3881	0.00174399
245575_at	AT4G14760	1.54665e-05	-1.27272	9.20053e-05		246440_at	AT5G17650	0.0120799	-1.06783	0.0461429		246483_at	AT5G16000	0.000790177	-1.15588	0.00730283		247655_at	AT5G59820	0.00535245	0.886884	0.0391751		246313_at	AT1G31920	0.000267807	-2.06256	0.0024783		246108_at	AT5G28630	0.00248767	-2.87571	0.0160195		246549_at	AT5G15050	0.0107505	-1.29355	0.0407443		246027_at	AT5G21060	0.0163526	-0.851352	0.0409636
245576_at	AT4G14770	2.23518e-06	-2.68183	2.36629e-05		246445_at	AT5G17630	0.00731963	-0.609812	0.035225		246486_at	AT5G15910	0.000861508	-0.900512	0.00773357		247668_at	AT5G60100	7.45e-05	3.29179	0.00812861		246320_at	AT1G16560	0.0128143	0.599229	0.0389962		246111_at	AT5G20170	0.00430758	1.42476	0.0202439		246554_at	AT5G15450	0.00433029	0.940843	0.022966		246028_at	AT5G21170	0.000432172	-1.49675	0.00399934
245588_at	AT4G15030	0.0257975	0.717287	0.0399222		246451_at	AT5G16760	0.00104752	0.983338	0.0144085		246488_at	AT5G16010	1.29092e-05	4.31815	0.000675562		247686_at	AT5G59700	0.00188608	0.658363	0.0243564		246335_at	AT3G44880	0.00194227	1.18142	0.00996836		246120_at	AT5G20360	0.00821113	2.51023	0.028194		246555_at	AT5G15470	0.00560441	2.15796	0.0268504		246030_at	AT5G21105	0.00140871	1.03306	0.00784202
245592_at	AT4G14540	4.90549e-07	-2.94364	9.48725e-06		246462_at	AT5G16940	0.000617051	-1.03263	0.011447		246493_at	AT5G16180	0.00864991	-0.673263	0.0341326		247692_s_at	AT5G59690 AT5G59970	0.00761321	-0.492556	0.0458016		246339_at	AT3G44890	0.000157356	-1.41497	0.00175582		246122_at	AT5G20380	0.0054564	1.79029	0.0227519		246582_at	AT1G31750	1.09e-05	3.44761	0.00122025		246033_at	AT5G08280	0.00962836	-0.914926	0.0280268
245594_at	AT4G14570	0.00640159	-0.391083	0.0117178		246463_at	AT5G16970	0.00708855	0.519988	0.0347299		246499_at	AT5G16260	0.00494215	-0.526049	0.0234747		247694_at	AT5G59750	0.000576872	-1.27808	0.0156358		246371_at	AT1G51940	9.7e-05	-3.00141	0.00128543		246125_at	AT5G19875	0.00272086	1.69287	0.0166192		246595_at	AT5G14780	0.00115859	1.16281	0.0108388		246036_at	AT5G08370	0.00196539	-1.21183	0.00960141
245600_at	AT4G14230	0.0108029	0.536163	0.0186061		246466_at	AT5G17010	0.00826811	0.538315	0.037433		246500_at	AT5G16270	0.00434667	0.496384	0.0215428		247702_at	AT5G59500	0.00575762	-0.616867	0.0403321		246376_at	AT1G51950	0.00189071	-1.10375	0.00978337		246135_at	AT5G20885	0.0038375	-1.76251	0.0192399		246596_at	AT5G14740	0.00670815	-3.59834	0.0301201		246041_at	AT5G19290	0.0167138	-0.690007	0.0415901
245602_at	AT4G14270	4.91446e-07	-2.12442	9.48725e-06		246480_at	AT5G16070	0.00408861	0.827452	0.026553		246505_at	AT5G16250	0.000288004	-1.07654	0.00400211		247708_at	AT5G59550	0.00177363	1.52282	0.0239239		246384_at	AT1G77370	0.00183552	0.846905	0.00957216		246139_at	AT5G19900	0.0201763	0.790896	0.0486446		246600_at	AT5G14930	0.000458329	-1.63974	0.00693586		246042_at	AT5G19440	0.000122606	1.77471	0.00214614
245612_at	AT4G14440	0.000495672	1.73783	0.00136838		246493_at	AT5G16180	0.00207568	0.95468	0.0194629		246506_at	AT5G16110	0.0114492	-0.614672	0.0410554		247717_at	AT5G59320	1.09e-05	3.90435	0.00394244		246390_at	AT1G77330	1e-05	3.28228	0.000309981		246142_at	AT5G19970	0.00414563	-1.79244	0.0199053		246612_at	AT5G35320	0.000365086	2.04467	0.00628038		246050_s_at	AT5G28850 AT5G28900	0.00755734	-0.743529	0.0235729
245624_at	AT4G14090	0.0315551	-0.666778	0.0476447		246496_at	AT5G16210	0.0077079	0.677573	0.0362099		246513_at	AT5G15680	0.00329051	-0.610278	0.0179406		247718_at	AT5G59310	0.000228206	3.769	0.012319		246395_at	AT1G58170	6.15e-05	1.67964	0.000948011		246143_at	AT5G19980	0.000764847	-2.17349	0.0108631		246633_at	AT1G29720	0.000883076	-2.25962	0.00936529		246051_at	AT5G28840	0.000219718	-1.59579	0.00285955
245626_at	AT1G56700	1.06975e-05	-1.86055	7.0246e-05		246497_at	AT5G16220	0.000314836	0.98945	0.00923129		246522_at	AT5G15830	2.26724e-05	-3.37484	0.000902676		247723_at	AT5G59220	7.84e-06	5.20896	0.00394244		246396_at	AT1G58180	0.0126725	-1.11644	0.0387022		246147_s_at	AT5G19990 AT5G20000	0.0055684	1.44315	0.0229634		246700_at	AT5G28030	0.00413252	-3.00618	0.0225212		246053_at	AT5G08340	0.00942599	-0.810589	0.027644
245629_at	AT1G56580	7.16722e-07	2.09091	1.18138e-05		246499_at	AT5G16260	0.00822897	0.668497	0.0373643		246532_at	AT5G15870	0.0055894	0.815371	0.0253437		247776_at	AT5G58700	0.0070657	0.938323	0.0438505		246403_at	AT1G57590	3.99e-09	6.07013	3.41e-06		246150_at	AT5G19930	0.000712572	-2.03223	0.0105597		246701_at	AT5G28020	0.000106304	-2.88263	0.00341374		246055_at	AT5G08380	0.00316792	-0.824296	0.0130059
245631_at	AT1G25350	0.00062214	0.56848	0.00164658		246500_at	AT5G16270	0.00247361	0.642551	0.0209644		246541_at	AT5G15400	0.00735512	-0.427711	0.0306055		247792_at	AT5G58787	0.00888821	0.761728	0.0498205		246408_at	AT1G57680	0.000112089	-1.82818	0.00141471		246152_at	AT5G20040	0.00655827	-1.49222	0.0249982		246724_at	AT5G29000	0.00097173	2.13993	0.00987084		246063_at	AT5G19340	0.000365676	-1.36435	0.00363372
245637_at	AT1G25230	2.81417e-07	1.95217	6.70477e-06		246505_at	AT5G16250	0.000741631	-2.05863	0.0122084		246548_at	AT5G14910	0.00312891	-0.656923	0.0174543		247815_at	AT5G58420	0.0044693	-0.660254	0.0363342		246411_at	AT1G57770	0.000148756	-1.71017	0.00168975		246154_at	AT5G19940	0.00181603	-1.70178	0.014196		246728_at	AT5G28040	0.0113386	0.933858	0.0422051		246069_at	AT5G20220	0.000854185	-1.47496	0.00579975
245639_at	AT1G25260	1.59523e-05	-1.2043	9.41929e-05		246508_at	AT5G16150	0.00887077	-0.725817	0.0387559		246550_at	AT5G14920	0.000144862	-1.86688	0.00269989		247817_at	AT5G58375	0.00406603	0.687183	0.0349023		246417_at	AT5G16990	0.00231824	1.12459	0.0112843		246158_at	AT5G19855	0.00636185	1.76733	0.0245887		246730_at	AT5G28060	0.00317276	-1.63464	0.0191741		246074_at	AT5G20130	0.0194765	-0.428621	0.0467655
245642_at	AT1G25275	6.78731e-05	-0.743289	0.000281158		246522_at	AT5G15830	0.0133415	-1.85721	0.0488943		246553_at	AT5G15440	0.000732152	-0.832231	0.0069802		247863_at	AT5G57890 AT5G57900	0.00100869	1.53269	0.0194971		246420_at	AT5G16870	0.00377816	-0.757085	0.0160445		246161_at	AT5G20900	0.0143938	1.13498	0.0393375		246735_at	AT5G27670	0.000561445	1.20925	0.00760938		246081_s_at	AT5G20470 AT5G20490	0.0130824	1.02429	0.0349252
245645_at	AT1G24764	0.000165254	-0.956122	0.000569738		246527_at	AT5G15750	0.0137846	-0.465106	0.0497566		246554_at	AT5G15450	0.0129113	0.465379	0.0446292		247864_s_at	AT1G24807 AT1G24909 AT1G25083 AT1G25155 AT1G25220 AT5G57890	0.000524017	1.39913	0.0152198		246425_at	AT5G17420	0.000190247	1.34699	0.00194865		246162_at	AT4G36400	0.00412711	2.78778	0.0198552		246746_at	AT5G27820	0.00647293	-1.36274	0.0294949		246087_at	AT5G20580	0.0121066	-0.516701	0.0330011
245651_s_at	AT1G24793 AT1G24800 AT1G24880 AT1G24881 AT1G25054 AT1G25055 AT1G25141 AT1G25210 AT1G25211	0.000210609	0.77987	0.000689389		246540_at	AT5G15600	0.00104317	-3.68585	0.0144024		246562_at	AT5G15580	0.00774014	-0.648792	0.0317121		247867_at	AT5G57630	0.000133937	2.11005	0.0107006		246427_at	AT5G17400	0.00146839	-1.26467	0.00818518		246170_at	AT5G32450	0.000896431	-2.88392	0.0113077		246763_at	AT5G27150	0.000631456	1.6669	0.00806096		246095_at	AT5G19310	0.019102	1.18762	0.0460878
245657_at	AT1G56720	0.0172121	0.367228	0.027965		246541_at	AT5G15400	0.00111739	0.781654	0.0147424		246564_at	AT5G15610	0.00524821	-0.535573	0.0243693		247880_at	AT5G57780	0.00186065	-2.22963	0.024237		246434_at	AT5G17520	0.0104666	0.895392	0.033556		246180_at	AT5G20840	0.00592291	1.71317	0.0236128		246779_at	AT5G27520	0.000593094	1.95328	0.00780243		246097_at	AT5G20270	0.00043759	2.75292	0.00401845
245666_at	AT1G28280	0.0175897	0.290353	0.0285127		246546_at	AT5G15090	0.00366823	-0.570321	0.025221		246566_at	AT5G14940	0.000534108	-1.82827	0.00586737		247882_at	AT5G57785	0.00236607	-1.57582	0.027186		246436_at	AT5G17440	0.0157942	0.791972	0.0456752		246189_at	AT5G20910	0.00165946	2.64089	0.0137531		246781_at	AT5G27350	0.000458378	2.03799	0.00693586		246098_at	AT5G20400	0.00107525	-1.58757	0.00664899
245668_at	AT1G28330	1.07637e-07	-2.52728	4.03102e-06		246547_at	AT5G14970	0.0070598	-0.643405	0.0347197		246580_at	AT1G31770	2.33822e-05	-2.50781	0.000918049		247889_at	AT5G57930	0.00742241	-0.975331	0.0451982		246440_at	AT5G17650	0.000602935	1.08278	0.00440853		246191_at	AT5G20890	0.0102107	-0.988744	0.0318798		246789_at	AT5G27600	0.00381583	1.10999	0.0216002		246099_at	AT5G20230	0.00019143	1.96957	0.0026787
245677_at	AT1G56660	0.0163747	-0.959078	0.026775		246562_at	AT5G15580	0.00467093	-0.979017	0.028143		246584_at	AT5G14730	0.00158871	2.47204	0.0114002		247891_at	AT5G57960	0.000712057	-0.685312	0.0167469		246457_at	AT5G16750	0.0170636	0.777977	0.0484574		246194_at	AT4G37000	0.0174967	-1.25315	0.0443769		246791_at	AT5G27280	0.00125301	1.13981	0.0114104		246103_at	AT5G28640	0.0103705	-1.0316	0.0295343
245678_at	AT1G56610	0.00183503	-0.669693	0.00403062		246567_at	AT5G14950	0.00965667	0.517642	0.0404583		246591_at	AT5G14880	0.000469493	-1.38636	0.00545377		247908_at	AT5G57440	0.00804774	-0.827272	0.0472533		246460_at	AT5G16910	0.00184333	1.03784	0.00959623		246197_at	AT4G37010	0.00892773	2.32593	0.0296371		246792_at	AT5G27290	0.00828168	-2.69922	0.034557		246108_at	AT5G28630	0.000123031	-4.50008	0.00214614
245684_at	AT5G22000	0.00564912	-0.408505	0.0105172		246575_at	AT1G31660	0.00293217	-0.65823	0.0224702		246595_at	AT5G14780	0.000965794	1.98586	0.00829089		247923_at	AT5G57490	0.0018014	-0.823	0.0239601		246463_at	AT5G16970	0.00040852	1.51097	0.00334635		246198_at	AT4G36810	0.0119534	-2.00106	0.0351056		246796_at	AT5G26770	0.00412229	1.75049	0.0224756		246111_at	AT5G20170	0.0146269	0.472931	0.0379375
245686_at	AT5G22060	0.00053543	0.557841	0.00145501		246582_at	AT1G31750	0.00180985	2.09744	0.0185062		246596_at	AT5G14740	7.85737e-07	-4.6009	0.000192169		247930_at	AT5G57060	0.00812473	0.846991	0.0474035		246466_at	AT5G17010	0.00666401	0.877049	0.0241274		246200_at	AT4G37240	0.000241924	-5.94799	0.00774581		246799_at	AT5G26940	0.000507577	1.57221	0.00721566		246114_at	AT5G20250	0.000104087	-3.67329	0.00200866
245688_at	AT1G28290	0.0292883	-0.344241	0.0446724		246594_at	AT5G14800	0.000243613	1.33309	0.00880815		246600_at	AT5G14930	0.00384533	-0.655625	0.0199152		247931_at	AT5G57040	0.00605181	0.566468	0.0412255		246468_at	AT5G17050	1.47e-05	2.89656	0.000396468		246202_at	AT4G37040	0.00792622	-1.76933	0.027661		246854_at	AT5G26200	0.00280752	-1.10136	0.017925		246120_at	AT5G20360	0.000666953	1.78493	0.00505432
245690_at	AT5G04230	0.000797578	-0.950415	0.0020114		246597_at	AT5G14760	0.00133045	-1.58445	0.0161753		246601_at	AT1G31710	0.00203488	1.03212	0.0133835		247937_at	AT5G57110	0.000319764	2.4515	0.0129025		246481_s_at	AT5G15960 AT5G15970	9.51e-06	2.65303	0.000300806		246203_at	AT4G36610	0.00255888	5.41835	0.0162596		246858_at	AT5G25930	0.00952842	-1.5981	0.0378861		246122_at	AT5G20380	0.0125234	0.581495	0.0337815
245692_at	AT5G04150	0.00798509	-0.577756	0.0142358		246601_at	AT1G31710	0.000172113	-2.10673	0.00781288		246612_at	AT5G35320	0.00224493	0.452712	0.0142449		247945_at	AT5G57150	0.0066168	1.40628	0.0428857		246483_at	AT5G16000	0.000823346	-0.962084	0.00544535		246207_at	AT4G36960	0.00374485	1.65498	0.0190677		246897_at	AT5G25560	2e-05	3.08125	0.00162909		246125_at	AT5G19875	7.36276e-05	4.75798	0.00175816
245693_at	AT5G04260	0.000254985	-0.819318	0.000796596		246611_at	AT5G35330	0.00306699	1.12457	0.0229574		246620_at	AT5G36220	1.82652e-05	4.96716	0.000834454		247946_at	AT5G57180	0.00337919	-0.967014	0.0320128		246484_at	AT5G16040	0.010115	0.657036	0.032735		246210_at	AT4G36420	0.00485431	-1.95107	0.0214266		246908_at	AT5G25610	0.0124531	0.684835	0.0446685		246126_at	AT5G20070	3.82898e-05	2.60149	0.00139898
245699_at	AT5G04250	1.99483e-07	2.74745	5.67838e-06		246620_at	AT5G36220	0.000243854	1.74373	0.00880815		246622_at	AT5G36250	0.00413511	-0.651623	0.0208875		247949_at	AT5G57220	0.00081112	2.62134	0.017546		246486_at	AT5G15910	0.00163685	0.957164	0.00884399		246214_at	AT4G36988 AT4G36990	0.00143709	1.68596	0.0130914		246909_at	AT5G25770	0.00369415	1.38075	0.0211894		246135_at	AT5G20885	0.00713747	-0.71316	0.0225911
245704_at	AT5G04290	0.000168726	-1.02336	0.000578543		246630_at	AT1G50730	0.00698892	-0.660221	0.0345525		246627_s_at	AT1G48860 AT2G45300	0.00239157	0.814783	0.014827		247950_at	AT5G57230	0.00859159	0.583208	0.0489129		246487_at	AT5G16030	5.17e-06	-3.0634	0.000212966		246215_at	AT4G37180	0.00607785	2.20551	0.0239674		246917_at	AT5G25280	0.000212813	2.06138	0.00491792		246144_at	AT5G20110	0.00595541	-1.36955	0.0198414
245713_at	AT5G04370	0.00313353	0.637154	0.00634972		246682_at	AT5G33290	0.00138918	0.882629	0.0164478		246651_at	AT5G35170	0.000781843	-1.42325	0.00728352		247955_at	AT5G56950	0.00494093	-0.537153	0.0381276		246492_at	AT5G16140	0.000552509	-1.12925	0.00415387		246216_at	AT4G36380	0.0140129	1.82831	0.0387561		246919_at	AT5G25460	0.00829182	-3.91334	0.0345873		246153_s_at	AT5G20010 AT5G20020	0.0184164	-0.516284	0.0448306
245718_at	AT5G04110	0.0156396	-0.494455	0.0257028		246700_at	AT5G28030	0.000234938	-4.30501	0.00861007		246681_at	AT5G33280	0.00030573	-1.02106	0.00412598		247957_at	AT5G57050	0.000347628	1.91254	0.0133743		246509_at	AT5G16715	0.000620419	-1.29854	0.00450067		246217_at	AT4G36920	0.00167966	-2.42391	0.0138344		246922_at	AT5G25110	2.88e-06	3.97354	0.000760055		246154_at	AT5G19940	0.0013016	-1.24161	0.00747404
245724_at	AT1G73390	0.000210573	-0.946448	0.000689389		246701_at	AT5G28020	0.00569973	-1.20459	0.0313041		246702_at	AT5G28050	0.000867916	0.781012	0.00776202		247977_at	AT5G56850	0.00466086	-1.40888	0.0370151		246511_at	AT5G15490	0.0128476	1.45438	0.0390482		246219_at	AT4G36760	0.000643599	3.32711	0.0103312		246926_at	AT5G25240	0.000582853	1.85988	0.00772668		246158_at	AT5G19855	0.00250485	1.39983	0.0112385
245725_at	AT1G73370	0.000344809	-1.00764	0.00101379		246702_at	AT5G28050	0.000365544	-1.19202	0.00952991		246708_at	AT5G28150	0.0051462	0.415209	0.0241095		247978_at	AT5G56710	0.00354176	-0.673461	0.0328517		246519_at	AT3G23750 AT5G15780	0.00286251	-2.70518	0.0132041		246221_at	AT4G37120	0.0103191	1.82934	0.0320547		246932_at	AT5G25190	0.00520243	-1.37527	0.0255927		246159_at	AT5G20935	0.000595746	-2.50023	0.00472027
245730_at	AT1G73470	0.000501928	-1.51296	0.0013831		246724_at	AT5G29000	0.000684059	0.934196	0.0119329		246730_at	AT5G28060	0.00453894	0.596433	0.0221567		247980_at	AT5G56860	0.00167211	-2.12004	0.0231928		246522_at	AT5G15830	6.43e-06	-2.78842	0.00024093		246222_at	AT4G36900	0.00025978	3.37407	0.00787245		246935_at	AT5G25350	0.00593219	3.42363	0.027884		246161_at	AT5G20900	0.000436878	1.3139	0.00401583
245731_at	AT1G73500	0.0171864	-0.29348	0.027927		246728_at	AT5G28040	0.00649655	1.07128	0.0333282		246736_at	AT5G27560	0.00375812	-0.598433	0.0196584		248028_at	AT5G55620	0.000256761	-1.86547	0.0128746		246524_at	AT5G15860	0.00901431	0.788947	0.0300963		246223_at	AT4G36890	0.015429	-1.00297	0.0410801		246943_at	AT5G25440	0.00590243	-3.01927	0.0278399		246170_at	AT5G32450	0.000221924	-1.56671	0.0028665
245733_at	AT1G73380	0.000422781	-1.08904	0.0011992		246735_at	AT5G27670	0.0102151	0.789653	0.0419556		246744_at	AT5G27760	0.000785758	1.33552	0.00728352		248031_at	AT5G55640	0.00710886	0.39483	0.0440017		246540_at	AT5G15600	0.00939284	-1.18487	0.0309433		246228_at	AT4G36430	0.0162339	-1.94662	0.0423388		246944_at	AT5G25450	0.00789409	2.89628	0.033464		246185_at	AT5G20980	0.00496952	-0.854806	0.0174904
245734_at	AT1G73480	9.10256e-06	-1.6216	6.28008e-05		246758_at	AT5G27850	0.00349938	0.547676	0.0244957		246755_at	AT5G27920	6.22228e-05	-1.4077	0.00165339		248036_at	AT5G55920	0.00566643	-1.27854	0.0401415		246547_at	AT5G14970	0.00014189	-1.64158	0.0016391		246231_at	AT4G37080	0.00324914	-2.53655	0.0181443		246953_at	AT5G04850	0.0101986	1.34437	0.0394207		246189_at	AT5G20910	0.00954987	0.802044	0.0278668
245736_at	AT1G73330	0.016149	-0.587864	0.0264601		246767_at	AT5G27395	0.00500623	-0.783575	0.0292433		246767_at	AT5G27395	0.00244385	-0.5697	0.015019		248074_at	AT5G55730	0.00585885	-0.959169	0.0407311		246548_at	AT5G14910	5.2e-05	-1.62754	0.00085467		246233_at	AT4G36550	0.000267966	-3.46057	0.00788227		246954_at	AT5G04830	0.00214969	1.33982	0.0153528		246194_at	AT4G37000	0.00293677	-0.761819	0.012423
245740_at	AT1G44100	2.25126e-06	1.87019	2.38121e-05		246770_at	AT5G27460	0.00264422	1.03026	0.0214421		246778_at	AT5G27450	0.000139167	-0.827835	0.00265148		248075_at	AT5G55740	0.00330834	-1.47221	0.0316924		246550_at	AT5G14920	0.00303908	-1.08476	0.0137799		246238_at	AT4G36670	0.000730725	-3.52972	0.0106403		246962_s_at	AT5G24800	0.00591923	2.43476	0.0278837		246199_at	AT4G36530	0.00724945	-0.647671	0.0228745
245745_at	AT1G51110	0.000776509	1.20938	0.00196586		246778_at	AT5G27450	0.00252147	-1.77055	0.0211176		246779_at	AT5G27520	2.05025e-05	1.4575	0.000876079		248085_at	AT5G55480	0.00453441	-1.048	0.0365682		246553_at	AT5G15440	0.00294864	-0.995688	0.0134975		246249_at	AT4G36680	0.00590295	-2.00437	0.0236066		246968_at	AT5G24870	0.00176628	2.04603	0.0138891		246200_at	AT4G37240	0.00124618	-1.01107	0.00727078
245746_at	AT1G51070	9.58626e-05	-0.900911	0.000366215		246779_at	AT5G27520	0.0087763	1.9089	0.0386673		246785_at	AT5G27380	0.00117582	1.36143	0.00945015		248091_at	AT5G55120	0.00496364	1.24054	0.0382432		246554_at	AT5G15450	0.00266405	1.10647	0.0125179		246259_at	AT1G31830	0.00488439	1.27582	0.0214727		246987_at	AT5G67300	0.00316913	2.26148	0.0191619		246202_at	AT4G37040	0.00445473	-0.85789	0.0162726
245748_at	AT1G51140	4.50683e-07	-2.12527	9.01668e-06		246785_at	AT5G27380	0.00301749	-0.658468	0.0228293		246791_at	AT5G27280	0.00663118	-0.655294	0.0285319		248132_at	AT5G54840	0.00159567	1.47608	0.0228618		246562_at	AT5G15580	0.00101221	-1.96689	0.00625666		246260_at	AT1G31820	0.00205575	1.5981	0.0147847		246990_at	AT5G67360	0.00883401	1.22769	0.036132		246205_at	AT4G36970	0.0037955	-0.785175	0.014602
245749_at	AT1G51090	3.75095e-06	2.10138	3.36465e-05		246786_at	AT5G27410	6.18669e-06	1.94394	0.00327335		246800_at	AT5G26780	0.000950487	-0.996412	0.00822429		248138_at	AT5G54960	7.46e-05	1.53121	0.00812861		246565_at	AT5G15530	0.000260161	-1.11454	0.00242628		246265_at	AT1G31860	0.00744901	-2.45331	0.0267326		246996_at	AT5G67420	0.00183506	-4.01337	0.0142339		246207_at	AT4G36960	0.000107523	1.96054	0.00204209
245750_at	AT1G51060	0.00141301	0.75295	0.00323922		246789_at	AT5G27600	0.00691143	0.77875	0.0343997		246821_at	AT5G26920	0.00115692	-1.61722	0.00933162		248148_at	AT5G54930	0.00101685	0.968945	0.0195914		246573_at	AT1G31690	0.00312139	-1.03828	0.014059		246268_at	AT1G31800	0.00401983	-2.18324	0.0196467		247002_at	AT5G67320	0.000954695	1.17473	0.009762		246209_at	AT4G36870	0.00904828	0.977683	0.0268284
245751_s_at	AT1G25682 AT1G25988	0.0251421	0.308027	0.039044		246791_at	AT5G27280	0.00289743	0.836269	0.0223729		246825_at	AT5G26260	0.000313077	0.989068	0.0041793		248162_at	AT5G54500	0.00305758	0.85539	0.0303048		246580_at	AT1G31770	0.00533651	1.32635	0.0205834		246270_at	AT4G36500	0.0191417	-1.44141	0.0469685		247010_at	AT5G67510	0.00867547	-1.36738	0.0356797		246213_at	AT4G36480	0.00844413	-0.749497	0.0254659
245755_at	AT1G35210	7.28128e-07	-2.43016	1.18428e-05		246792_at	AT5G27290	0.00490491	-1.66304	0.0288706		246831_at	AT5G26340	8.90995e-06	6.40475	0.000539277		248179_at	AT5G54380	0.00572288	-1.92088	0.0402247		246582_at	AT1G31750	8.43e-07	4.04674	7.14e-05		246272_at	AT4G37150	0.00179871	2.10934	0.0141538		247013_at	AT5G67480	0.000409039	1.84117	0.00661203		246214_at	AT4G36988 AT4G36990	0.00937675	2.24112	0.0275639
245756_at	AT1G35190	0.00157517	0.557062	0.00354228		246796_at	AT5G26770	0.0122858	1.36093	0.0467554		246832_at	AT5G26600	0.0151192	0.308481	0.0499857		248185_at	AT5G54060	0.00027472	1.36724	0.0128996		246583_at	AT5G14720	0.00805528	-0.942855	0.0276984		246275_at	AT4G36540	7.4e-05	-5.8557	0.00685257		247025_at	AT5G67030	0.00296687	1.0895	0.0184178		246215_at	AT4G37180	0.000103733	1.86513	0.00200866
245759_at	AT1G66900	0.0117051	-0.507862	0.0199672		246818_at	AT5G27270	0.00946713	0.500636	0.0400332		246843_at	AT5G26740	0.000679263	-0.683471	0.00669209		248190_at	AT5G54130	1.58e-05	-1.93873	0.00440382		246594_at	AT5G14800	0.00077278	1.41531	0.00519989		246276_at	AT4G37270	0.00769618	1.08997	0.0272148		247026_at	AT5G67080	0.00822596	3.69674	0.0343963		246217_at	AT4G36920	0.00425771	0.740748	0.015758
245761_at	AT1G66890	0.000715992	-1.15474	0.00185083		246830_at	AT5G26360	0.00399264	0.794175	0.0262611		246847_at	AT5G26820	0.000885123	-1.39307	0.00783985		248191_at	AT5G54130	6.24e-06	-1.94153	0.00394244		246596_at	AT5G14740	9.34e-06	-1.83796	0.000298224		246280_at	AT4G36660	0.00800451	-2.7442	0.0277725		247041_at	AT5G67180	0.00221308	1.53962	0.0156193		246219_at	AT4G36760	0.000794405	1.45859	0.00557712
245763_at	AT1G27850	8.91673e-05	-1.027	0.000345037		246847_at	AT5G26820	0.0037219	-1.07785	0.0253984		246854_at	AT5G26200	0.00065064	-2.44794	0.00654446		248193_at	AT5G54080	0.000233978	1.24802	0.0123524		246597_at	AT5G14760	0.00141619	-2.26977	0.0079829		246288_at	AT1G31850	0.0118975	-1.21717	0.0349976		247045_at	AT5G66930	0.00634988	1.38184	0.0291441		246222_at	AT4G36900	0.000743926	2.38531	0.00535669
245768_at	AT1G33590	0.00154082	-0.650148	0.00347939		246854_at	AT5G26200	0.00019514	-1.92458	0.00827461		246858_at	AT5G25930	0.00077784	1.64536	0.00727117		248218_at	AT5G53710	0.0005822	3.28666	0.0156358		246601_at	AT1G31710	0.00447441	-0.986915	0.0181706		246294_at	AT3G56910	0.00599419	-2.62376	0.0237941		247060_at	AT5G66760	1.7e-05	3.12209	0.00149911		246225_at	AT4G36910	0.00301015	0.923852	0.0126131
245772_at	AT1G30300	0.00447773	0.453483	0.00862203		246860_at	AT5G25840	0.0115107	0.556651	0.0450063		246861_at	AT5G25890	0.00213318	1.10513	0.0137663		248230_at	AT5G53830	0.00434357	1.48032	0.0358129		246607_at	AT5G35370	0.00288578	1.63638	0.013291		246300_at	AT3G51830	0.00160387	1.92436	0.0135644		247061_at	AT5G66780	1.06e-05	6.13788	0.00122025		246226_at	AT4G37200	0.0133951	-0.597435	0.0356146
245774_at	AT1G30210	0.000229685	-0.908997	0.000735189		246861_at	AT5G25890	0.00888987	1.17764	0.0387923		246884_at	AT5G26220	9.1448e-07	4.99432	0.000206776		248236_at	AT5G53870	0.000708148	2.72345	0.0167056		246612_at	AT5G35320	0.00753	0.86921	0.0262553		246302_at	AT3G51860	0.0119704	2.66259	0.0351341		247067_at	AT5G66950	0.013732	0.871702	0.0478801		246228_at	AT4G36430	0.0114163	0.836465	0.0317536
245776_at	AT1G30260	0.0192195	-0.847355	0.0307964		246886_at	AT5G26240	0.00261987	0.881884	0.0213873		246897_at	AT5G25560	0.00285737	-0.76281	0.0164312		248238_at	AT5G53900	0.00303981	-1.26622	0.0302472		246620_at	AT5G36220	0.00603964	1.29814	0.0225129		246304_at	AT3G51840	0.0119208	1.40838	0.035047		247071_at	AT5G66640	0.00350086	-1.72852	0.0203959		246231_at	AT4G37080	0.000158715	-2.75158	0.00243544
245777_at	AT1G73540	1.55464e-07	-2.48675	5.06827e-06		246891_at	AT5G25490	6.12385e-05	-1.33694	0.00551247		246908_at	AT5G25610	0.000688633	2.41651	0.00672582		248246_at	AT5G53200	0.000116711	-2.56139	0.0101353		246623_at	AT1G48920	0.00137306	0.942449	0.00780955		246307_at	AT3G51800	0.00831171	-1.48535	0.0283701		247075_at	AT5G66410	0.00189957	1.23877	0.0143812		246233_at	AT4G36550	1.69195e-05	-2.88551	0.00122523
245778_at	AT1G73530	1.36893e-07	-2.15342	4.71416e-06		246897_at	AT5G25560	0.000122716	1.54146	0.0073171		246911_at	AT5G25810	0.0134511	-1.76911	0.0459584		248250_at	AT5G53130	0.00132516	0.696294	0.0212354		246627_s_at	AT1G48860 AT2G45300	0.00650596	0.60718	0.0236855		246308_at	AT3G51820	0.0028349	-1.69417	0.0169698		247095_at	AT5G66400	8.11e-08	6.84398	0.000172431		246235_at	AT4G36830	2.54125e-05	4.31823	0.00130796
245780_at	AT1G45688	1.64929e-06	1.55119	1.92831e-05		246901_at	AT5G25630	0.0134658	0.5333	0.0491395		246917_at	AT5G25280	0.00663895	-0.631907	0.0285328		248256_at	AT5G53360	0.00655965	0.776798	0.0427465		246630_at	AT1G50730	0.00124106	-1.32768	0.00725153		246312_at	AT1G31930	0.0130712	1.59821	0.0370496		247097_at	AT5G66460	0.0143239	1.35787	0.0491855		246238_at	AT4G36670	0.000965116	-2.79703	0.00625524
245781_at	AT1G45976	2.34895e-05	-1.15441	0.000125501		246908_at	AT5G25610	0.0119348	1.33958	0.0458273		246926_at	AT5G25240	0.00271228	-1.2341	0.0159796		248267_at	AT5G53460	0.00549825	-0.505011	0.0394557		246651_at	AT5G35170	0.00163958	-0.971383	0.00884681		246313_at	AT1G31920	0.0119994	-2.63249	0.0351682		247098_at	AT5G66470	0.0135814	-1.31654	0.047553		246244_at	AT4G37250	0.00314692	-1.14109	0.0129622
245789_at	AT1G32090	2.27003e-05	1.55729	0.000122651		246926_at	AT5G25240	0.00599255	1.57621	0.0321463		246930_at	AT5G25220	0.000289352	1.11548	0.00401342		248270_at	AT5G53450	0.00821751	1.60845	0.0477748		246673_at	AT5G30510	0.00163353	-1.02232	0.00883406		246329_at	AT3G43610	0.0114273	-0.981357	0.0342107		247101_at	AT5G66530	0.000269886	-2.36523	0.00545513		246247_at	AT4G36640	0.000178356	1.94413	0.00257322
245794_at	AT1G32170	0.00205542	-0.575921	0.00444384		246931_at	AT5G25170	0.00106772	-1.55022	0.014454		246933_at	AT5G25160	0.00257552	-1.23085	0.0155047		248289_at	AT5G52880	0.0054054	0.890922	0.039291		246687_at	AT5G33370	0.00242971	-1.93123	0.0116798		246330_at	AT3G43600	0.00483132	-2.52425	0.021383		247111_at	AT5G65880	0.0041796	-1.74711	0.0226337		246253_at	AT4G37260	0.00137878	-1.06649	0.00774555
245795_at	AT1G32160	7.51689e-05	-0.874113	0.000303614		246932_at	AT5G25190	0.00686664	-4.78536	0.0342874		246954_at	AT5G04830	0.0036375	0.545851	0.0192507		248293_at	AT5G53050	0.00405658	0.640363	0.0348738		246701_at	AT5G28020	0.0007219	-1.10256	0.00498446		246335_at	AT3G44880	0.000157376	3.68015	0.00728275		247114_at	AT5G65910	0.000205417	1.8288	0.00485545		246259_at	AT1G31830	0.000389851	1.44018	0.00377381
245797_at	AT1G45230	0.00123508	-1.2197	0.00288748		246936_at	AT5G25360	0.0107514	-0.423805	0.0432801		246955_at	AT5G04870	0.00504916	0.876304	0.0238225		248295_at	AT5G53070	0.00660492	-0.976243	0.0428551		246724_at	AT5G29000	0.00252603	0.869804	0.0120429		246339_at	AT3G44890	0.00221033	-2.99455	0.0152849		247120_at	AT5G65990	0.00011868	1.66788	0.00360528		246272_at	AT4G37150	0.00192727	4.00429	0.0094881
245800_at	AT1G46264	8.5812e-07	-2.52655	1.29355e-05		246957_at	AT5G24670	0.00116741	1.18448	0.015011		246957_at	AT5G24670	0.0119244	-0.487932	0.0421414		248327_at	AT5G52750	0.00182032	1.82519	0.023995		246736_at	AT5G27560	0.000367484	-1.03984	0.00311232		246343_at	AT3G56720	0.000832463	2.02003	0.0110479		247123_at	AT5G66050	0.013623	1.55056	0.0476666		246275_at	AT4G36540	6.55408e-05	-4.64137	0.00170797
245803_at	AT1G47128	1.34885e-06	-1.99855	1.73111e-05		246958_at	AT5G24690	0.00040036	1.368	0.00973408		246958_at	AT5G24690	0.00840226	-0.578608	0.0335195		248332_at	AT5G52640	0.00676436	1.80771	0.0431799		246756_at	AT5G27930	0.00322809	0.769565	0.0144026		246371_at	AT1G51940	0.000663846	-3.47829	0.0103312		247147_at	AT5G65630	0.00940244	1.01277	0.0375584		246284_at	AT4G36780	0.00208191	1.62406	0.00994404
245807_at	AT1G46768	0.00253121	-1.37437	0.00530687		246959_at	AT5G24690	0.00310223	1.25705	0.0231058		246959_at	AT5G24690	0.00952667	-1.17175	0.0361499		248335_at	AT5G52450	0.000362352	1.43183	0.0138294		246768_at	AT5G27400	0.0064515	-0.722554	0.0235639		246379_s_at	AT1G57660 AT1G57860	0.00698831	-1.66426	0.0258773		247155_at	AT5G65750	0.0100906	1.13292	0.0391752		246289_at	AT3G56880	0.0104867	-0.906565	0.0297519
245809_at	AT1G58440	6.72708e-07	1.54364	1.13546e-05		246966_at	AT5G24850	0.000941266	-2.85641	0.013763		246966_at	AT5G24850	0.0012017	0.865242	0.00955702		248337_at	AT5G52310	1.8e-05	2.6104	0.00440382		246779_at	AT5G27520	0.004494	0.873793	0.0182284		246384_at	AT1G77370	0.0124827	1.11901	0.036029		247162_at	AT5G65730	0.000913952	-2.85051	0.00952818		246292_at	AT3G56860	0.00207531	-0.813296	0.00992985
245816_at	AT1G26210	3.0918e-06	2.94466	2.96735e-05		246968_at	AT5G24870	0.00938771	-0.689735	0.0398805		246972_s_at	AT5G24950 AT5G24960	0.00497619	-0.755476	0.0235617		248348_at	AT5G52190	0.00358501	-1.26916	0.0329568		246785_at	AT5G27380	0.00616061	-0.708059	0.0228102		246391_at	AT1G77350	0.00985519	-1.16083	0.0313358		247164_at	AT5G65720	0.00454612	0.973069	0.0236359		246293_at	AT3G56710	0.00115418	-4.25819	0.0069333
245817_at	AT1G26160	0.0141211	-0.420474	0.0234713		246996_at	AT5G67420	9.10025e-05	-1.79417	0.00669031		246977_at	AT5G24930	0.00208981	-1.34792	0.0135759		248352_at	AT5G52300	1.91e-06	4.74815	0.00335379		246786_at	AT5G27410	1.71e-05	1.74927	0.000421714		246396_at	AT1G58180	0.000488148	2.86993	0.00971044		247175_at	AT5G65280	0.000606839	3.9347	0.00790061		246303_at	AT3G51870	0.00326724	-0.895705	0.0132638
245818_at	AT1G26100	5.34364e-06	-2.7128	4.32691e-05		247000_at	AT5G67380	0.00574159	0.512514	0.0314045		246987_at	AT5G67300	0.0110334	0.727342	0.039935		248353_at	AT5G52320	0.000587859	0.773433	0.0156794		246789_at	AT5G27600	0.000237553	1.41126	0.00225581		246403_at	AT1G57590	1.29e-05	5.67029	0.00573877		247176_at	AT5G65110	0.000128095	2.56601	0.00372594		246305_at	AT3G51890	0.000546383	1.29589	0.00453015
245821_at	AT1G26270	6.13337e-06	1.09165	4.784e-05		247002_at	AT5G67320	0.00106861	0.760346	0.014454		246988_at	AT5G67340	0.00068279	2.66498	0.00670657		248357_at	AT5G52380	0.00283213	-1.09239	0.0294032		246792_at	AT5G27290	1.92e-05	-2.96811	0.000454447		246405_at	AT1G57630	0.00358117	2.46554	0.018767		247183_at	AT5G65440	0.000632285	-2.52969	0.00806096		246312_at	AT1G31930	0.0145201	-0.995093	0.0378033
245828_at	AT1G57820	0.0025965	-1.30948	0.00542192		247026_at	AT5G67080	0.00817986	1.03469	0.037304		246993_at	AT5G67450	0.00135211	-1.56013	0.0102901		248362_at	AT5G52470	0.00868928	-0.63983	0.049119		246793_at	AT5G27210	0.00698495	0.870071	0.0248465		246408_at	AT1G57680	0.00330507	-1.67081	0.0182609		247186_at	AT5G65470	4.45e-05	2.64654	0.00226671		246313_at	AT1G31920	2.25823e-05	-3.10132	0.00129486
245831_at	AT1G48840	0.00434327	-1.1278	0.008387		247029_at	AT5G67190	0.000245444	-2.35226	0.00881503		246999_at	AT5G67440	0.00686325	-0.50004	0.0291457		248378_at	AT5G51840	0.00530126	-0.660132	0.0389529		246796_at	AT5G26770	0.00598813	0.91362	0.0223976		246411_at	AT1G57770	0.0129365	-1.44264	0.036813		247187_at	AT5G65490	0.00343543	0.92849	0.0201321		246317_at	AT3G56900	0.00635317	-0.764243	0.0207626
245832_at	AT1G48850	7.40528e-08	2.44276	3.31153e-06		247040_at	AT5G67150	0.0138774	-1.07613	0.0498891		247013_at	AT5G67480	0.0117626	0.923629	0.0417543		248399_at	AT5G52010	0.00410997	-1.14416	0.0350057		246800_at	AT5G26780	0.017593	0.634824	0.0495966		246420_at	AT5G16870	0.00239352	-1.481	0.0158407		247192_at	AT5G65360	0.00196218	-1.84692	0.0146054		246330_at	AT3G43600	0.00378191	-2.33118	0.0145778
245843_at	AT1G26180	0.00212782	-1.83231	0.00457068		247043_at	AT5G66880	0.00637434	1.26625	0.0330264		247024_at	AT5G66985	7.3692e-06	-3.10537	0.000504285		248404_at	AT5G51460	2.52e-06	-2.49852	0.00335379		246809_s_at	AT5G27120 AT5G27140	0.0108373	0.673879	0.0345227		246421_at	AT5G16880	0.00562919	2.0025	0.0230397		247193_at	AT5G65380	5.16e-06	3.11712	0.000890101		246335_at	AT3G44880	0.00191666	2.39891	0.00945327
245849_at	AT5G13520	0.0204369	-0.507114	0.0324995		247045_at	AT5G66930	0.00341495	0.914584	0.0242589		247026_at	AT5G67080	0.00883757	2.11173	0.0345661		248410_at	AT5G51570	0.000112214	1.33847	0.0100356		246825_at	AT5G26260	0.000253054	1.97965	0.00237292		246429_at	AT5G17450	0.00331599	2.00466	0.0182669		247197_at	AT5G65240	0.00237185	1.52692	0.0162963		246340_s_at	AT3G44860 AT3G44870	0.000116644	2.23694	0.00210205
245851_at	AT5G13530	0.0212531	-0.399126	0.0336456		247047_at	AT5G66650	0.000770974	-2.83544	0.0124185		247029_at	AT5G67190	0.00864768	-1.19894	0.0341326		248419_at	AT5G51550	0.00269928	-1.28572	0.0288416		246831_at	AT5G26340	0.0057266	1.5928	0.021615		246432_at	AT5G17490	0.0112992	1.2076	0.0339798		247199_at	AT5G65210	0.000640567	2.78723	0.00810619		246343_at	AT3G56720	0.000774491	-1.23206	0.0055047
245852_at	AT5G13510	3.46767e-06	-1.29876	3.22036e-05		247058_at	AT5G66680	0.0131964	0.607373	0.0486301		247032_at	AT5G67240	0.000820375	1.05723	0.00748772		248420_at	AT5G51560	0.00172888	-0.877445	0.0237365		246832_at	AT5G26600	0.00831174	1.10679	0.0282977		246439_at	AT5G17600	0.0142213	-1.28146	0.0390141		247201_at	AT5G65220	0.0020431	-1.26924	0.0149114		246371_at	AT1G51940	0.00111473	-2.21865	0.0067881
245853_at	AT5G13500	0.000226835	0.836148	0.000728068		247065_s_at	AT5G66900 AT5G66910	0.0116239	0.963168	0.0452567		247033_at	AT5G67250	0.000799223	0.843805	0.00735548		248449_at	AT5G51110	0.00564245	-0.964667	0.0401055		246843_at	AT5G26740	0.00883615	-1.0369	0.0296451		246440_at	AT5G17650	0.0029959	1.68421	0.0173696		247210_at	AT5G65020	0.00910305	-1.61708	0.0367681		246376_at	AT1G51950	0.000165006	1.78125	0.00247799
245854_at	AT5G13490	2.69851e-05	1.23976	0.000139392		247067_at	AT5G66950	0.0134347	0.723566	0.049079		247041_at	AT5G67180	5.2104e-05	3.56494	0.00148009		248460_at	AT5G50915	0.00150119	-2.36769	0.0224878		246847_at	AT5G26820	0.000420994	-1.29352	0.00341815		246443_at	AT5G17620	0.0104916	-2.14161	0.0323427		247218_at	AT5G65010	0.000988655	-2.83305	0.00998003		246384_at	AT1G77370	0.00110623	1.08414	0.00675752
245855_at	AT5G13550	0.00253667	0.614383	0.00531739		247069_at	AT5G66920	0.00592704	-2.44249	0.0319378		247047_at	AT5G66650	0.000544501	2.52545	0.00591924		248461_s_at	AT2G47510 AT5G50950	0.00595648	0.68836	0.0408391		246849_at	AT5G26850	0.00510087	-0.76824	0.0199767		246445_at	AT5G17630	0.00224995	-2.43385	0.0154261		247222_at	AT5G64840	0.00283555	0.958654	0.0180272		246403_at	AT1G57590	0.000163376	2.23798	0.00245956
245861_at	AT5G28300	2.52368e-09	3.46221	6.58223e-07		247074_at	AT5G66590	0.0118921	-0.640149	0.0457431		247048_at	AT5G66560	0.00276308	-1.05576	0.0161447		248466_at	AT5G50720	0.00142871	1.50492	0.0219508		246854_at	AT5G26200	8.05e-05	-1.96211	0.00112949		246447_at	AT5G16780	0.0167718	1.88405	0.0432243		247228_at	AT5G65140	0.00226686	1.71665	0.0158403		246405_at	AT1G57630	4.23217e-05	2.71817	0.00144744
245862_at	AT5G01010	0.000134181	-0.903792	0.00048126		247076_at	AT5G66510	0.00715489	-0.660686	0.0348412		247061_at	AT5G66780	1.39646e-05	2.39473	0.000721342		248487_at	AT5G51070	0.00408008	1.15191	0.0349023		246855_at	AT5G26280	0.00759208	1.64193	0.0264333		246448_at	AT5G16800	0.0150875	1.01387	0.0405309		247248_at	AT5G64560	0.00187147	1.17044	0.0143232		246408_at	AT1G57680	0.000301453	-1.65757	0.00332042
245866_s_at	AT1G57980 AT1G57990	1.08291e-05	-1.22568	7.09161e-05		247082_at	AT5G66030	0.00032784	1.0294	0.00927592		247063_at	AT5G66820	0.00618334	-0.675673	0.027203		248505_at	AT5G50360	0.00398263	2.38156	0.0346143		246856_at	AT5G26210	0.000610759	-1.11459	0.00444135		246451_at	AT5G16760	0.00118733	1.90772	0.012313		247252_at	AT5G64770	0.000528166	-1.40142	0.00735822		246415_at	AT5G17160	0.00601504	-1.75525	0.0200123
245867_at	AT1G58080	0.000128748	-1.04994	0.000465856		247083_at	AT5G66290	0.0047567	0.652811	0.0284453		247069_at	AT5G66920	0.000190953	-0.854383	0.00312744		248507_at	AT5G50420	0.00445484	-0.980257	0.0363342		246860_at	AT5G25840	0.00149519	-2.77513	0.00828763		246453_at	AT5G16830	0.00617943	1.89588	0.0242587		247256_at	AT5G64730	0.00131169	1.28481	0.0116906		246417_at	AT5G16990	0.00827653	0.645752	0.0251613
245868_at	AT1G58030	1.46843e-05	-1.14343	8.84897e-05		247092_at	AT5G66380	0.00523674	0.623641	0.0300561		247071_at	AT5G66640	0.00384711	1.84543	0.0199152		248524_s_at	AT5G50570 AT5G50670	0.00776892	0.801007	0.0463197		246861_at	AT5G25890	0.000351699	1.57293	0.00303303		246460_at	AT5G16910	0.00175764	3.15093	0.0140893		247261_at	AT5G64460	0.00387504	-1.34144	0.0217307		246421_at	AT5G16880	0.00108154	0.984208	0.00667756
245874_at	AT1G26250	6.21522e-06	-2.4044	4.81157e-05		247095_at	AT5G66400	0.000251822	5.51277	0.00881503		247076_at	AT5G66510	0.00896857	-0.445679	0.0348959		248526_at	AT5G50740	0.00479186	-0.82794	0.0375576		246864_at	AT5G25900	0.00829825	0.786446	0.0282678		246476_at	AT5G16730	0.0120385	1.64015	0.0352307		247266_at	AT5G64570	0.00075995	3.3062	0.00877867		246422_at	AT5G17060	0.00057015	1.325	0.00460974
245881_at	AT5G09460 AT5G09461 AT5G09462 AT5G09463	0.00241289	-0.643556	0.00509175		247112_at	AT5G65950	0.0014528	0.865529	0.0168542		247086_at	AT5G66320	0.00888558	-0.593537	0.034663		248529_at	AT5G50000	0.00367749	-0.635771	0.0332863		246870_at	AT5G26030	0.00910804	0.667155	0.0303281		246478_at	AT5G15980	0.00149095	-3.50157	0.0132815		247267_at	AT5G64140	0.0126643	-0.999256	0.0451962		246429_at	AT5G17450	0.000412032	3.2906	0.00389723
245885_at	AT5G09440	0.00270777	-0.544943	0.00562098		247113_at	AT5G65960	0.000496224	1.6362	0.0107171		247091_at	AT5G66390	4.30736e-06	1.84974	0.00040839		248540_at	AT5G50160	0.00215319	0.883593	0.0259857		246895_at	AT5G25540	0.00445601	0.785502	0.0181327		246480_at	AT5G16070	0.00220011	-1.82566	0.0152318		247268_at	AT5G64080	0.000417148	3.39884	0.0066695		246432_at	AT5G17490	6.88779e-05	2.23749	0.00173386
245886_at	AT5G09510	0.0127418	-0.447584	0.0214713		247114_at	AT5G65910	0.00514254	0.896375	0.029729		247094_at	AT5G66280	0.0058009	-0.981179	0.0259502		248541_at	AT5G50180	0.00898404	-0.550583	0.0499502		246897_at	AT5G25560	0.00267504	0.846592	0.0125482		246481_s_at	AT5G15960 AT5G15970	0.00227948	1.49327	0.0155048		247270_at	AT5G64220	0.0111871	0.756185	0.0418156		246434_at	AT5G17520	0.0093582	0.764504	0.0275289
245889_at	AT5G09480	0.00798834	0.567417	0.0142395		247115_at	AT5G65930	0.00514248	0.810943	0.029729		247095_at	AT5G66400	0.000928504	1.65602	0.00809412		248566_s_at	AT5G49730 AT5G49740	0.000336925	-1.63168	0.0132384		246908_at	AT5G25610	0.000113571	2.01992	0.00142368		246483_at	AT5G16000	0.000500056	-3.28441	0.00974366		247271_at	AT5G64270	0.00856928	1.45452	0.035363		246440_at	AT5G17650	0.00545372	1.12252	0.0186149
245891_at	AT5G09220	0.0212895	0.250021	0.0336943		247117_at	AT5G65940	0.00168294	0.698167	0.0180882		247107_at	AT5G66040	0.0134569	-0.698388	0.0459584		248581_at	AT5G49900	8.51e-05	1.40215	0.00872423		246909_at	AT5G25770	0.00463651	0.994336	0.0186144		246487_at	AT5G16030	0.00136537	-3.70704	0.0129005		247279_at	AT5G64310	0.0134943	2.63811	0.0472993		246443_at	AT5G17620	0.0149104	-0.952094	0.0384423
245894_at	AT5G09310	0.00230164	-0.751817	0.00489057		247120_at	AT5G65990	0.0013061	1.29912	0.0160537		247109_at	AT5G65870	2.05644e-05	3.18665	0.000876079		248582_at	AT5G49910	0.00454559	-1.37885	0.0366091		246917_at	AT5G25280	0.00222615	-1.01773	0.0109561		246488_at	AT5G16010	0.0063593	1.47405	0.0245887		247283_at	AT5G64250	0.00118023	1.24659	0.0109812		246445_at	AT5G17630	0.00037118	-1.37277	0.00366691
245895_at	AT5G09230	0.0139032	0.34366	0.0231765		247130_at	AT5G66180	0.000680097	1.53571	0.0119329		247111_at	AT5G65880	0.00331726	0.446417	0.0180209		248592_at	AT5G49280	0.00395034	0.896967	0.0345807		246919_at	AT5G25460	0.000422687	-1.06916	0.00342777		246489_at	AT5G16050	0.019056	0.907301	0.0468349		247284_at	AT5G64410	0.0021567	-2.73657	0.0153662		246446_at	AT5G17640	0.000418266	-1.58453	0.00392947
245896_at	AT5G09250	4.46878e-05	0.968161	0.000203859		247136_at	AT5G66170	4.07749e-05	2.66226	0.00519386		247117_at	AT5G65940	0.00278679	-0.708389	0.0162004		248607_at	AT5G49480	0.00692506	-1.81973	0.0435414		246922_at	AT5G25110	2.39e-06	4.98228	0.00012994		246496_at	AT5G16210	0.0162414	2.61401	0.0423399		247302_at	AT5G63880	0.00821048	1.15474	0.0343556		246451_at	AT5G16760	0.000253491	1.46109	0.00305925
245904_at	AT5G11110	1.07545e-05	1.8338	7.05429e-05		247140_at	AT5G66250	0.000510895	1.08728	0.0107776		247120_at	AT5G65990	1.47037e-06	4.83119	0.00023812		248619_at	AT5G49630	0.000603836	-1.25979	0.0158368		246927_s_at	AT5G25250 AT5G25260	0.0110607	-1.33457	0.0350573		246500_at	AT5G16270	0.017316	2.13571	0.0441803		247312_at	AT5G63970	0.00546157	1.14674	0.0263811		246453_at	AT5G16830	0.000317453	1.75103	0.00340472
245905_at	AT5G11090	7.57748e-06	1.01138	5.56425e-05		247150_at	AT5G65650	0.00286898	0.871246	0.0223549		247123_at	AT5G66050	0.00218075	0.88584	0.013968		248628_at	AT5G48960	0.00819816	0.483811	0.0477158		246944_at	AT5G25450	9.47e-05	2.31182	0.0012668		246501_at	AT5G16280	0.0121995	1.10588	0.0354164		247314_at	AT5G64000	0.000197321	-2.03622	0.00477716		246462_at	AT5G16940	0.00189817	-1.334	0.00940375
245906_at	AT5G11070	0.00147058	-0.544087	0.00334538		247153_at	AT5G65700	0.0135449	-1.32011	0.0493122		247134_at	AT5G66230	0.00874128	-0.90858	0.0343123		248646_at	AT5G49100	0.00397568	-1.57855	0.0346143		246954_at	AT5G04830	0.00862345	1.06121	0.0290535		246503_at	AT5G16130	0.00214131	-2.50483	0.0150414		247320_at	AT5G64040	0.000874299	-2.45793	0.00935564		246468_at	AT5G17050	0.00372263	1.27867	0.0144049
245911_at	AT5G19690	0.000594448	-0.749419	0.0015859		247154_at	AT5G65710	0.0128738	-0.835451	0.0480025		247136_at	AT5G66170	2.25342e-05	2.95748	0.000901712		248679_at	AT5G48830	0.000922662	-1.5258	0.0186148		246957_at	AT5G24670	0.00765856	0.752902	0.026603		246505_at	AT5G16250	8.32e-05	-4.43684	0.00685257		247323_at	AT5G64170	0.00224629	1.1991	0.0157516		246478_at	AT5G15980	0.000693077	-1.45711	0.00517175
245913_at	AT5G19860	5.49222e-05	-1.2531	0.000238906		247155_at	AT5G65750	0.000525131	2.12951	0.010897		247140_at	AT5G66250	0.00400075	-0.597224	0.0204544		248683_at	AT5G48490	0.00607212	-2.59636	0.0412987		246982_s_at	AT2G10560 AT5G04860	0.00391079	1.09877	0.0164719		246507_at	AT5G16120	0.00459798	1.90574	0.0208326		247325_at	AT5G64200	0.00407579	0.907437	0.0223901		246483_at	AT5G16000	0.000820964	-2.34905	0.00568367
245915_s_at	AT5G19770 AT5G19780	0.0129617	0.333157	0.0217951		247156_at	AT5G65760	0.00992184	0.941952	0.0411715		247147_at	AT5G65630	0.00182179	0.568634	0.0124614		248688_at	AT5G48220	0.0047169	-1.13542	0.0372626		246987_at	AT5G67300	0.0120043	-0.982673	0.0370963		246508_at	AT5G16150	0.00901988	-1.0157	0.0298191		247334_at	AT5G63610	0.000410461	1.44601	0.0066204		246484_at	AT5G16040	0.00617967	-0.872216	0.0204296
245917_at	AT5G28740	0.0124426	0.519317	0.0210373		247162_at	AT5G65730	6.36601e-05	-5.67699	0.00556863		247155_at	AT5G65750	0.00549097	0.610296	0.0251156		248697_at	AT5G48370	0.00081112	1.01626	0.017546		246988_at	AT5G67340	0.0122821	0.917042	0.0378279		246509_at	AT5G16715	0.00585429	-1.82117	0.0234743		247336_at	AT5G63640	0.00252681	1.52794	0.0168481		246486_at	AT5G15910	0.00489742	-0.784492	0.0173487
245924_at	AT5G28750	3.41859e-05	-1.72615	0.000165262		247175_at	AT5G65280	0.00181609	2.74504	0.018552		247156_at	AT5G65760	0.00108416	-0.858901	0.00889314		248718_at	AT5G47770	0.00496205	-0.556258	0.0382432		246989_at	AT5G67350	0.00331908	-0.902775	0.0146469		246511_at	AT5G15490	0.0164173	0.933506	0.0425764		247347_at	AT5G63780	0.00219507	-2.31279	0.0155288		246487_at	AT5G16030	0.000123021	-2.77959	0.00214614
245925_at	AT5G28770	6.18261e-06	-1.58057	4.80187e-05		247176_at	AT5G65110	0.00594266	0.568594	0.0319788		247161_at	AT5G65810	0.00104055	-0.787501	0.00866574		248724_at	AT5G47970	0.0033629	-0.567346	0.0319849		246991_at	AT5G67400	0.000752244	3.52423	0.00511338		246521_at	AT5G15810	0.00994808	-1.07625	0.0315308		247351_at	AT5G63790	0.00145177	1.80885	0.0122435		246488_at	AT5G16010	0.00155443	1.18772	0.00827557
245929_at	AT5G24760	1.20823e-06	2.06233	1.61601e-05		247192_at	AT5G65360	0.00691136	-1.62723	0.0343997		247163_at	AT5G65685	0.000993414	-0.701261	0.00843028		248744_at	AT5G48250	0.000206194	2.35326	0.0118018		246999_at	AT5G67440	0.000451714	-1.65205	0.00358262		246522_at	AT5G15830	4.38e-05	-4.46526	0.00613294		247353_at	AT5G63620	0.00538844	1.01192	0.026166		246490_at	AT5G15948 AT5G15950	3.99975e-05	3.36613	0.00143084
245930_at	AT5G09240	0.0217019	-0.400613	0.0342701		247194_at	AT5G65480	0.0018258	0.921555	0.0186085		247165_at	AT5G65790	0.000244153	1.20197	0.0035901		248753_at	AT5G47630	0.00723625	-0.915114	0.0445295		247001_at	AT5G67330	1.31e-05	2.24174	0.000366511		246524_at	AT5G15860	0.00147731	1.68446	0.0132503		247361_at	AT5G63480	0.00680253	-1.03166	0.0303504		246493_at	AT5G16180	0.00595488	-1.45269	0.0198414
245937_at	AT5G19750	2.29184e-05	-1.58238	0.000123274		247197_at	AT5G65240	0.00483376	0.751859	0.0286204		247175_at	AT5G65280	1.82624e-05	3.58287	0.000834454		248764_at	AT5G47640	0.000523611	1.30456	0.0152198		247007_at	AT5G67500	0.0154237	0.524026	0.0448634		246527_at	AT5G15750	0.0157699	-1.41841	0.0415994		247366_at	AT5G63260	0.00950829	0.991236	0.0378562		246495_at	AT5G16200	0.000160377	2.07174	0.00244213
245939_at	AT5G19760	0.00825663	0.331281	0.0146632		247207_at	AT5G65000	0.00257498	1.08521	0.0212378		247176_at	AT5G65110	0.00303536	0.788354	0.0171503		248793_at	AT5G47240	0.000193349	1.49919	0.0115313		247008_at	AT5G67560	0.00556511	-0.70982	0.0211856		246528_at	AT5G15640	0.00361362	2.03366	0.0188203		247374_at	AT5G63190	0.0112516	1.09678	0.0419797		246496_at	AT5G16210	0.00418013	1.80727	0.0155622
245940_at	AT5G19630	0.000581666	0.611416	0.00155596		247216_at	AT5G64860	0.00171949	1.39178	0.0182302		247177_at	AT5G65300	9.18139e-06	3.15744	0.000548394		248796_at	AT5G47180	0.00213902	0.755338	0.0259191		247030_at	AT5G67210	0.00393008	1.37313	0.0165236		246529_at	AT5G15730	0.0115319	1.04727	0.0343864		247376_at	AT5G63310	0.00251744	-2.17016	0.0168072		246497_at	AT5G16220	0.0145131	0.511303	0.0377933
245944_at	AT5G19520	1.56706e-05	-0.969273	9.28844e-05		247237_at	AT5G64600	0.00206153	1.11089	0.0194333		247183_at	AT5G65440	0.00876958	-0.42558	0.0343657		248797_at	AT5G47210	0.0022406	-0.962951	0.0263429		247034_at	AT5G67260	0.00036027	-1.37822	0.00308611		246532_at	AT5G15870	0.00341286	1.73071	0.0184483		247377_at	AT5G63180	3.45e-05	-7.26094	0.00201402		246499_at	AT5G16260	0.0079022	-0.895192	0.0242883
245947_at	AT5G19530	3.47257e-07	-2.26536	7.69229e-06		247238_at	AT5G64610	0.00111821	0.732845	0.0147424		247185_at	AT5G65460	0.00796838	-0.466035	0.0324035		248799_at	AT5G47230	0.00481345	2.0819	0.037653		247048_at	AT5G66560	0.000741109	-1.19707	0.00506354		246538_at	AT5G15520	0.0113691	-1.99046	0.0341216		247384_at	AT5G63370	0.00136881	1.33259	0.0118967		246505_at	AT5G16250	0.000123471	-1.86747	0.00215069
245948_at	AT5G19540	0.00264748	-0.485602	0.00551397		247240_at	AT5G64660	0.0048396	-1.69872	0.0286261		247186_at	AT5G65470	0.000399261	1.21864	0.00490743		248801_at	AT5G47370	0.00476051	1.00873	0.0374098		247059_at	AT5G66690	2.85e-06	3.2142	0.000142824		246541_at	AT5G15400	0.0113593	1.125	0.0341092		247393_at	AT5G63130	0.00307925	2.8962	0.0188471		246507_at	AT5G16120	0.00151329	1.03746	0.0081587
245949_at	AT5G19510	0.000811554	-0.492141	0.00203679		247246_at	AT5G64620	0.00598656	-0.817726	0.0321285		247187_at	AT5G65490	0.00913527	0.720864	0.0353296		248817_at	AT5G47020	0.00411187	0.777879	0.0350057		247060_at	AT5G66760	7.61e-05	1.76643	0.00109725		246547_at	AT5G14970	0.0128995	-1.56061	0.0367715		247395_at	AT5G62910	0.00762177	1.28634	0.0327264		246508_at	AT5G16150	0.018522	-0.516882	0.0450329
245950_at	AT5G19570	0.014924	0.565565	0.0246655		247248_at	AT5G64560	0.00564334	0.792267	0.0312234		247188_at	AT5G65430	0.0140279	-0.577882	0.0472086		248821_at	AT5G47070	0.00518297	1.15611	0.0387962		247061_at	AT5G66780	2.37e-07	4.38718	3.34e-05		246548_at	AT5G14910	0.00324345	-2.24138	0.0181433		247400_at	AT5G62840	0.000651024	-1.90055	0.00817222		246511_at	AT5G15490	0.00127826	1.10103	0.00739546
245951_at	AT5G19550	7.9538e-07	1.60012	1.24599e-05		247249_at	AT5G64670	0.0124138	-0.592966	0.0469741		247192_at	AT5G65360	0.00775063	-0.566976	0.0317442		248827_at	AT5G47100	0.00480354	0.562428	0.0376246		247069_at	AT5G66920	0.00325306	-0.93123	0.0144709		246549_at	AT5G15050	0.00175713	-3.33305	0.0140893		247409_at	AT5G62980	0.0116835	-1.29368	0.042923		246516_at	AT5G15740	0.00187962	1.1994	0.00934324
245956_s_at	AT5G28540 AT5G42020	6.5406e-05	1.0001	0.000273587		247256_at	AT5G64730	0.0107851	0.726938	0.0433428		247193_at	AT5G65380	0.0127745	0.645365	0.0442583		248838_at	AT5G46800	0.00073233	-0.906395	0.0169426		247073_at	AT5G66570	0.0105435	-0.621452	0.0337566		246553_at	AT5G15440	0.00654516	-1.93453	0.0249802		247412_at	AT5G63010	0.00189966	2.18981	0.0143812		246522_at	AT5G15830	0.000245617	-1.92071	0.00301695
245957_at	AT5G19590	0.00829655	-0.573526	0.0147254		247258_at	AT5G64816	0.0128262	-0.639248	0.0479144		247194_at	AT5G65480	0.00576257	-1.04986	0.025826		248845_at	AT5G46470	0.00249985	0.652743	0.0280325		247075_at	AT5G66410	0.0138807	0.666471	0.0414107		246554_at	AT5G15450	0.000511534	2.42773	0.00975918		247422_at	AT5G62810	0.0122795	0.849111	0.0442047		246523_at	AT5G15850	0.0150352	0.552289	0.0386657
245960_at	AT5G19660	0.0118102	-0.909711	0.0201271		247259_at	AT5G64930	0.00221968	0.617295	0.0199724		247199_at	AT5G65210	6.67119e-06	-1.3009	0.000475434		248865_at	AT5G46790	0.00272718	-1.06969	0.0289482		247077_at	AT5G66420	0.000857694	1.30227	0.00558942		246559_at	AT5G15550	0.00940292	-1.49589	0.030571		247429_at	AT5G62620	0.00195459	1.73427	0.0145761		246540_at	AT5G15600	0.0182122	1.34281	0.0444873
245965_at	AT5G19730	0.000285583	1.72626	0.000874406		247271_at	AT5G64270	0.00208008	0.828761	0.0194629		247208_at	AT5G64870	0.00521861	1.65951	0.0243094		248873_at	AT5G46450	0.00535929	-0.605524	0.0391751		247079_at	AT5G66055	0.0124705	-0.685771	0.0382413		246565_at	AT5G15530	0.000518843	-2.16613	0.00975918		247430_at	AT5G62610	0.0076751	0.863822	0.0328026		246547_at	AT5G14970	0.000264382	-1.58475	0.00313593
245971_at	AT5G20730	0.019203	0.34399	0.0307781		247282_at	AT5G64240	0.000797096	-1.04249	0.0126354		247210_at	AT5G65020	3.91918e-05	1.59125	0.0012619		248879_at	AT5G46180	0.00427572	0.681465	0.0356281		247094_at	AT5G66280	0.00335903	2.3859	0.0147723		246575_at	AT1G31660	0.00192787	-2.33139	0.0144049		247433_at	AT5G62540	0.00042311	1.4797	0.00668819		246550_at	AT5G14920	0.000116049	-1.76965	0.0021008
245972_at	AT5G20680	5.22811e-05	1.1056	0.000230091		247284_at	AT5G64410	0.00304415	-1.80919	0.0228832		247212_at	AT5G65040	0.00548604	-0.584147	0.0251057		248891_at	AT5G46280	0.00694614	-1.26431	0.0436053		247095_at	AT5G66400	3.57e-07	8.17645	4.15e-05		246576_at	AT1G31650	0.0101924	-1.33754	0.0318639		247435_at	AT5G62480	0.00335533	2.70758	0.0198766		246553_at	AT5G15440	0.0080453	0.655238	0.0246333
245976_at	AT5G13080	1.02487e-05	-1.38853	6.81576e-05		247291_at	AT5G64480	0.00657462	-0.756374	0.0335335		247213_at	AT5G64900	2.52154e-07	2.88511	0.000151082		248901_at	AT5G46410	0.0038698	1.00034	0.0341482		247097_at	AT5G66460	1.91e-06	2.82717	0.000115085		246582_at	AT1G31750	5.26e-05	7.03013	0.00613871		247438_at	AT5G62460	0.0040386	1.50286	0.0222806		246562_at	AT5G15580	0.000585068	-2.52969	0.00468408
245980_at	AT5G13140	7.91751e-06	-1.27019	5.72367e-05		247295_at	AT5G64180	0.00237465	1.12356	0.0206557		247215_at	AT5G64905	0.000545224	3.3532	0.00591924		248903_at	AT5G46290	0.0013125	-0.932976	0.0212354		247101_at	AT5G66530	0.000210579	-1.2869	0.00207702		246593_at	AT5G14790	0.00483547	-1.95737	0.021383		247439_at	AT5G62670	0.01401	-1.28453	0.0485527		246576_at	AT1G31650	0.00132836	-1.30098	0.00753963
245981_at	AT5G13100	0.000414595	-0.62156	0.00118073		247298_at	AT5G63840	0.00125714	0.896535	0.0157097		247219_at	AT5G64920	0.00844007	-0.531318	0.0335809		248910_at	AT5G45820	0.00223337	-1.85709	0.0263429		247102_at	AT5G66550	0.00233205	-1.3053	0.0113423		246596_at	AT5G14740	0.00448714	-1.99017	0.020628		247441_at	AT5G62710	0.00214781	-1.1246	0.0153496		246582_at	AT1G31750	0.000221479	1.99814	0.0028665
245984_at	AT5G13090	8.17678e-07	-1.87203	1.26766e-05		247300_at	AT5G63910	0.0072144	0.771771	0.0349747		247228_at	AT5G65140	0.00816067	-0.960272	0.03284		248912_at	AT5G45670	0.000591904	-1.57778	0.0157281		247109_at	AT5G65870	7.41e-06	2.75716	0.000263458		246600_at	AT5G14930	0.00655115	-1.12732	0.024987		247444_at	AT5G62630	1.05e-06	-5.03566	0.00044877		246583_at	AT5G14720	0.0082722	-0.55785	0.0251545
245985_at	AT5G13120	0.00729786	0.376855	0.0131377		247302_at	AT5G63880	0.00792935	1.07813	0.0366327		247240_at	AT5G64660	0.000319109	2.01807	0.00422097		248921_at	AT5G45950	0.00195636	-1.12424	0.0248886		247113_at	AT5G65960	0.00164503	0.859262	0.00886425		246612_at	AT5G35320	0.00634558	1.8795	0.0245738		247446_at	AT5G62650	0.0100597	0.856397	0.0391033		246594_at	AT5G14800	0.0123083	0.533561	0.033349
245986_at	AT5G13160	0.00184082	0.856087	0.00404036		247307_at	AT5G21326 AT5G63860	0.00102844	1.33343	0.0143312		247246_at	AT5G64620	0.00497051	-0.957084	0.0235557		248927_at	AT5G45900	0.00820258	0.740835	0.0477183		247120_at	AT5G65990	0.00100675	2.23174	0.00624153		246613_at	AT5G35360	0.00483244	-1.66308	0.021383		247459_at	AT5G62200	0.000421587	1.27858	0.00668819		246600_at	AT5G14930	0.0126611	-1.40164	0.034066
245987_at	AT5G13180	3.69197e-06	1.37517	3.33921e-05		247312_at	AT5G63970	0.00016025	2.01037	0.00765115		247256_at	AT5G64730	0.0108769	0.355564	0.0395476		248954_at	AT5G45420	0.00502928	-0.560607	0.0383891		247132_at	AT5G66200	0.0112598	-1.18559	0.0354608		246619_at	AT5G36290	0.00154579	-1.94551	0.0134522		247466_at	AT5G62090	0.00312749	1.19885	0.0189964		246601_at	AT1G31710	0.00419934	0.736299	0.0156143
245988_at	AT5G20610	0.021953	-0.370688	0.0346438		247313_at	AT5G63980	0.00269009	-1.25913	0.0215939		247262_at	AT5G64440	0.0088624	-0.587922	0.0345951		248959_at	AT5G45630	0.0015749	2.92589	0.0228217		247136_at	AT5G66170	0.000142258	1.42313	0.00163926		246621_at	AT5G36230	0.0117292	-1.06761	0.0346926		247469_at	AT5G62165	0.00428933	2.49613	0.0228794		246612_at	AT5G35320	0.0118468	1.18432	0.0325623
245991_at	AT5G20660	0.0157256	-0.409326	0.0258371		247321_s_at	AT5G09350 AT5G64070	0.00478581	0.692021	0.0284945		247275_at	AT5G64370	0.0113739	-0.534016	0.0408343		248961_at	AT5G45650	0.000575897	-1.72081	0.0156358		247138_at	AT5G66120	0.000246592	1.10027	0.00233241		246623_at	AT1G48920	0.00479285	-1.48359	0.021281		247470_at	AT5G62220	0.00594905	1.81395	0.0278942		246620_at	AT5G36220	0.00221644	2.23774	0.0103676
245993_at	AT5G20700	0.00492912	0.447428	0.00935697		247327_at	AT5G64120	0.00576657	-3.17014	0.0314617		247280_at	AT5G64260	0.0134515	0.527305	0.0459584		248969_at	AT5G45310	0.000108139	2.47168	0.00977477		247151_at	AT5G65640	0.00303137	1.37981	0.0137554		246633_at	AT1G29720	0.00117751	-2.8905	0.0122952		247474_at	AT5G62280	0.00156171	-1.48943	0.0128452		246627_s_at	AT1G48860 AT2G45300	0.0183417	0.538447	0.0447124
245998_at	AT5G20830	0.000218448	-0.851707	0.000709069		247334_at	AT5G63610	0.000633104	0.922344	0.0115855		247283_at	AT5G64250	0.00383965	1.53311	0.0199024		248986_at	AT5G45170	0.00652514	-0.617084	0.0426376		247153_at	AT5G65700	0.00257558	-1.02701	0.0122096		246650_at	AT5G35160	0.0124816	-1.07129	0.036029		247478_at	AT5G62360	0.0023374	-3.53231	0.0161356		246630_at	AT1G50730	0.00161856	-1.46249	0.00847081
245999_at	AT5G20650	0.00538119	-0.542783	0.0100857		247336_at	AT5G63640	0.000732449	1.00946	0.012185		247289_at	AT5G64290	0.0117263	-0.650812	0.0417191		249007_at	AT5G44650	0.00737848	-0.964784	0.0449994		247155_at	AT5G65750	0.0020206	1.73303	0.0102254		246673_at	AT5G30510	0.00904898	-1.71771	0.0298659		247486_at	AT5G62140	0.00444595	-1.71061	0.0232943		246634_at	AT1G31730	0.0100362	0.782529	0.0287804
246001_at	AT5G20790	8.5575e-09	4.20642	1.15454e-06		247351_at	AT5G63790	0.0029507	-1.00653	0.0225362		247293_at	AT5G64510	0.00105231	1.30944	0.00874563		249035_at	AT5G44190	0.000495722	-0.903302	0.0149477		247156_at	AT5G65760	0.00394412	0.972144	0.0165556		246687_at	AT5G33370	5.32e-05	-5.5957	0.00613871		247487_at	AT5G62150	0.00316607	3.58008	0.019153		246645_at	AT5G35080	0.00146591	1.0045	0.00802901
246002_at	AT5G20740	0.00888538	0.606673	0.015627		247364_at	AT5G63200	0.00613041	1.29187	0.0323785		247296_at	AT5G64160	0.00855474	0.397192	0.0338709		249037_at	AT5G44130	0.00828774	-0.997053	0.048004		247161_at	AT5G65810	0.0117207	-0.588546	0.0364739		246700_at	AT5G28030	0.00042812	-4.04869	0.00945199		247488_at	AT5G61820	7.1e-05	2.52394	0.00277988		246654_s_at	AT5G35210 AT5G35220	0.0134661	-0.666371	0.0357461
246003_at	AT5G20720	0.00115478	-0.59977	0.00272634		247374_at	AT5G63190	4.2187e-05	1.74185	0.00519386		247297_at	AT5G64100	0.00829395	-0.728988	0.0332535		249049_at	AT5G44340	0.00391274	-0.572156	0.0343771		247162_at	AT5G65730	3.07e-08	-7.88686	8.56e-06		246701_at	AT5G28020	4.13e-05	-4.20304	0.00613294		247498_at	AT5G61810	6.8e-05	2.00644	0.00273684		246681_at	AT5G33280	0.00705236	-0.743882	0.0224025
246005_at	AT5G08415	3.44924e-05	1.62337	0.000166354		247375_at	AT5G63135	0.0102037	0.859677	0.0419346		247306_at	AT5G63870	0.00849143	-0.562209	0.0336958		249054_at	AT5G02870 AT5G44450	0.00809802	-0.551382	0.0473045		247170_at	AT5G65530	0.00213516	1.63754	0.0106173		246724_at	AT5G29000	0.00284642	2.88817	0.0170092		247508_at	AT5G62000	0.00320749	1.92389	0.0193118		246682_at	AT5G33290	0.004398	0.872086	0.0161081
246007_at	AT5G08410	0.013559	-0.472214	0.0226975		247380_at	AT5G63380	0.0028889	-0.971186	0.0223729		247309_at	AT5G63940	0.0118641	-0.415789	0.0420255		249063_at	AT5G44110	0.00626722	-0.595385	0.0419045		247175_at	AT5G65280	1.13e-05	2.55353	0.00032768		246745_at	AT5G27770	0.0172877	-1.57854	0.0441364		247509_at	AT5G62020	0.00557157	1.57635	0.0267529		246701_at	AT5G28020	7.71543e-05	-2.60203	0.0017713
246008_at	AT5G08320	0.0024099	0.919496	0.00508724		247384_at	AT5G63370	0.00338462	0.869758	0.0241868		247313_at	AT5G63980	0.0105174	0.850688	0.0386079		249071_at	AT5G44050	0.00392278	2.33174	0.03444		247182_at	AT5G65410	0.000103835	-1.74268	0.00133946		246746_at	AT5G27820	0.0139017	-1.61985	0.0385021		247513_at	AT5G61510	0.00267454	1.05525	0.0174669		246724_at	AT5G29000	0.000338567	1.92942	0.00349473
246009_at	AT5G08335	0.006366	-0.384589	0.0116598		247393_at	AT5G63130	0.00669988	1.34271	0.0339068		247314_at	AT5G64000	4.98406e-05	-2.5657	0.00144622		249073_at	AT5G44020	0.000193406	-3.95298	0.0115313		247183_at	AT5G65440	0.0177542	-0.658284	0.0499803		246749_at	AT5G27830	0.0121967	-1.20851	0.0354164		247514_at	AT5G61640	5.25e-05	2.29726	0.00237415		246744_at	AT5G27760	0.000587191	1.3287	0.0046944
246011_at	AT5G08330	0.00126036	0.841953	0.0029357		247398_at	AT5G62950	0.00954443	1.11891	0.0402238		247318_at	AT5G63990	0.00262957	-0.907946	0.0157014		249117_at	AT5G43840	7.41e-05	1.56048	0.00812861		247188_at	AT5G65430	0.0164921	-0.656815	0.0472263		246763_at	AT5G27150	0.0128423	1.23239	0.0366521		247521_at	AT5G61450	0.000965405	1.16999	0.00983023		246748_at	AT5G27730	0.0154856	-0.472817	0.0394849
246019_at	AT5G10690	0.000504308	-1.4197	0.00138902		247399_at	AT5G62960	0.0020673	-0.950354	0.0194463		247337_at	AT5G63660	0.00791105	0.908541	0.0322388		249118_at	AT5G43870	0.00133485	-1.1669	0.0213576		247189_at	AT5G65390	2.45e-05	-2.56189	0.000532936		246768_at	AT5G27400	0.00692579	-1.57781	0.025736		247522_at	AT5G61340	0.0144402	-0.843958	0.0494433		246756_at	AT5G27930	0.00968517	0.682412	0.0281393
246020_at	AT5G10710	0.000349601	-0.794284	0.00102461		247406_at	AT5G62920	0.000354516	-3.39865	0.00938082		247340_at	AT5G63700	0.00551962	-0.64737	0.0251588		249125_at	AT5G43450	0.00468551	0.795109	0.0371862		247193_at	AT5G65380	0.00434267	1.50333	0.0178087		246777_at	AT5G27420	0.00464027	1.33738	0.0209214		247534_at	AT5G61580	0.0101342	0.829562	0.0392781		246763_at	AT5G27150	0.000116578	2.57044	0.00210205
246021_at	AT5G21100	0.000628955	1.23757	0.00166022		247409_at	AT5G62980	0.00833586	0.513744	0.0375967		247347_at	AT5G63780	0.0008559	-0.806979	0.00770053		249134_at	AT5G43150	0.00275996	0.742707	0.0292185		247201_at	AT5G65220	6.32e-05	-1.35774	0.000966542		246778_at	AT5G27450	0.002971	-1.59537	0.0173089		247541_at	AT5G61660	0.000857921	-1.78318	0.00927918		246777_at	AT5G27420	0.000515238	-2.81085	0.004401
246026_at	AT5G21070	0.00387004	0.56771	0.00760304		247415_at	AT5G63060	0.000435941	-1.3856	0.0101246		247351_at	AT5G63790	0.000102278	1.80163	0.00220451		249137_at	AT5G43140	0.00401734	-0.950267	0.0347609		247210_at	AT5G65020	7.29e-05	1.84087	0.00107226		246779_at	AT5G27520	0.00263092	2.90003	0.0164153		247542_at	AT5G61500	0.000763858	1.81906	0.00879704		246779_at	AT5G27520	0.000101046	2.60738	0.00200116
246027_at	AT5G21060	0.000157367	1.04468	0.000547919		247417_at	AT5G63040	0.00133576	-0.913845	0.0161753		247352_at	AT5G63650	0.00503372	0.558917	0.023759		249144_at	AT5G43270	0.00179455	-1.60156	0.023942		247211_at	AT5G64880	0.00123025	-1.00303	0.0072024		246789_at	AT5G27600	0.00161222	2.1063	0.0136089		247545_at	AT5G61530	0.00540417	1.12097	0.0261883		246781_at	AT5G27350	0.00230331	1.0995	0.0106206
246028_at	AT5G21170	1.40435e-06	-2.19352	1.75377e-05		247429_at	AT5G62620	0.000558312	1.07075	0.011133		247354_at	AT5G63590	0.00114935	1.81215	0.0092941		249148_at	AT5G43260	0.00060789	0.721807	0.0158368		247214_at	AT5G64850	1.1e-05	-2.65246	0.000322962		246791_at	AT5G27280	0.0016378	2.00148	0.0136776		247549_at	AT5G61420	0.0071638	-1.33677	0.0313783		246784_at	AT5G27430	0.0210133	0.419846	0.0496791
246030_at	AT5G21105	9.88298e-07	2.27337	1.43387e-05		247443_at	AT5G62720	0.00685552	-0.94312	0.0342874		247355_at	AT5G63670	0.0092267	-0.359572	0.035554		249158_at	AT5G43430	0.00261726	0.8871	0.0286179		247215_at	AT5G64905	0.0103947	1.86464	0.033388		246792_at	AT5G27290	0.00126924	-2.92258	0.01255		247553_at	AT5G60910	0.000345588	2.33829	0.00610929		246789_at	AT5G27600	0.0112042	2.0492	0.0312987
246031_at	AT5G21160	3.8254e-05	-0.963655	0.000180345		247450_at	AT5G62350	0.00260862	-0.915508	0.0213536		247383_at	AT5G63410	0.00140468	-0.660003	0.0105541		249174_at	AT5G42900	2.18e-06	5.74637	0.00335379		247228_at	AT5G65140	8.13e-06	2.15823	0.000276946		246796_at	AT5G26770	0.00367169	2.07753	0.0189498		247554_at	AT5G61010	0.00276395	-0.943838	0.0177522		246792_at	AT5G27290	0.00350721	-0.716393	0.0138703
246034_at	AT5G08350	8.40779e-07	1.6486	1.28848e-05		247455_at	AT5G62470	0.00268356	-0.901379	0.0215908		247389_at	AT5G63490	0.0101774	0.658405	0.0378305		249177_at	AT5G42850	0.00501081	0.422141	0.0383527		247246_at	AT5G64620	8.82e-06	-2.73495	0.000290357		246800_at	AT5G26780	0.00829924	-2.32043	0.0283437		247564_at	AT5G61140	0.00558574	0.8029	0.0268017		246796_at	AT5G26770	0.00354496	1.51186	0.0139347
246035_at	AT5G08300	0.00636404	0.324605	0.011658		247459_at	AT5G62200	0.0112517	0.80815	0.0444577		247393_at	AT5G63130	0.000163605	1.80022	0.00287906		249191_at	AT5G42760	0.000164722	-2.48806	0.011143		247266_at	AT5G64570	0.000176075	-2.19742	0.00185095		246829_at	AT5G26570	0.00725123	1.72968	0.0262881		247567_at	AT5G61190	0.000160412	-2.41983	0.00433683		246799_at	AT5G26940	0.0191367	0.703549	0.0461529
246036_at	AT5G08370	6.10534e-05	0.790096	0.000258721		247460_at	AT5G62050	0.0138719	0.38139	0.0498891		247394_at	AT5G62860	0.00100073	-1.61287	0.00845151		249204_at	AT5G42570	0.00850553	0.658699	0.0486308		247268_at	AT5G64080	0.000541417	1.26196	0.00409101		246831_at	AT5G26340	0.00283067	2.787	0.0169592		247584_at	AT5G60670	0.0034134	-1.65579	0.0200794		246800_at	AT5G26780	0.00330179	-0.92095	0.0133587
246038_s_at	AT5G19460 AT5G19470	0.00217231	0.958358	0.00465707		247464_at	AT5G62070	0.000994189	-1.00495	0.0142457		247399_at	AT5G62960	0.00988324	-0.468993	0.0370823		249208_at	AT5G42650	0.000564171	1.42949	0.0155779		247272_at	AT5G14040 AT5G64300	0.00644624	-0.991273	0.0235639		246832_at	AT5G26600	0.0160943	1.07079	0.04205		247593_at	AT5G60790	0.00805552	2.20162	0.0339204		246818_at	AT5G27270	0.0152764	-0.479098	0.0390845
246039_at	AT5G19480	3.53631e-06	1.59803	3.25658e-05		247465_at	AT5G62190	0.000152213	1.43556	0.00750669		247401_at	AT5G62790	0.00731547	-0.449359	0.0304934		249215_at	AT5G42800	0.0013786	1.24193	0.0215733		247278_at	AT5G64380	0.000157709	-1.5514	0.00175649		246840_at	AT5G26610	0.00440175	1.52753	0.020488		247594_at	AT5G60800	0.000251629	-3.94069	0.00534667		246821_at	AT5G26920	0.00370407	-2.17404	0.0143561
246040_at	AT5G19370	0.00175878	-0.447263	0.00388879		247466_at	AT5G62090	0.00248776	1.03772	0.0210249		247406_at	AT5G62920	2.67059e-05	-1.65424	0.00100327		249224_at	AT5G42130	0.00282027	-0.638222	0.0294032		247282_at	AT5G64240	0.000650046	-2.13837	0.00464806		246847_at	AT5G26820	0.0148674	-0.917021	0.0401106		247596_at	AT5G60840	0.00246102	-1.34254	0.0165877		246824_at	AT5G26990	0.00865168	0.586868	0.0259399
246042_at	AT5G19440	0.000113172	0.726279	0.000417951		247468_at	AT5G62000	0.00011367	1.18019	0.00724583		247412_at	AT5G63010	0.00855816	0.445064	0.0338709		249230_at	AT5G42070	0.00747439	-1.25359	0.0453496		247283_at	AT5G64250	0.00579944	0.825864	0.0218418		246852_at	AT5G26880	0.00493991	-1.32333	0.0215961		247600_at	AT5G60890	0.00984586	-1.6732	0.0385976		246825_at	AT5G26260	0.00667814	1.61795	0.0215021
246043_at	AT5G19380	1.47463e-07	3.09062	4.95013e-06		247478_at	AT5G62360	9.88574e-05	-1.56386	0.00692009		247422_at	AT5G62810	0.00407217	-0.744073	0.0206871		249235_at	AT5G42100	0.00129497	-1.21194	0.021164		247284_at	AT5G64410	0.000152738	-2.23176	0.00172032		246854_at	AT5G26200	0.0116962	-2.29287	0.0346604		247602_at	AT5G60900	0.00197479	-1.53275	0.0146425		246829_at	AT5G26570	0.0148237	-0.596938	0.0382943
246044_at	AT5G19450	0.0237263	-0.308466	0.0370809		247486_at	AT5G62140	0.000751514	-1.41283	0.0122575		247425_at	AT5G62550	0.00389062	-1.2934	0.0200624		249290_at	AT5G41060	0.00638508	-0.508608	0.0422056		247289_at	AT5G64290	0.00113425	-1.07592	0.00676325		246861_at	AT5G25890	0.000664964	2.58444	0.0103312		247604_at	AT5G60950	2.25e-06	-3.61809	0.000653694		246831_at	AT5G26340	0.000206483	1.54486	0.00278476
246050_s_at	AT5G28850 AT5G28900	0.00206669	-0.468865	0.00446497		247487_at	AT5G62150	0.00200963	3.30582	0.01919		247431_at	AT5G62520	1.87967e-06	3.46737	0.000261246		249313_at	AT5G41560	0.00524385	0.895106	0.0388835		247293_at	AT5G64510	0.00717814	1.21791	0.025286		246864_at	AT5G25900	0.0204471	1.11965	0.048983		247624_at	AT5G60160	0.00274217	1.28968	0.0176678		246832_at	AT5G26600	0.00130653	1.61044	0.00749339
246053_at	AT5G08340	0.00718616	-0.474416	0.0129689		247489_at	AT5G61830	0.00940738	-0.699085	0.0398958		247436_at	AT5G62530	0.000150219	1.0009	0.00275686		249315_at	AT5G41190	0.00864061	-0.908906	0.0490628		247295_at	AT5G64180	0.0127606	1.00795	0.0389116		246884_at	AT5G26220	0.000128251	-3.09765	0.00696235		247627_at	AT5G60360	0.00308427	1.4278	0.0188575		246847_at	AT5G26820	0.0120438	-1.14386	0.0328925
246055_at	AT5G08380	7.67354e-06	-1.75033	5.61286e-05		247491_at	AT5G61880	0.000292801	1.20325	0.00915259		247440_at	AT5G62680	0.00269402	0.818507	0.0159119		249325_at	AT5G40850	0.00565766	-1.50112	0.0401415		247297_at	AT5G64100	0.0163521	1.11294	0.0469036		246893_at	AT5G25520	0.0145524	1.056	0.0396014		247637_at	AT5G60600	0.0108973	0.650999	0.0411058		246849_at	AT5G26850	0.0162291	-1.21353	0.0407821
246057_at	AT5G08400	0.000919576	0.596683	0.00225454		247508_at	AT5G62000	0.00523381	2.07653	0.0300561		247441_at	AT5G62710	0.00100885	-0.958526	0.00849023		249347_at	AT5G40830	0.00517584	-1.02964	0.0387786		247298_at	AT5G63840	0.00522361	0.811471	0.0203114		246897_at	AT5G25560	0.00137018	3.1505	0.0129005		247651_at	AT5G59870	9.61e-05	-3.06131	0.00327172		246854_at	AT5G26200	0.00312185	-1.38721	0.0129008
246062_at	AT5G19330	0.000330593	-0.751087	0.000979197		247513_at	AT5G61510	0.00189583	1.44609	0.0187152		247443_at	AT5G62720	0.00240559	-1.19291	0.0148754		249366_at	AT5G40610	0.00126735	-1.13107	0.0209778		247304_at	AT5G63850	0.000277791	-1.83202	0.00254408		246901_at	AT5G25630	0.0163661	1.50696	0.0425032		247668_at	AT5G60100	0.00673304	0.983127	0.0301302		246860_at	AT5G25840	0.00012284	-1.95737	0.00214614
246063_at	AT5G19340	8.69828e-05	-2.32586	0.000338442		247514_at	AT5G61640	0.0100698	1.18413	0.0415124		247454_at	AT5G62440	0.0011436	-0.826044	0.00926008		249377_at	AT5G40690	0.00435379	1.32671	0.0358596		247305_at	AT5G63905	0.015644	0.705672	0.0453548		246908_at	AT5G25610	0.00465326	1.28168	0.0209581		247671_at	AT5G60210	0.0134031	-0.970346	0.0470621		246884_at	AT5G26220	0.0138396	1.55576	0.0365076
246066_at	AT5G19400	0.00167056	0.565799	0.0037198		247524_at	AT5G61440	9.08425e-06	-3.92159	0.00363334		247455_at	AT5G62470	0.00867036	1.35226	0.0341737		249393_at	AT5G40170	0.0033178	0.734332	0.0317322		247308_at	AT5G63930	0.0010261	1.26344	0.00629802		246909_at	AT5G25770	0.00158541	3.18212	0.0135614		247684_at	AT5G59670	0.000499131	-4.93974	0.00720854		246895_at	AT5G25540	0.00132981	0.973739	0.00754067
246068_at	AT5G20290	0.0088254	-0.565394	0.0155398		247529_at	AT5G61520	0.000303517	1.73448	0.00920847		247459_at	AT5G62200	0.00946225	0.429712	0.0360473		249411_at	AT5G40390	0.00050936	1.37838	0.015151		247312_at	AT5G63970	0.0110758	1.1481	0.0350866		246919_at	AT5G25460	0.000836904	-5.15989	0.0110696		247685_at	AT5G59680	0.000245235	-3.47159	0.00526072		246901_at	AT5G25630	0.00161076	-1.28884	0.00845063
246069_at	AT5G20220	0.000321608	0.639354	0.000958929		247540_at	AT5G61590	0.000693841	1.6338	0.0119825		247465_at	AT5G62190	0.0017732	0.883109	0.0122324		249456_at	AT5G39410	0.000408755	1.13743	0.0141858		247318_at	AT5G63990	0.00248118	1.24656	0.0118848		246922_at	AT5G25110	2.63e-05	5.58153	0.00573877		247686_at	AT5G59700	0.000219593	1.53759	0.00501257		246908_at	AT5G25610	0.000147628	1.85444	0.00234017
246070_at	AT5G20160	0.0178802	0.414704	0.028929		247541_at	AT5G61660	0.000195898	-3.02279	0.00827461		247470_at	AT5G62220	0.00530847	0.740911	0.0245814		249467_at	AT5G39610	0.00152733	2.35796	0.022681		247320_at	AT5G64040	0.000110868	-1.54789	0.00140449		246923_at	AT5G25100	0.00735559	-1.22779	0.0265031		247692_s_at	AT5G59690 AT5G59970	0.00727909	-1.3852	0.0317325		246909_at	AT5G25770	0.000560078	2.77803	0.00458782
246071_at	AT5G20150	4.66521e-08	3.56899	2.76813e-06		247543_at	AT5G61600	0.000643694	-1.65916	0.0116594		247474_at	AT5G62280	0.00869695	-1.14375	0.0341943		249485_at	AT5G39020	0.000531764	1.71579	0.0152198		247333_at	AT5G63600	0.000103632	2.68161	0.00133829		246926_at	AT5G25240	0.013022	1.37572	0.0369538		247695_at	AT5G59710	0.00414082	1.16597	0.0225562		246919_at	AT5G25460	6.38203e-05	-2.12648	0.00169201
246073_at	AT5G20180	0.00054594	0.624854	0.00147827		247545_at	AT5G61530	0.000635368	1.79514	0.011607		247478_at	AT5G62360	9.28939e-06	-3.98532	0.000548394		249486_at	AT5G39030	0.00160388	1.15418	0.0229093		247337_at	AT5G63660	0.000920055	1.62085	0.00589622		246932_at	AT5G25190	4.86e-05	-4.86414	0.00613294		247716_at	AT5G59350	0.00130822	1.0815	0.0116906		246926_at	AT5G25240	0.00455689	-0.944889	0.0165184
246074_at	AT5G20130	4.36409e-05	-1.12911	0.000199921		247551_at	AT5G60980	0.00455102	1.11908	0.0278262		247480_at	AT5G62390	0.0019946	-0.652328	0.0132062		249493_at	AT5G39080	0.00213248	-0.726562	0.0258923		247347_at	AT5G63780	0.0013451	-1.33679	0.00769623		246944_at	AT5G25450	0.000502956	3.6751	0.00974366		247717_at	AT5G59320	0.000298205	3.26191	0.00568992		246930_at	AT5G25220	0.00135914	1.72544	0.00766489
246088_at	AT5G20600	0.000966219	-0.503704	0.00235253		247553_at	AT5G60910	0.00185682	1.43346	0.0187152		247488_at	AT5G61820	0.00125418	1.35392	0.00977889		249494_at	AT5G39050	0.00671073	1.46224	0.0430983		247348_at	AT5G63810	0.00145398	-1.21086	0.00813596		246946_at	AT5G25070	0.00667215	1.48194	0.0253035		247718_at	AT5G59310	2.88e-05	6.99474	0.00185702		246932_at	AT5G25190	0.00320278	-2.64793	0.0131131
246089_at	AT5G20570	0.0123581	-0.380082	0.0209091		247558_at	AT5G61060	0.0062353	0.575786	0.0325594		247496_at	AT5G61840	0.00313399	-0.467045	0.0174687		249612_at	AT5G37290	0.00372328	-0.976451	0.0335235		247352_at	AT5G63650	0.00468007	0.990266	0.0187641		246953_at	AT5G04850	0.00303767	1.66115	0.0175017		247720_at	AT5G59290	0.00972194	1.58301	0.0383241		246935_at	AT5G25350	0.000381826	1.77843	0.00372319
246090_at	AT5G20520	5.80792e-05	-1.28259	0.000248748		247564_at	AT5G61140	0.00481167	0.753764	0.0285178		247498_at	AT5G61810	7.27912e-06	1.37397	0.000504237		249658_s_at	AT5G36700 AT5G36790	0.0050662	-0.629556	0.0385481		247354_at	AT5G63590	0.00733489	0.673085	0.0256871		246954_at	AT5G04830	0.00298788	1.80034	0.0173617		247723_at	AT5G59220	5.16e-06	8.30867	0.000890101		246936_at	AT5G25360	0.000531434	1.379	0.00446927
246092_at	AT5G20500	0.00341084	-0.463707	0.00681259		247569_at	AT5G61240	0.00790316	-0.689599	0.0366078		247506_at	AT5G61960	0.00110724	0.624993	0.00904784		249700_at	AT5G35530	0.00771517	-0.413852	0.046137		247358_at	AT5G63580	0.00228997	0.842653	0.011183		246957_at	AT5G24670	0.00820421	2.21597	0.0281879		247725_at	AT5G59410	0.0113229	-1.87574	0.0421672		246944_at	AT5G25450	0.017818	1.70434	0.0438101
246095_at	AT5G19310	0.000157047	-1.51438	0.000547425		247570_at	AT5G61250	0.00250159	0.778406	0.0210712		247509_at	AT5G62020	2.59678e-05	1.706	0.000984806		249712_at	AT5G35620	0.00113414	-0.778243	0.0203882		247359_at	AT5G63560	0.000410137	1.67391	0.00335269		246962_s_at	AT5G24800	0.0127862	1.15098	0.0365441		247734_at	AT5G59400	6.39e-05	2.72571	0.0026443		246954_at	AT5G04830	0.0114116	1.43824	0.0317522
246097_at	AT5G20270	2.32654e-06	2.02351	2.42353e-05		247575_at	AT5G61030	0.00701164	-0.709731	0.034622		247513_at	AT5G61510	0.00705389	-0.464607	0.0297131		249718_at	AT5G35740	0.000469663	-1.36743	0.0148204		247364_at	AT5G63200	0.00441958	0.692452	0.0180458		246965_at	AT5G24840	0.017364	-1.52651	0.0442244		247754_at	AT5G59080	0.00056956	-1.93705	0.00760938		246955_at	AT5G04870	0.00298289	-0.80418	0.0125472
246098_at	AT5G20400	0.000349939	-0.789581	0.00102535		247588_at	AT5G60640	0.00481158	0.677705	0.0285178		247520_at	AT5G61310	0.0039686	0.434203	0.0203333		249732_at	AT5G24420	0.00359435	2.58478	0.0329767		247375_at	AT5G63135	0.00487534	1.00118	0.0192825		246966_at	AT5G24850	0.0159304	-1.14618	0.0417929		247770_at	AT5G58930	0.00512392	-1.33803	0.0253217		246964_at	AT5G24830	0.0154792	0.859334	0.039477
246103_at	AT5G28640	5.75849e-05	-1.36912	0.000246993		247593_at	AT5G60790	0.00105563	1.00701	0.0144085		247522_at	AT5G61340	5.46947e-05	-1.16274	0.00152079		249751_at	AT5G24650	0.00464719	-0.531898	0.0369861		247377_at	AT5G63180	2.73e-07	-3.95472	3.67e-05		246968_at	AT5G24870	0.00270694	2.38623	0.0165884		247776_at	AT5G58700	6.22e-05	2.14328	0.00261612		246968_at	AT5G24870	0.000852458	1.6959	0.00579755
246108_at	AT5G28630	3.80562e-05	-1.07654	0.000179624		247594_at	AT5G60800	0.00178039	-3.12195	0.0184588		247524_at	AT5G61440	0.000424889	-1.22228	0.00511152		249753_at	AT5G24610	0.000765483	0.771736	0.0170144		247382_at	AT5G63400	0.00563876	0.636645	0.0213709		246972_s_at	AT5G24950 AT5G24960	0.00680383	2.24406	0.0254803		247788_at	AT5G58730	0.000362569	1.92289	0.00628038		246976_s_at	AT5G24810	0.00283261	1.04036	0.0121366
246109_at	AT5G20120	0.00399052	-0.515405	0.00780774		247601_at	AT5G60850	0.00454862	1.05392	0.0278262		247525_at	AT5G61380	0.000403835	0.837872	0.00493329		249755_at	AT5G24580	0.00626933	-0.754053	0.0419045		247383_at	AT5G63410	0.0019749	-1.03176	0.010089		246980_at	AT5G67530	0.0027089	1.47568	0.0165884		247790_at	AT5G58720	0.0124391	1.02764	0.0446317		246982_s_at	AT2G10560 AT5G04860	0.00176497	1.13244	0.0089815
246111_at	AT5G20170	0.00299546	0.573829	0.00611681		247624_at	AT5G60160	0.00319857	0.840966	0.0235243		247540_at	AT5G61590	0.004315	-1.78613	0.0214479		249764_at	AT5G24020	0.00208307	-0.619009	0.02564		247392_at	AT5G63570	0.017159	-0.608979	0.0486907		246986_at	AT5G67280	0.000192631	-3.90559	0.00734101		247810_at	AT5G58290	0.000198462	1.79934	0.00479511		246985_at	AT5G67290	0.00438064	0.948509	0.0160641
246117_at	AT5G20320	0.00878731	-0.540083	0.0154818		247625_at	AT5G60200	0.00151524	-1.48236	0.017261		247541_at	AT5G61660	9.42414e-05	-2.47892	0.00210711		249765_at	AT5G24030	0.00587894	-0.923575	0.0407311		247393_at	AT5G63130	0.00915968	0.980495	0.0304229		246988_at	AT5G67340	0.00068051	3.52867	0.0104113		247812_at	AT5G58390	3.24e-05	-3.61475	0.00193451		246987_at	AT5G67300	6.55595e-05	2.47821	0.00170797
246119_at	AT5G20350	2.99164e-05	-1.015	0.000150196		247627_at	AT5G60360	0.00442822	1.03512	0.0274678		247544_at	AT5G61670	0.0133994	-0.654802	0.0458402		249770_at	AT5G24110	0.00058321	3.09626	0.0156358		247400_at	AT5G62840	0.000448528	-2.02705	0.00356775		246996_at	AT5G67420	0.00143387	-1.72755	0.0130914		247813_at	AT5G58330	0.00291904	-0.899701	0.0182863		246988_at	AT5G67340	0.00103402	1.12087	0.00651027
246122_at	AT5G20380	6.23099e-05	-1.82497	0.000262468		247630_at	AT5G60410	0.000302236	0.83455	0.00920834		247549_at	AT5G61420	0.000131288	-1.8103	0.00257084		249795_at	AT5G23740	0.00848744	-0.610294	0.048594		247411_at	AT5G63000	9.91e-05	1.6011	0.00130044		246997_at	AT5G67390	0.000795561	-3.19552	0.0109712		247814_at	AT5G58310	0.00114248	-3.29284	0.0107722		246989_at	AT5G67350	0.00021764	2.32532	0.00285083
246124_at	AT5G20060	0.0179937	-0.750167	0.0290929		247632_at	AT5G60460	0.00392786	1.14905	0.0261399		247563_at	AT5G61130	0.00205397	-1.20458	0.0134393		249798_at	AT5G23730	0.000549995	-0.972105	0.0155086		247415_at	AT5G63060	0.000353388	-1.47257	0.00304239		247002_at	AT5G67320	0.0038088	1.65311	0.0191704		247816_at	AT5G58260	0.002087	-2.22849	0.015103		246995_at	AT5G67470	0.0103822	1.45123	0.0295464
246125_at	AT5G19875	7.00302e-08	2.98522	3.24032e-06		247651_at	AT5G59870	0.00463727	-2.13223	0.0281004		247564_at	AT5G61140	0.00438747	-0.605991	0.0216644		249800_at	AT5G23660	0.000259513	2.54495	0.0128954		247417_at	AT5G63040	0.0097225	-1.36984	0.0317391		247010_at	AT5G67510	0.000915448	-3.16002	0.0113712		247820_at	AT5G58380	0.00191431	1.62916	0.0144706		246996_at	AT5G67420	0.000175177	-3.39471	0.00256014
246126_at	AT5G20070	2.42001e-05	1.04911	0.000128495		247653_at	AT5G59950	0.00912148	0.687883	0.039335		247570_at	AT5G61250	0.00859219	-1.36167	0.0339718		249815_at	AT5G23900	0.0035367	-0.596401	0.0328359		247418_at	AT5G63030	0.00300851	1.07254	0.0136931		247013_at	AT5G67480	0.000818435	3.12103	0.0110237		247829_at	AT5G58520	0.000807707	-2.32694	0.00903452		246997_at	AT5G67390	0.00232433	-1.81921	0.0106805
246133_at	AT5G20960	1.55123e-05	-0.97471	9.21661e-05		247677_at	AT5G59420	0.00861419	0.672787	0.0383052		247574_at	AT5G61228 AT5G61230	0.00510701	-0.399193	0.0239821		249818_at	AT5G23860	0.002223	-0.731654	0.0263429		247422_at	AT5G62810	0.014134	-0.59458	0.041947		247025_at	AT5G67030	0.00865222	1.09435	0.0290871		247835_at	AT5G57910	0.000829339	2.76289	0.00913492		246999_at	AT5G67440	0.00305974	1.24654	0.0127629
246134_at	AT5G20930	0.0133772	-0.422472	0.0224339		247692_s_at	AT5G59690 AT5G59970	0.00888089	-0.96499	0.0387718		247582_at	AT5G60760	2.1528e-05	-1.97359	0.000889624		249830_at	AT5G23300	0.00664746	-1.21163	0.0429451		247434_at	AT5G62575	0.0065358	0.656632	0.0237493		247026_at	AT5G67080	0.000402869	4.17283	0.00929962		247851_at	AT5G58070	3.48e-05	1.769	0.00201509		247001_at	AT5G67330	0.0194107	0.533311	0.0466636
246135_at	AT5G20885	0.00284555	0.477182	0.00586533		247696_at	AT5G59780	0.00417309	0.944213	0.0267666		247585_at	AT5G60680	0.00825589	-0.544868	0.0331453		249835_s_at	AT5G23490 AT5G23510	0.00215172	0.942114	0.0259857		247436_at	AT5G62530	1.06e-05	2.46839	0.000316239		247029_at	AT5G67190	0.00440224	-1.59374	0.020488		247852_at	AT5G58060	0.00480854	1.05521	0.0245215		247007_at	AT5G67500	0.000743257	1.1411	0.00535669
246139_at	AT5G19900	0.00145676	0.49767	0.00331835		247698_at	AT5G59830	0.000518062	0.826412	0.0108348		247586_at	AT5G60660	0.00122111	-2.19075	0.00965287		249850_at	AT5G23240	0.000427945	2.02122	0.0144059		247439_at	AT5G62670	0.000138061	-1.43661	0.00161574		247034_at	AT5G67260	0.0070142	-1.6978	0.0258903		247858_at	AT5G58220	0.0055214	-1.83269	0.0266164		247008_at	AT5G67560	0.006931	-0.647846	0.0221378
246142_at	AT5G19970	3.421e-05	-2.0744	0.000165312		247706_at	AT5G59480	0.00114748	-1.60368	0.0148503		247588_at	AT5G60640	0.0020196	-0.463374	0.0133202		249860_at	AT5G22860	0.00018502	1.38155	0.0115313		247440_at	AT5G62680	0.0128213	0.696587	0.0390075		247040_at	AT5G67150	0.0014992	-3.24328	0.0133381		247862_at	AT5G58250	0.00967778	-1.45619	0.0382641		247013_at	AT5G67480	0.00143088	1.50173	0.00791309
246146_at	AT5G20050	1.33677e-06	1.89863	1.72814e-05		247707_at	AT5G59450	0.0103653	-1.04035	0.0422569		247596_at	AT5G60840	0.00629173	-0.835615	0.0275485		249869_at	AT5G23050	0.000344276	1.80512	0.0133091		247443_at	AT5G62720	0.00784006	-0.773891	0.0270999		247041_at	AT5G67180	0.00218736	1.77472	0.0151926		247863_at	AT5G57890 AT5G57900	0.000154046	2.16156	0.0042525		247026_at	AT5G67080	0.00300528	3.94216	0.0126016
246148_at	AT5G19960	0.000709198	-0.863261	0.00183644		247716_at	AT5G59350	0.00604574	-0.928944	0.0322255		247601_at	AT5G60850	0.00340975	-1.08244	0.0183652		249876_at	AT5G23060	0.00846635	-1.32199	0.048569		247453_at	AT5G62440	0.013298	0.767092	0.0400714		247042_at	AT5G67220	0.00295944	-1.58785	0.017292		247864_s_at	AT1G24807 AT1G24909 AT1G25083 AT1G25155 AT1G25220 AT5G57890	0.00232912	-1.49702	0.0160972		247030_at	AT5G67210	1.29769e-05	5.00378	0.00115212
246152_at	AT5G20040	0.0110301	-0.528888	0.0189512		247717_at	AT5G59320	0.00334568	6.74725	0.0240691		247606_at	AT5G61000	0.000417609	-0.871802	0.00503991		249889_at	AT5G22540	0.00547328	1.87985	0.0394085		247455_at	AT5G62470	5.42e-05	-2.08916	0.000879454		247043_at	AT5G66880	0.00959704	1.22157	0.0308496		247881_at	AT5G57700	0.000490915	-3.1711	0.0071964		247038_at	AT5G67160	0.000133102	4.57012	0.00225295
246154_at	AT5G19940	1.88375e-07	-2.25587	5.53306e-06		247718_at	AT5G59310	0.00189308	5.95197	0.0187152		247608_at	AT5G60990	0.0107771	0.418642	0.0393278		249894_at	AT5G22580	0.00571621	-1.10212	0.0402134		247459_at	AT5G62200	0.000690013	1.09396	0.00484992		247045_at	AT5G66930	0.00603702	1.71707	0.0238883		247891_at	AT5G57960	0.00847379	0.885988	0.0351127		247040_at	AT5G67150	0.00173379	0.940066	0.00888319
246156_at	AT5G20090	0.00204438	-0.427789	0.00442236		247722_at	AT5G59150	0.0124344	0.800979	0.0470073		247627_at	AT5G60360	0.00230095	0.463916	0.0144749		249900_at	AT5G22640	0.00213505	-1.12358	0.0258973		247463_at	AT5G62210	0.000213215	1.72131	0.00209611		247048_at	AT5G66560	0.000116744	-3.194	0.00693755		247898_at	AT5G57360	0.0020566	1.21395	0.0149734		247041_at	AT5G67180	6.90167e-06	3.83577	0.00110987
246157_at	AT5G20080	0.0207193	0.308012	0.0328831		247723_at	AT5G59220	3.46146e-05	3.39841	0.00492689		247630_at	AT5G60410	0.00621991	0.498049	0.0273338		249901_at	AT5G22650	0.00155296	-0.822853	0.0227795		247465_at	AT5G62190	0.000977733	0.942129	0.00612502		247058_at	AT5G66680	0.0183586	-0.879716	0.045778		247899_at	AT5G57345	0.00223938	-1.08639	0.0157492		247043_at	AT5G66880	0.000276549	-1.83218	0.00320829
246158_at	AT5G19855	2.60534e-05	0.980616	0.000135558		247726_at	AT5G59430	0.00113124	-1.08145	0.0147424		247636_at	AT5G60570	0.00445222	-0.481171	0.0218849		249910_at	AT5G22630	0.000913586	1.37985	0.0185474		247474_at	AT5G62280	0.000371648	-3.77382	0.0031365		247060_at	AT5G66760	0.000318935	3.25678	0.00844047		247902_at	AT5G57350	0.000666875	1.50545	0.00822249		247047_at	AT5G66650	0.00101913	3.50431	0.00647229
246161_at	AT5G20900	0.0032412	-0.522032	0.00653474		247733_at	AT5G59610	0.00798946	-0.681867	0.036797		247638_at	AT5G60490	0.00348253	-1.62646	0.0186565		249928_at	AT5G22250	0.00031732	2.10877	0.0128996		247478_at	AT5G62360	1.26e-08	-5.69782	5.35e-06		247061_at	AT5G66780	5.33e-05	9.67612	0.00613871		247908_at	AT5G57440	0.00109286	-2.86843	0.0104943		247048_at	AT5G66560	0.00320133	-1.58141	0.0131117
246170_at	AT5G32450	2.28003e-05	-1.01434	0.000122859		247735_at	AT5G59440	0.00085594	1.12815	0.0131676		247648_at	AT5G60020	0.0117469	0.572529	0.0417357		249941_at	AT5G22270	0.001181	1.68138	0.0205714		247486_at	AT5G62140	0.0101011	-1.60122	0.0327165		247069_at	AT5G66920	4.39e-05	-4.17569	0.00613294		247910_at	AT5G57410	0.00776109	3.17743	0.0330405		247060_at	AT5G66760	0.000460012	1.33623	0.0041512
246171_at	AT5G32440	0.000237497	-0.755707	0.000755551		247747_at	AT5G59000	0.0117522	0.967887	0.0454906		247651_at	AT5G59870	0.0138136	-0.68703	0.0467368		249944_at	AT5G22290	0.000282615	1.16968	0.0128996		247487_at	AT5G62150	7.63e-05	2.99556	0.00109882		247073_at	AT5G66570	0.00887897	-1.21676	0.0295345		247918_at	AT5G57610	9.67e-05	1.90218	0.00327272		247065_s_at	AT5G66900 AT5G66910	0.00296118	-2.08401	0.0124954
246180_at	AT5G20840	6.51003e-06	1.02815	4.98825e-05		247748_at	AT5G58920	0.00179607	0.884756	0.0184598		247655_at	AT5G59820	0.00123477	1.02542	0.00972236		249945_at	AT5G22440	0.00458088	-0.709411	0.0367061		247488_at	AT5G61820	1.06e-06	2.99107	8.14e-05		247074_at	AT5G66590	0.00316239	-2.06185	0.0178849		247923_at	AT5G57490	0.00423461	-1.52893	0.0227376		247069_at	AT5G66920	0.0195336	-0.679474	0.0468562
246184_at	AT5G20950	3.25421e-05	-1.41917	0.000159177		247754_at	AT5G59080	0.00521092	-2.14831	0.0299797		247668_at	AT5G60100	1.13149e-05	-1.28216	0.000613565		249974_at	AT5G18780	0.000804991	1.2914	0.0175082		247491_at	AT5G61880	0.0100805	0.810227	0.0326721		247076_at	AT5G66510	0.00704045	-1.07576	0.0259408		247925_at	AT5G57560	0.014402	3.3092	0.0493549		247072_at	AT5G66490	0.000180372	-1.7473	0.00258722
246187_at		0.0224017	0.714936	0.0352728		247770_at	AT5G58930	0.000296965	1.27467	0.00915259		247679_at	AT5G59540	0.000841106	4.06261	0.0076074		249983_at	AT5G18470	0.00527692	1.89882	0.0388835		247495_at	AT5G61760	0.00447221	0.826717	0.0181678		247086_at	AT5G66320	0.0140231	-1.65118	0.0387665		247931_at	AT5G57040	0.00158298	1.28407	0.0129617		247074_at	AT5G66590	0.000393968	-1.37619	0.00378821
246189_at	AT5G20910	0.000326006	0.745381	0.000969684		247775_at	AT5G58690	0.00203358	1.18855	0.0192948		247685_at	AT5G59680	8.73652e-05	-2.26643	0.00201633		249985_at	AT5G18500	0.00365495	-0.590745	0.0331825		247498_at	AT5G61810	0.0067489	1.09779	0.0243172		247089_at	AT5G66360	0.0155272	1.02413	0.0411985		247934_at	AT5G57000	0.00555303	1.21987	0.0267045		247075_at	AT5G66410	0.00449612	-0.680864	0.0163842
246191_at	AT5G20890	3.03004e-05	-1.02483	0.000151616		247780_at	AT5G58770	0.00272271	-1.11309	0.0216761		247689_at	AT5G59770	0.00993247	-0.907911	0.0371971		249986_at	AT5G18460	0.00043774	-0.964291	0.0144266		247514_at	AT5G61640	0.000420128	1.51656	0.00341344		247092_at	AT5G66380	0.0034409	-2.07094	0.0184509		247936_at	AT5G57030	0.00932649	-1.57987	0.0373558		247086_at	AT5G66320	0.00710633	-1.43075	0.0225178
246192_at	AT5G20920	0.0119094	-0.32813	0.0202615		247790_at	AT5G58720	0.00677399	0.869886	0.0341234		247692_s_at	AT5G59690 AT5G59970	0.0037096	-0.561508	0.0194725		249993_at	AT5G18570	0.00640551	-0.88057	0.0422707		247517_at	AT5G61780	0.0116162	0.752381	0.0362429		247095_at	AT5G66400	1.16e-05	6.0973	0.00573877		247942_at	AT5G57120	0.00994387	-0.825759	0.0388547		247095_at	AT5G66400	0.000392486	3.3373	0.00378821
246196_at	AT4G37090	0.0112565	0.973525	0.0192932		247791_at	AT5G58710	0.00220436	0.797858	0.0199724		247696_at	AT5G59780	0.000166372	-2.5063	0.00290219		250007_at	AT5G18670	0.000116358	-1.77092	0.0101353		247523_at	AT5G61410	0.00659706	-0.842881	0.0239356		247097_at	AT5G66460	0.00343581	2.76807	0.0184509		247943_at	AT5G57170	0.00638382	-1.62721	0.029211		247097_at	AT5G66460	0.000719822	1.98524	0.00528001
246198_at	AT4G36810	6.32192e-06	1.66985	4.87842e-05		247808_at	AT5G58190	0.00394915	0.69413	0.0261473		247706_at	AT5G59480	3.27557e-05	3.53406	0.00115116		250014_at	AT5G17990	0.00758801	0.725602	0.0457414		247524_at	AT5G61440	0.000202186	-3.36475	0.00201748		247098_at	AT5G66470	0.0126398	-1.28949	0.036325		247945_at	AT5G57150	0.00271406	1.0107	0.017588		247098_at	AT5G66470	0.0119344	-1.32982	0.032713
246200_at	AT4G37240	5.42166e-06	1.74097	4.36942e-05		247834_at	AT5G58490	0.000910908	0.853377	0.0135438		247707_at	AT5G59450	0.00412982	-0.543731	0.0208738		250028_at	AT5G18130	0.000289337	1.97363	0.0128996		247540_at	AT5G61590	0.00603783	-1.78156	0.0225129		247101_at	AT5G66530	0.0021058	-3.59478	0.0149146		247949_at	AT5G57220	0.00325266	-4.74428	0.0194802		247102_at	AT5G66550	0.00326917	-0.848865	0.0132671
246203_at	AT4G36610	0.000721599	0.508566	0.00186211		247841_at	AT5G58040	0.000828478	1.39338	0.0129277		247708_at	AT5G59550	0.000565748	1.18056	0.00601029		250031_at	AT5G18240	0.00103083	-0.757074	0.0196832		247541_at	AT5G61660	8.12e-06	-1.95925	0.000276946		247107_at	AT5G66040	0.0180627	-0.952099	0.0453232		247957_at	AT5G57050	1.15e-05	4.13681	0.00122025		247109_at	AT5G65870	0.00198513	2.24174	0.00966995
246204_at	AT4G37020	0.00382242	-1.1016	0.00751812		247853_at	AT5G58140	0.011044	0.579137	0.0440289		247712_at	AT5G59300	0.000684546	-0.909655	0.00670906		250034_at	AT5G18280	0.000147546	-1.02406	0.0109737		247554_at	AT5G61010	0.000349717	-1.19113	0.00301946		247111_at	AT5G65880	0.0115433	-2.00991	0.0344116		247977_at	AT5G56850	0.000286146	-2.8732	0.00558498		247120_at	AT5G65990	0.000511121	1.91877	0.00438459
246205_at	AT4G36970	0.027033	0.540507	0.0415925		247854_at	AT5G58200	0.00151971	0.709214	0.0172956		247717_at	AT5G59320	4.73258e-07	3.53897	0.000151082		250053_at	AT5G17850	2.34e-05	1.37287	0.00515954		247555_at	AT5G61020	0.00424912	1.52755	0.0175229		247114_at	AT5G65910	0.0162784	1.50499	0.0423904		247978_at	AT5G56710	0.0058861	-1.10376	0.0278041		247132_at	AT5G66200	0.00347306	-0.843333	0.0138139
246207_at	AT4G36960	0.000203673	0.852669	0.000671848		247863_at	AT5G57890 AT5G57900	0.00245969	1.78275	0.0209083		247718_at	AT5G59310	0.0071822	1.66915	0.0300844		250054_at	AT5G17860	0.000294353	2.04446	0.0128996		247563_at	AT5G61130	0.00121845	-1.11336	0.00714604		247125_at	AT5G66070	0.00242357	1.9564	0.015929		247979_at	AT5G56750	0.000871381	2.66577	0.00935564		247134_at	AT5G66230	0.00451908	-2.34488	0.016436
246211_at	AT4G36730	0.000161654	-0.861398	0.000559577		247864_s_at	AT1G24807 AT1G24909 AT1G25083 AT1G25155 AT1G25220 AT5G57890	0.00314946	-1.04578	0.0233704		247723_at	AT5G59220	6.13253e-08	6.09447	9.89615e-05		250072_at	AT5G17210	0.00670116	0.557318	0.043083		247564_at	AT5G61140	0.0132978	0.681858	0.0400714		247134_at	AT5G66230	0.00205117	-2.52862	0.0147812		247982_at	AT5G56760	0.00975383	1.09757	0.0383875		247136_at	AT5G66170	0.00335059	1.92136	0.0134653
246214_at	AT4G36988 AT4G36990	4.99158e-06	1.6313	4.1141e-05		247870_at	AT5G57580	0.00844721	0.885273	0.0378435		247725_at	AT5G59410	0.000738442	-0.667342	0.00702898		250095_at	AT5G17230	0.00561995	-0.749	0.03997		247582_at	AT5G60760	0.000689525	1.07628	0.00484933		247136_at	AT5G66170	0.00174566	3.46575	0.0140286		247988_at	AT5G56910	0.0122092	0.691868	0.0440825		247137_at	AT5G66210	0.0128586	-0.900654	0.0344659
246215_at	AT4G37180	3.38311e-06	-1.3564	3.17736e-05		247880_at	AT5G57780	2.38697e-05	-3.65886	0.00476758		247727_at	AT5G59490	5.45501e-06	4.05656	0.000435142		250099_at	AT5G17300	1.39e-05	-2.26386	0.00440382		247594_at	AT5G60800	0.0045081	-1.29464	0.0182702		247140_at	AT5G66250	0.0108044	1.49363	0.0329868		247989_at	AT5G56350	0.0053934	1.78763	0.0261691		247138_at	AT5G66120	0.00594007	0.754879	0.0198301
246216_at	AT4G36380	5.12452e-05	-1.00107	0.000226446		247882_at	AT5G57785	0.00245533	-2.62597	0.0209083		247729_at	AT5G59530	0.00547765	2.09727	0.0250838		250100_at	AT5G16570	0.00368883	-1.24178	0.0333637		247597_at	AT5G60860	0.000401098	-1.23986	0.00329884		247148_at	AT5G65670	0.0123133	-1.20454	0.0356775		247999_at	AT5G56150	0.000187775	1.72522	0.00461219		247147_at	AT5G65630	0.000764598	1.28735	0.00545413
246217_at	AT4G36920	1.10676e-07	2.32941	4.08552e-06		247884_at	AT5G57800	0.00841582	-0.828185	0.0377664		247743_at	AT5G59010	0.000992993	-0.76834	0.00843028		250102_at	AT5G16590	0.000108482	-1.54271	0.00977477		247600_at	AT5G60890	0.0105574	1.34914	0.0337747		247150_at	AT5G65650	0.0143394	-0.964186	0.0392562		248000_at	AT5G56190	0.00136044	1.20801	0.0118967		247149_at	AT5G65660	0.0154082	-0.842703	0.0393365
246222_at	AT4G36900	0.0253009	0.341322	0.0392499		247896_at	AT5G57950	0.0108034	0.855533	0.0433874		247745_at	AT5G59030	0.00417044	0.881651	0.0209554		250103_at	AT5G16600	0.000203914	0.836246	0.0117893		247607_at	AT5G60960	0.00825359	0.980762	0.0281557		247153_at	AT5G65700	0.000800226	-5.03329	0.0109935		248007_at	AT5G56260	0.00112858	-1.02524	0.0107098		247151_at	AT5G65640	0.000191559	2.44763	0.0026787
246223_at	AT4G36890	0.0116011	0.377026	0.0198185		247898_at	AT5G57360	0.0132272	0.676626	0.0486839		247748_at	AT5G58920	0.00279595	0.695278	0.0162181		250110_at	AT5G15350	0.00027816	-2.25417	0.0128996		247611_at	AT5G60710	9.74e-05	-1.85204	0.00128543		247154_at	AT5G65710	0.00200826	-1.73663	0.0146703		248010_at	AT5G56290	0.00870864	0.716888	0.0357535		247153_at	AT5G65700	0.00296849	-1.18063	0.012513
246225_at	AT4G36910	0.00010092	1.57832	0.000381884		247902_at	AT5G57350	0.000698736	1.05082	0.0120295		247754_at	AT5G59080	0.00102148	-2.45839	0.00857238		250127_at	AT5G16380	0.00158108	1.03826	0.022851		247624_at	AT5G60160	0.0156613	0.631228	0.0453564		247161_at	AT5G65810	0.000161882	-3.65272	0.00728275		248028_at	AT5G55620	0.00500458	-3.70843	0.0250371		247161_at	AT5G65810	0.0041892	-1.44424	0.0155863
246228_at	AT4G36430	3.30981e-05	-1.55175	0.000161501		247903_at	AT5G57340	0.00729609	-1.53137	0.0351952		247755_at	AT5G59090	0.000288203	0.660783	0.00400211		250137_at	AT5G15390	0.00721901	-0.520403	0.0444795		247626_at	AT5G60300 AT5G60310	0.00263183	-0.888751	0.0124124		247162_at	AT5G65730	0.00012262	-7.39363	0.00696235		248032_at	AT5G55860	0.00900428	1.11811	0.0365122		247162_at	AT5G65730	6.51624e-06	-3.69709	0.00110987
246233_at	AT4G36550	8.21667e-08	-2.88323	3.48553e-06		247907_at	AT5G57460	0.00798191	0.651107	0.0367779		247768_at	AT5G58900	0.00394399	-1.70629	0.0202332		250158_at	AT5G15190	1.3e-06	3.01312	0.00335379		247627_at	AT5G60360	0.00173572	0.996258	0.00922023		247168_at	AT5G65860	0.0109235	-2.01388	0.0332082		248037_at	AT5G55930	0.00279896	3.09968	0.0178895		247175_at	AT5G65280	5.67558e-06	5.37009	0.00110987
246234_at	AT4G37280	0.000500727	-0.799138	0.00138011		247918_at	AT5G57610	0.00962856	0.832262	0.0404163		247775_at	AT5G58690	4.3279e-06	2.02856	0.00040839		250167_at	AT5G15310	0.00165041	-2.19319	0.0230218		247632_at	AT5G60460	0.00170289	2.6012	0.00911236		247175_at	AT5G65280	0.0107056	1.43183	0.0327536		248040_at	AT5G55970	0.00816921	1.21631	0.0342667		247176_at	AT5G65110	0.000102554	2.15233	0.00200164
246235_at	AT4G36830	3.29638e-08	4.40714	2.38426e-06		247923_at	AT5G57490	0.000140325	-1.3144	0.00745259		247776_at	AT5G58700	0.000305424	0.888559	0.00412598		250179_at	AT5G14440	0.00329135	-0.617291	0.0316308		247638_at	AT5G60490	0.00822748	-1.92327	0.0281147		247176_at	AT5G65110	0.0006877	3.86379	0.0104417		248043_s_at	AT5G56000 AT5G56010	0.0077135	1.56335	0.0328729		247177_at	AT5G65300	0.00233641	2.23357	0.0107114
246237_at	AT4G36390	0.000106109	-0.943086	0.000398499		247926_at	AT5G57280	0.00655585	-0.471838	0.0335241		247780_at	AT5G58770	0.000699985	1.43545	0.00678691		250186_at	AT5G14500	0.00855167	0.697503	0.0487551		247641_at	AT5G60540	0.00870094	0.608112	0.0292735		247177_at	AT5G65300	0.00948334	1.63521	0.0307279		248050_at	AT5G56100	0.00782364	-1.74695	0.0332241		247182_at	AT5G65410	0.00140137	-2.41429	0.00782402
246238_at	AT4G36670	0.00323307	0.642957	0.00652078		247936_at	AT5G57030	0.00540797	-1.24344	0.0304955		247793_at	AT5G58650	0.000622369	-1.50539	0.0063614		250191_at	AT5G14270	0.000834644	0.676331	0.0177347		247648_at	AT5G60020	0.00210678	2.89671	0.0105199		247182_at	AT5G65410	0.000751885	-3.94567	0.0108152		248056_at	AT5G55500	0.00475076	1.03469	0.0243408		247183_at	AT5G65440	0.00328946	-1.23592	0.0133309
246239_at	AT4G36790	8.72625e-06	-1.41566	6.12127e-05		247944_at	AT5G57100	0.008566	0.532916	0.0381923		247794_at	AT5G58670	0.00840895	1.01447	0.0335235		250194_at	AT5G14550	0.000396111	1.6259	0.0140975		247651_at	AT5G59870	0.0155854	-0.668851	0.0452571		247183_at	AT5G65440	0.00731456	-1.35407	0.0264171		248060_at	AT5G55560	0.00737387	1.50438	0.0319911		247186_at	AT5G65470	0.0119713	0.8848	0.0327843
246243_at	AT4G36520	0.00036704	-1.2124	0.00106581		247946_at	AT5G57180	0.00256238	-1.41787	0.0212182		247800_at	AT5G58570	0.0117719	-0.52317	0.0417555		250207_at	AT5G13930	0.000562223	-1.14243	0.0155779		247671_at	AT5G60210	0.00461327	-1.00513	0.0185708		247186_at	AT5G65470	0.0092958	1.86654	0.0303876		248062_at	AT5G55450	0.000571732	-3.8016	0.00762988		247188_at	AT5G65430	0.000744131	-1.09953	0.00535669
246244_at	AT4G37250	6.96711e-09	-3.03179	1.09506e-06		247949_at	AT5G57220	0.00465039	-3.70643	0.0281004		247801_at	AT5G58560	0.000447539	-1.00613	0.00529971		250213_at	AT5G13820	0.000213342	1.49703	0.0118365		247686_at	AT5G59700	0.0177029	1.20344	0.0498477		247189_at	AT5G65390	0.00338013	-5.37181	0.0183851		248067_at	AT5G55600	0.00340137	1.22592	0.0200412		247189_at	AT5G65390	0.000713577	-4.29385	0.00524929
246247_at	AT4G36640	5.26427e-06	1.57051	4.29456e-05		247954_at	AT5G56870	2.02066e-05	-3.45808	0.00424836		247822_at	AT5G58440	0.0103744	-0.450721	0.0382779		250222_at	AT5G14050	0.00154043	-1.20321	0.0227627		247694_at	AT5G59750	1.2e-05	-2.0916	0.000343214		247191_at	AT5G65310	0.000213101	-3.36216	0.00745614		248074_at	AT5G55730	0.003931	-2.18818	0.0219419		247192_at	AT5G65360	0.00603111	-0.634818	0.020049
246249_at	AT4G36680	5.82033e-07	1.91499	1.04993e-05		247957_at	AT5G57050	0.00112773	2.17076	0.0147424		247829_at	AT5G58520	0.00281267	-0.643595	0.0162683		250254_at	AT5G13710	0.000421075	-0.854934	0.0142617		247695_at	AT5G59710	0.0060676	-0.712193	0.022589		247192_at	AT5G65360	0.00242709	-2.61367	0.015929		248079_at	AT5G55790	0.00770318	-1.4895	0.0328406		247193_at	AT5G65380	0.000363797	1.8732	0.00362094
246253_at	AT4G37260	6.76029e-07	-1.47289	1.13946e-05		247979_at	AT5G56750	0.00385639	0.952886	0.0258879		247838_at	AT5G57990	0.00278808	0.546949	0.0162004		250257_at	AT5G13770	0.00337217	-0.702254	0.0320128		247707_at	AT5G59450	0.0161122	-0.550214	0.0463711		247193_at	AT5G65380	0.00326776	1.38877	0.0181839		248092_at	AT5G55170	0.00110328	-2.54648	0.0105689		247194_at	AT5G65480	0.000649673	-1.86665	0.00496066
246259_at	AT1G31830	0.012559	-0.536418	0.0212041		247980_at	AT5G56860	0.00134269	-0.684921	0.0161753		247845_at	AT5G58090	0.000204721	-1.02197	0.00324951		250259_at	AT5G13800	0.00101173	1.40612	0.0195244		247709_at	AT5G59250	0.000990048	-0.959564	0.00618277		247194_at	AT5G65480	0.00229716	-1.45546	0.015562		248100_at	AT5G55180	0.00198528	1.61438	0.0146805		247214_at	AT5G64850	0.000362721	-1.66213	0.00362094
246260_at	AT1G31820	0.00182436	-1.02984	0.00400937		247982_at	AT5G56760	0.00568321	0.715391	0.0312994		247856_at	AT5G58300	0.00352751	-0.689226	0.0188218		250270_at	AT5G12980	0.0056457	-1.52861	0.0401055		247717_at	AT5G59320	5.35e-09	8.29799	3.57e-06		247197_at	AT5G65240	0.00615159	1.27248	0.0241707		248101_at	AT5G55200	0.00109279	1.14964	0.0104943		247215_at	AT5G64905	0.00274438	0.753	0.0119552
246265_at	AT1G31860	0.000314219	-0.724469	0.000942105		247987_at	AT5G56900	0.0024927	1.22468	0.021037		247859_at	AT5G58410	0.00448321	0.38557	0.0219832		250278_at	AT5G12860	0.00234888	-0.924835	0.0270758		247718_at	AT5G59310	2.61e-08	11.0541	8.23e-06		247199_at	AT5G65210	0.00975088	2.31628	0.0311612		248115_at	AT5G54870	0.000593126	1.90283	0.00780243		247216_at	AT5G64860	0.00400533	-0.842845	0.0151324
246266_at	AT1G31817	0.000107865	1.16494	0.000403578		247990_at	AT5G56360	0.000530077	1.54589	0.010897		247863_at	AT5G57890 AT5G57900	0.00339344	0.975612	0.018335		250279_at	AT5G13200	0.00416818	1.31254	0.0352019		247720_at	AT5G59290	0.00592223	0.930138	0.0221926		247211_at	AT5G64880	0.00160222	-1.65206	0.0135644		248126_at	AT4G34870 AT5G54760	0.00404074	0.858186	0.0222806		247218_at	AT5G65010	0.000304049	-2.69743	0.00332854
246268_at	AT1G31800	0.0108485	-0.612493	0.018674		247992_at	AT5G56520	0.00074973	2.62465	0.0122575		247864_s_at	AT1G24807 AT1G24909 AT1G25083 AT1G25155 AT1G25220 AT5G57890	0.00156355	2.04318	0.0113053		250287_at	AT5G13330	0.000632446	2.12913	0.0159563		247723_at	AT5G59220	1.15e-08	7.1285	5.28e-06		247212_at	AT5G65040	0.0176788	1.20958	0.0446957		248132_at	AT5G54840	0.000393079	2.0693	0.00650643		247222_at	AT5G64840	0.0190805	-0.891111	0.0460878
246272_at	AT4G37150	4.95514e-05	0.95958	0.000220775		248008_at	AT5G56270	0.000710442	1.39556	0.0121454		247867_at	AT5G57630	0.00237877	1.75425	0.0147782		250292_at	AT5G13220	0.00537299	2.68592	0.0391904		247726_at	AT5G59430	0.00036209	-1.41684	0.00308901		247213_at	AT5G64900	0.0202477	-1.82345	0.0487531		248139_at	AT5G54970	0.00591553	-2.24825	0.0278772		247228_at	AT5G65140	0.00215131	3.26326	0.0101702
246275_at	AT4G36540	0.00250683	-1.52245	0.00526219		248016_at	AT5G56380	1.55305e-05	1.84896	0.00409944		247884_at	AT5G57800	0.00304689	0.520395	0.0171992		250304_at	AT5G12110	0.0030905	-1.14305	0.0304986		247727_at	AT5G59490	0.000144024	1.23253	0.00165008		247214_at	AT5G64850	0.0205701	-1.96262	0.0491299		248148_at	AT5G54930	0.00033594	1.74599	0.00601951		247232_at	AT5G64940	0.000604775	-1.51366	0.00476367
246278_at	AT4G37190	3.53092e-06	-1.30032	3.25658e-05		248025_at	AT5G55850	0.0072476	0.648775	0.035093		247890_at	AT5G57940	0.000342589	-0.961357	0.00444327		250318_at	AT5G12200	0.00180926	0.817682	0.0239806		247734_at	AT5G59400	0.00758603	-1.35516	0.0264199		247218_at	AT5G65010	0.000494662	-4.26409	0.00973404		248151_at	AT5G54270	0.00195261	-2.43138	0.0145704		247235_at	AT5G64580	0.000897142	-1.48869	0.00598627
246280_at	AT4G36660	0.000686995	0.716872	0.00178849		248028_at	AT5G55620	0.00884908	-4.85988	0.0387208		247903_at	AT5G57340	0.000824796	1.16956	0.0075104		250339_at	AT5G11670	0.00384627	0.92903	0.0340881		247740_at	AT5G58940	0.0144048	0.957872	0.0425662		247222_at	AT5G64840	0.0116311	1.15955	0.0345274		248164_at	AT5G54490	0.0014836	-3.25651	0.0124159		247241_at	AT5G64680	0.0037253	-0.721536	0.0144106
246283_at	AT4G36860	0.000329404	0.80383	0.000976438		248036_at	AT5G55920	0.00410976	-0.926446	0.0265793		247930_at	AT5G57060	0.00255707	1.13225	0.0154455		250363_at	AT5G11390	0.00122062	0.639002	0.0207502		247742_at	AT5G58980	0.00761572	0.928144	0.0265002		247228_at	AT5G65140	0.00126095	2.90925	0.0125301		248169_at	AT5G54610	0.0016861	-3.89995	0.0135158		247246_at	AT5G64620	7.66144e-05	-1.93271	0.00177037
246285_at	AT4G36980	0.00565287	-0.348362	0.0105225		248044_at	AT5G56020	0.000338373	1.44835	0.00927592		247933_at	AT5G56980	0.00995544	1.05394	0.0372598		250366_at	AT5G11420	0.000406272	-1.83239	0.0141858		247743_at	AT5G59010	0.00289909	-1.22614	0.0133391		247235_at	AT5G64580	0.00411032	-1.79375	0.0198301		248174_at	AT5G54600	0.0105859	-0.767478	0.0403761		247248_at	AT5G64560	0.00252186	1.24283	0.0112844
246286_at	AT1G31910	0.0241684	-0.33639	0.0377078		248056_at	AT5G55500	0.00274587	0.835134	0.0217673		247937_at	AT5G57110	0.000535756	1.22599	0.00587157		250367_s_at	AT5G11170 AT5G11200	0.00642815	-0.448943	0.0423968		247745_at	AT5G59030	3.37e-05	-2.17059	0.000648967		247241_at	AT5G64680	0.0202986	-1.28783	0.0488275		248176_at	AT5G54650	0.00624567	1.47107	0.0288655		247249_at	AT5G64670	0.0147224	-0.708009	0.0381113
246289_at	AT3G56880	7.32537e-07	-1.45814	1.18428e-05		248059_at	AT5G55540	0.0137024	-0.847887	0.0496278		247947_at	AT5G57090	0.00401601	-1.39302	0.0204974		250368_at	AT5G11280	0.00838333	-0.55681	0.0483473		247748_at	AT5G58920	0.00543105	1.24988	0.0208474		247246_at	AT5G64620	0.000199193	-2.89747	0.00740685		248177_at	AT5G54630	0.00192625	-2.3714	0.014482		247252_at	AT5G64770	0.00631257	-1.57574	0.020692
246291_at	AT3G56820	0.0113797	-0.544021	0.0194801		248060_at	AT5G55560	0.000859869	1.68598	0.0131942		247949_at	AT5G57220	0.00477357	2.48226	0.0229376		250394_at	AT5G10910	0.00557203	-0.540764	0.039842		247754_at	AT5G59080	5.71e-07	-3.82353	5.56e-05		247248_at	AT5G64560	0.0112068	1.79702	0.0337912		248179_at	AT5G54380	0.000299486	-2.82013	0.00568992		247256_at	AT5G64730	0.000923093	1.0875	0.00608155
246292_at	AT3G56860	0.0103385	0.435831	0.0179093		248063_at	AT5G55550	0.00539184	0.861621	0.0304792		247954_at	AT5G56870	0.0107282	-0.545582	0.0391972		250402_at	AT5G10940	0.0061095	0.432519	0.0414253		247768_at	AT5G58900	0.000416911	-1.56074	0.0033896		247249_at	AT5G64670	0.0025354	-2.47916	0.0161683		248185_at	AT5G54060	0.000328292	4.28223	0.00595196		247257_at	AT5G64760	0.00333299	0.933465	0.013428
246293_at	AT3G56710	4.67362e-07	-2.36547	9.19682e-06		248067_at	AT5G55600	0.0091838	0.606073	0.0394632		247957_at	AT5G57050	0.0018051	2.20509	0.0123821		250403_at	AT5G10920	0.00127705	-1.06523	0.0210038		247775_at	AT5G58690	9.59e-05	1.9379	0.00127531		247252_at	AT5G64770	0.00618817	-2.60681	0.0242587		248186_at	AT5G53880	0.00187121	-2.54526	0.0143232		247258_at	AT5G64816	0.0129624	-0.56724	0.0346977
246294_at	AT3G56910	0.00023167	-1.60266	0.000739566		248075_at	AT5G55740	0.00349164	-0.743612	0.02447		247982_at	AT5G56760	0.00429332	0.785782	0.0213664		250409_at	AT5G10860	0.00824867	0.856046	0.0478702		247776_at	AT5G58700	0.000110783	2.15478	0.00140449		247258_at	AT5G64816	0.0067076	-2.99625	0.0253437		248191_at	AT5G54130	0.0105259	-1.16147	0.0402496		247261_at	AT5G64460	0.00221172	-0.938779	0.0103495
246295_at	AT3G56690	0.00133215	-1.40794	0.00307915		248085_at	AT5G55480	0.00484189	-2.25947	0.0286261		247985_at	AT5G56790	0.00157451	0.927932	0.0113311		250412_at	AT5G11150	0.000415387	1.30885	0.0141858		247788_at	AT5G58730	0.000736097	1.27063	0.00504079		247259_at	AT5G64930	0.0180131	1.13413	0.0452365		248193_at	AT5G54080	0.000119294	2.16115	0.00360528		247270_at	AT5G64220	0.00423653	1.26525	0.0157233
246300_at	AT3G51830	0.000296411	-1.47556	0.000897923		248101_at	AT5G55200	0.000585521	-0.859149	0.011227		248027_at	AT5G55630	0.00941014	-0.434542	0.0359767		250413_at	AT5G11160	0.00407978	-1.39828	0.0349023		247791_at	AT5G58710	0.00946564	0.57964	0.0311211		247261_at	AT5G64460	0.0174575	-1.39052	0.0443139		248200_at	AT5G54160	2.94e-05	2.65062	0.0018739		247272_at	AT5G14040 AT5G64300	0.0162908	-0.490018	0.0408598
246301_at	AT3G51850	1.60569e-05	-1.29309	9.47444e-05		248103_at	AT5G55160	0.00394811	0.541174	0.0261473		248029_at	AT5G55700	0.00421638	0.848175	0.0211066		250421_at	AT5G11270	0.00893556	-1.28361	0.0498591		247812_at	AT5G58390	0.00012571	-2.43507	0.00151865		247267_at	AT5G64140	0.0091745	-1.87113	0.0301143		248204_at	AT5G54280	0.0016701	1.67585	0.0134183		247273_at	AT5G64340 AT5G64341 AT5G64342 AT5G64343	0.000289111	-1.65188	0.00326859
246303_at	AT3G51870	3.84902e-05	0.978135	0.000181173		248105_at	AT5G55280	0.00393758	-1.5552	0.0261412		248040_at	AT5G55970	0.00121044	0.601253	0.00961292		250434_at	AT5G10390	0.00791161	-0.733649	0.0467456		247816_at	AT5G58260	1.66e-05	-2.32596	0.000419924		247268_at	AT5G64080	0.0197919	1.4177	0.0479744		248207_at	AT5G53970	0.000232134	2.65955	0.0051708		247274_at	AT5G64360	0.00204256	-0.959593	0.00982263
246304_at	AT3G51840	1.63814e-06	-1.37375	1.92072e-05		248107_at	AT5G55190	0.00355224	0.81949	0.0246783		248048_at	AT5G56080	6.2748e-05	-1.37253	0.00165998		250462_at	AT5G10020	0.00636372	-0.935261	0.0421907		247819_at	AT5G58350	0.0054781	0.870778	0.0209656		247270_at	AT5G64220	0.0144049	1.43593	0.0393591		248218_at	AT5G53710	2.73e-05	4.54203	0.00180194		247278_at	AT5G64380	0.000327837	-1.51159	0.0034615
246305_at	AT3G51890	0.00970172	0.35358	0.0169089		248117_at	AT5G55000	0.0110547	0.648068	0.0440424		248056_at	AT5G55500	0.00217831	-0.563715	0.0139598		250476_at	AT5G10140	0.00196385	1.23239	0.0249045		247820_at	AT5G58380	0.000189815	1.50035	0.00194589		247273_at	AT5G64340 AT5G64341 AT5G64342 AT5G64343	0.00818829	-1.14658	0.0281493		248224_at	AT5G53490	0.00135304	-2.16386	0.0118877		247279_at	AT5G64310	0.00617309	1.89838	0.0204134
246306_at	AT3G51780	0.000529841	0.80151	0.00144408		248132_at	AT5G54840	0.00201528	0.741054	0.0192133		248058_at	AT5G55530	0.00660895	-0.604009	0.0284796		250483_at	AT5G10300	0.000253692	2.5729	0.012828		247826_at	AT5G58480	0.00189987	-1.15267	0.00982227		247277_at	AT5G64420	0.00678891	-1.71505	0.0254483		248226_at	AT5G53750	0.000573241	1.87233	0.00763968		247280_at	AT5G64260	0.000578979	2.09609	0.00465046
246308_at	AT3G51820	6.25848e-06	-1.17889	4.84194e-05		248139_at	AT5G54970	0.00384337	-2.50316	0.0258468		248063_at	AT5G55550	0.00224284	-1.57925	0.0142439		250496_at	AT5G09650	0.00597268	-0.497482	0.0409009		247828_at	AT5G58510	0.0167186	0.632243	0.0477037		247278_at	AT5G64380	0.00454411	-1.52052	0.0207067		248236_at	AT5G53870	3.44e-06	5.55983	0.00077919		247283_at	AT5G64250	0.00028044	1.61938	0.00322173
246309_at	AT3G51790	2.04212e-05	2.11774	0.0001133		248149_at	AT5G54855	0.00870793	0.543942	0.0384509		248067_at	AT5G55600	0.00147682	-0.623386	0.0108735		250505_at	AT5G09870	0.000192125	-0.94173	0.0115313		247834_at	AT5G58490	0.00347949	0.708267	0.0151465		247279_at	AT5G64310	0.00161675	2.64647	0.0136157		248242_at	AT5G53580	0.00244893	-1.26004	0.016566		247284_at	AT5G64410	0.00269158	-1.99558	0.0117937
246310_at	AT3G51895	1.21954e-09	3.75421	4.77328e-07		248153_at	AT5G54250	0.0079209	-0.639765	0.0366078		248068_at	AT5G55610	0.00969446	-0.337454	0.0366262		250526_at	AT5G08570	0.00753488	-0.750227	0.0455361		247835_at	AT5G57910	6.29e-05	1.7828	0.00096314		247282_at	AT5G64240	0.00422866	1.87261	0.0201176		248243_at	AT5G53588 AT5G53590	0.000176572	2.94094	0.00449462		247286_at	AT5G64280	0.00442184	0.682682	0.0161806
246312_at	AT1G31930	2.93817e-05	-1.04939	0.00014832		248155_at	AT5G54390	0.00338956	0.774027	0.024204		248070_at	AT5G55660	0.00560107	-0.717945	0.0253678		250533_at	AT5G08640	0.00159516	-2.27972	0.0228618		247838_at	AT5G57990	0.0115672	0.564714	0.0361277		247283_at	AT5G64250	0.00435049	1.60405	0.0203498		248246_at	AT5G53200	0.00545761	-2.9344	0.0263726		247288_at	AT5G64330	1.77513e-05	-3.09282	0.00124278
246314_at	AT3G56850	0.0016003	-0.668827	0.00359274		248163_at	AT5G54510	0.0018837	-2.20883	0.0187152		248071_at	AT5G55670	0.00801207	-0.7573	0.032515		250554_at	AT5G07900	0.0039719	-1.47586	0.0346143		247841_at	AT5G58040	0.0105137	0.778523	0.03368		247284_at	AT5G64410	0.000458657	-3.73701	0.0096634		248255_at	AT5G53350	0.00109983	1.18756	0.0105443		247291_at	AT5G64480	0.00860025	-0.736987	0.0258245
246317_at	AT3G56900	0.00354988	-0.440333	0.00704451		248164_at	AT5G54490	0.0119462	-2.43733	0.0458562		248074_at	AT5G55730	0.00208077	-0.859599	0.0135554		250556_at	AT5G07920	0.00841268	0.672823	0.0484467		247845_at	AT5G58090	0.00843743	-0.959775	0.0285956		247288_at	AT5G64330	0.0169113	-2.37748	0.0434624		248258_at	AT5G53400	0.000850627	1.42599	0.00923362		247293_at	AT5G64510	0.0197933	2.08424	0.0474026
246319_at	AT3G56680	1.21948e-05	-1.10495	7.70796e-05		248165_at	AT5G54430	0.0052739	0.706965	0.0301826		248075_at	AT5G55740	0.00755517	0.84988	0.031265		250563_at	AT5G08050	0.00576617	-1.28717	0.0403396		247848_at	AT5G58120	0.00109063	-1.36722	0.00658444		247289_at	AT5G64290	0.0190247	-1.6299	0.0467772		248261_at	AT5G53280	0.000385161	2.0006	0.00642267		247302_at	AT5G63880	0.00463121	0.658027	0.0166668
246320_at	AT1G16560	0.00175864	-0.729273	0.00388879		248167_at	AT5G54530	0.000537646	-1.74174	0.0109764		248079_at	AT5G55790	0.00798359	-0.449376	0.0324433		250575_at	AT5G08240	0.00194666	1.61676	0.0248232		247851_at	AT5G58070	0.00383982	0.963267	0.0162315		247302_at	AT5G63880	0.000704946	2.41594	0.0105416		248263_at	AT5G53370	0.0122438	0.868371	0.0441292		247304_at	AT5G63850	0.000428552	2.02124	0.00398122
246322_at	AT1G16680	3.67402e-05	-1.89394	0.000174961		248177_at	AT5G54630	0.000338437	-1.13069	0.00927592		248087_at	AT5G55060	0.00435049	-0.672008	0.0215439		250613_at	AT5G07240	0.00514529	-0.825561	0.0387744		247863_at	AT5G57890 AT5G57900	4.1e-05	1.97953	0.000738917		247305_at	AT5G63905	0.0139136	1.48832	0.038526		248282_at	AT5G52900	0.00633476	-1.68701	0.0291098		247306_at	AT5G63870	0.0105218	-1.01965	0.0298305
246327_at	AT1G16670	0.000180447	-0.634241	0.00060895		248180_at	AT5G54310	0.000941724	0.910369	0.013763		248088_at	AT5G55070	0.00434476	0.501471	0.0215422		250633_at	AT5G07460	0.000336811	0.994922	0.0132384		247870_at	AT5G57580	0.0151094	-0.689622	0.0441206		247306_at	AT5G63870	0.00527716	-1.24599	0.0223784		248287_at	AT5G52970	0.000929606	-2.07668	0.00961208		247312_at	AT5G63970	0.000217666	2.21956	0.00285083
246328_at	AT3G43590	0.00363158	0.713069	0.00717928		248181_at	AT5G54290	0.0050182	0.490982	0.0292643		248091_at	AT5G55120	7.01173e-05	1.00491	0.00175425		250648_at	AT5G06760	1.39e-05	4.24747	0.00440382		247880_at	AT5G57780	7.87e-06	-4.15562	0.000271628		247312_at	AT5G63970	0.0189791	1.5907	0.0466843		248289_at	AT5G52880	0.0131105	1.06394	0.0463059		247313_at	AT5G63980	0.00155162	1.1471	0.00826797
246329_at	AT3G43610	0.000811411	-1.20381	0.00203679		248185_at	AT5G54060	0.00335017	4.22372	0.0240723		248092_at	AT5G55170	0.000126046	-1.35557	0.0025062		250662_at	AT5G07010	0.00673456	4.02944	0.0431358		247884_at	AT5G57800	5.64e-05	-1.66913	0.000902212		247313_at	AT5G63980	0.00181506	-1.90706	0.014196		248300_at	AT5G53000	0.00685138	1.07864	0.0304761		247328_at	AT5G64130	0.00731341	0.661606	0.0230427
246334_at	AT3G44850	0.000565109	0.898034	0.00151981		248186_at	AT5G53880	0.00742534	-1.25662	0.0355089		248093_at	AT5G55210	0.000566223	-1.15708	0.00601029		250663_at	AT5G07110	0.00288645	-1.00949	0.0295904		247886_at	AT5G57850	0.00855228	-0.847752	0.0288869		247320_at	AT5G64040	0.00374703	-1.93023	0.0190677		248302_at	AT5G53160	0.00519559	-1.68348	0.0255809		247331_at	AT5G63530	0.0036572	-0.724582	0.0142298
246335_at	AT3G44880	0.000388754	1.15931	0.00111723		248189_at	AT5G54090	0.0046003	1.00091	0.0280301		248095_at	AT5G55230	0.0085013	-0.524576	0.0337087		250665_at	AT5G06980	2.47e-05	-2.01338	0.00527698		247891_at	AT5G57960	0.0126759	-0.583518	0.0387027		247330_at	AT5G63510	0.0167594	-0.896385	0.0432017		248305_at	AT5G52560	0.00498361	0.761797	0.0249889		247340_at	AT5G63700	0.021111	-1.57693	0.0498313
246339_at	AT3G44890	0.00334473	-0.766992	0.00670065		248193_at	AT5G54080	0.00106483	1.77031	0.014454		248100_at	AT5G55180	0.000559987	0.909375	0.00598573		250676_at	AT5G06320	0.0075512	0.721592	0.0455887		247901_at	AT5G57300	0.00251303	1.0164	0.0120033		247334_at	AT5G63610	0.0171938	2.35122	0.0439782		248308_at	AT5G52530	0.00698497	0.87282	0.030843		247345_at	AT5G63760	0.014933	-0.671399	0.038469
246343_at	AT3G56720	0.0159129	-0.405496	0.026109		248205_at	AT5G54300	0.0013025	-2.25334	0.0160423		248124_at	AT5G54730	0.00596034	0.807154	0.0265239		250680_at	AT5G06570	0.000334853	1.97122	0.0132384		247902_at	AT5G57350	0.00792943	0.847941	0.02733		247347_at	AT5G63780	0.00698197	-2.54966	0.0258726		248309_at	AT5G52540	0.00147662	-2.07499	0.0124038		247347_at	AT5G63780	3.65575e-05	-3.26678	0.00138711
246345_at	AT3G56760	0.000240916	0.749004	0.000763792		248228_at	AT5G53800	0.000682665	1.42886	0.0119329		248126_at	AT4G34870 AT5G54760	0.013065	-0.284418	0.0449659		250690_at	AT5G06530	0.00112063	-1.11148	0.0203882		247918_at	AT5G57610	0.000369491	1.50274	0.0031227		247351_at	AT5G63790	0.00689694	1.49275	0.0256686		248322_at	AT5G52760	0.00463337	-3.16348	0.023972		247348_at	AT5G63810	0.00111267	-1.58207	0.0067824
246351_at	AT1G16570	0.0321586	-0.287076	0.0484583		248234_at	AT5G53850	0.00386746	0.579474	0.0258925		248128_at	AT5G54770	2.13465e-05	-5.67428	0.000886548		250711_at	AT5G06110	0.0042563	-0.504343	0.0356281		247921_at	AT5G57660	0.000596679	-1.15568	0.00438418		247354_at	AT5G63590	0.0134763	1.13202	0.0378189		248327_at	AT5G52750	0.00616929	-2.26647	0.0286264		247354_at	AT5G63590	0.0164858	1.31979	0.0412185
246366_at	AT1G51850	0.00403688	-1.35021	0.00788557		248236_at	AT5G53870	0.0055519	2.9439	0.0309317		248134_at	AT5G54860	0.000327337	1.08616	0.00431077		250734_at	AT5G06270	0.000102538	-1.42017	0.00945238		247923_at	AT5G57490	0.00022266	-1.28767	0.00216061		247356_at	AT5G63800	0.018216	0.872201	0.0455742		248328_at	AT5G52660	0.000834364	1.38718	0.00915661		247355_at	AT5G63670	0.00799357	-0.707802	0.0244937
246368_at	AT1G51890	0.000839241	-1.31248	0.00209225		248243_at	AT5G53588 AT5G53590	0.0136134	0.564596	0.0494457		248138_at	AT5G54960	0.0109969	1.51918	0.0398387		250738_at	AT5G05730	0.00806174	1.47537	0.0472935		247926_at	AT5G57280	0.0106226	0.670003	0.033947		247357_at	AT5G63710	0.0131374	1.01277	0.0371796		248331_at	AT5G52650	0.0100465	-1.38107	0.0390772		247356_at	AT5G63800	0.00213041	-1.04249	0.0101072
246371_at	AT1G51940	0.0107718	-0.685333	0.0185553		248246_at	AT5G53200	0.00931057	-2.58762	0.0396792		248144_at	AT5G54800	0.000301689	-0.877639	0.00410845		250753_at	AT5G05860	0.000155521	-1.14989	0.0111255		247933_at	AT5G56980	0.00287937	1.04169	0.0132666		247358_at	AT5G63580	0.0137074	1.46008	0.0381832		248332_at	AT5G52640	0.000459481	2.36341	0.00693787		247361_at	AT5G63480	0.00312094	-1.85214	0.0129008
246376_at	AT1G51950	1.06864e-05	1.31767	7.02324e-05		248249_at	AT5G53140	0.00643052	0.452883	0.0331313		248147_at	AT5G54900	0.00751908	-0.354918	0.0311471		250755_at	AT5G05750	0.00383252	0.609925	0.0340725		247936_at	AT5G57030	8.66e-05	-1.55049	0.00119004		247368_at	AT5G63320	0.00460321	1.91492	0.0208484		248335_at	AT5G52450	0.000326958	1.54825	0.00593677		247366_at	AT5G63260	0.00284	0.791713	0.0121596
246384_at	AT1G77370	0.0265947	0.312135	0.0410181		248256_at	AT5G53360	0.00193876	1.74487	0.0189144		248148_at	AT5G54930	0.00173545	1.14296	0.0120766		250758_at	AT5G06000	0.000783097	-1.2294	0.0172512		247943_at	AT5G57170	1.75e-05	-2.42351	0.000426701		247370_at	AT5G63320	0.000412585	3.93557	0.00937458		248336_at	AT5G52420	0.000641966	1.0691	0.00811532		247370_at	AT5G63320	0.00168118	1.60833	0.00869542
246390_at	AT1G77330	0.0158984	0.434947	0.0260887		248261_at	AT5G53280	0.00444673	-0.807553	0.0275113		248150_at	AT5G54670	0.0065734	-0.527973	0.028375		250762_at	AT5G05990	0.00310827	-1.18472	0.0305903		247945_at	AT5G57150	0.00120319	1.22768	0.00708584		247374_at	AT5G63190	0.00378814	1.98274	0.0191704		248337_at	AT5G52310	0.000574379	1.29066	0.00763968		247375_at	AT5G63135	0.00040411	1.25859	0.00384659
246391_at	AT1G77350	0.00139237	0.468981	0.00319904		248263_at	AT5G53370	0.0129598	0.457397	0.0481819		248163_at	AT5G54510	0.000464694	-1.02987	0.00542281		250776_at	AT5G05320	0.00762558	0.920426	0.0458038		247946_at	AT5G57180	0.0166923	-0.737487	0.0476399		247376_at	AT5G63310	0.00317122	-2.73702	0.0179158		248339_at	AT5G52520	0.00988487	-1.27281	0.0386999		247377_at	AT5G63180	0.000230815	-2.07474	0.00291474
246395_at	AT1G58170	4.8909e-09	5.79553	9.45114e-07		248271_at	AT5G53420	0.00424052	1.99296	0.0269262		248164_at	AT5G54490	0.0105784	1.35791	0.0387799		250779_at	AT5G05470	0.00524866	-0.832998	0.0388835		247947_at	AT5G57090	0.00246983	1.67942	0.0118536		247377_at	AT5G63180	0.000119584	-5.88612	0.00696235		248352_at	AT5G52300	4.95e-07	7.89307	0.000332361		247383_at	AT5G63410	5.30068e-05	-2.19467	0.0015673
246396_at	AT1G58180	4.5894e-05	-0.910354	0.000208489		248302_at	AT5G53160	0.000905729	-1.18037	0.0135047		248165_at	AT5G54430	0.00869382	-0.460827	0.0341943		250781_at	AT5G05410	7.7e-06	2.67399	0.00394244		247954_at	AT5G56870	0.0046332	-2.63125	0.0186073		247383_at	AT5G63410	0.000616501	-4.98394	0.0102046		248375_at	AT5G51710	0.00134049	1.71408	0.0118382		247384_at	AT5G63370	0.00806191	0.924172	0.024659
246398_at	AT1G58100	0.0252047	0.444927	0.039121		248308_at	AT5G52530	0.0118551	0.641493	0.0456967		248167_at	AT5G54530	0.000288081	-2.26962	0.00400211		250793_at	AT5G05600	0.000388665	3.19989	0.0140975		247955_at	AT5G56950	0.0117756	0.706745	0.0365989		247384_at	AT5G63370	0.00269664	1.5676	0.0165598		248381_at	AT5G51830	0.00271341	1.17275	0.017588		247389_at	AT5G63490	0.000214677	1.70677	0.00282446
246399_at	AT1G58110	0.000247039	0.794037	0.00077806		248310_at	AT5G52550 AT5G52552	0.00425661	1.10053	0.0269758		248179_at	AT5G54380	0.0147319	-0.431802	0.048973		250796_at	AT5G05300	0.00415465	2.4202	0.0351244		247957_at	AT5G57050	9.48e-06	3.57945	0.000300503		247392_at	AT5G63570	0.0131691	-0.927432	0.0372301		248382_at	AT5G51890	7.52e-06	3.03605	0.0010731		247393_at	AT5G63130	3.89998e-05	4.40396	0.001412
246400_at	AT1G57540	0.000164625	-1.05612	0.000568057		248311_at	AT5G52570	0.0124245	-1.04916	0.0469849		248180_at	AT5G54310	0.00231014	-0.713947	0.0144977		250809_at	AT5G05140	0.00762022	1.5826	0.0458038		247963_at	AT5G56590	3.02e-05	-1.99027	0.000604947		247393_at	AT5G63130	0.000277093	3.65566	0.00802097		248386_at	AT5G51940	0.00815289	0.726297	0.0342341		247394_at	AT5G62860	0.00458626	-1.25349	0.0165769
246403_at	AT1G57590	0.000854127	1.00523	0.00212215		248326_at	AT5G52820	0.00585595	0.615613	0.0317259		248183_at	AT5G54040	3.56008e-05	-2.17951	0.00119507		250810_at	AT5G05090	0.00589281	0.806502	0.0407311		247977_at	AT5G56850	0.00464927	-1.57139	0.0186594		247396_at	AT5G62930	0.014805	-1.1449	0.0399866		248387_at	AT5G51960	0.00130673	-1.83896	0.0116906		247400_at	AT5G62840	0.00167978	-1.08422	0.00869192
246404_at	AT1G57600	0.00568886	0.553044	0.0105813		248329_at	AT5G52780	0.00912868	-0.969716	0.0393518		248195_at	AT5G54110	0.00191801	0.826639	0.0129076		250826_at	AT5G05220	0.00144545	2.0589	0.0220568		247979_at	AT5G56750	0.0168504	-1.00619	0.0480455		247400_at	AT5G62840	0.00118138	-3.50853	0.0123124		248402_at	AT5G52100	0.000300297	-2.99361	0.00569362		247407_at	AT5G62900	0.000206812	-1.53322	0.00278476
246405_at	AT1G57630	1.36602e-06	1.82755	1.73415e-05		248333_at	AT5G52390	0.00358833	3.73666	0.0248544		248199_at	AT5G54170	0.000886725	1.7091	0.00784824		250832_at	AT5G04950	0.00762887	-1.366	0.0458038		247980_at	AT5G56860	0.000358625	-1.72949	0.00307422		247404_at	AT5G62890	0.00956914	-1.72767	0.0308496		248404_at	AT5G51460	0.00348618	-1.31172	0.0203301		247415_at	AT5G63060	0.0197654	0.472251	0.0473452
246408_at	AT1G57680	0.0105778	0.33223	0.0182631		248335_at	AT5G52450	0.00785089	1.336	0.0365178		248205_at	AT5G54300	0.00089643	1.86776	0.00789528		250843_at	AT5G04430	0.000512827	-1.23705	0.0152058		247982_at	AT5G56760	0.00764121	0.678188	0.0265581		247409_at	AT5G62980	0.00814279	-1.60007	0.0280813		248409_at	AT5G51540 AT5G51545	0.00090759	-1.66401	0.00949089		247417_at	AT5G63040	0.00203806	-1.4364	0.00981282
246411_at	AT1G57770	0.0272727	-0.382362	0.0419127		248338_at	AT5G52440	0.00236662	-0.968456	0.0206116		248221_at	AT5G53530	0.00416989	-0.684106	0.0209554		250845_at	AT5G04600	0.00767601	-0.450825	0.0459717		247983_at	AT5G56630	0.000107741	1.28365	0.00137938		247417_at	AT5G63040	0.00129629	-2.42748	0.0126188		248410_at	AT5G51570	0.00836788	1.35753	0.0347955		247422_at	AT5G62810	0.00129683	-0.990161	0.00746099
246415_at	AT5G17160	0.00316763	-1.04927	0.00641152		248348_at	AT5G52190	0.00189459	-0.819596	0.0187152		248222_at	AT5G53570	0.0141345	-0.367443	0.047454		250856_at	AT5G04810	0.00867323	-0.877318	0.0491053		247989_at	AT5G56350	0.000501038	1.00189	0.00386884		247426_at	AT5G62570	0.00587151	1.4372	0.0235332		248419_at	AT5G51550	0.00133656	-1.98262	0.0118382		247425_at	AT5G62550	0.00508078	-2.14741	0.0177413
246417_at	AT5G16990	3.1019e-05	2.6908	0.000154054		248352_at	AT5G52300	0.000130345	7.6601	0.00739547		248226_at	AT5G53750	0.00357601	1.0018	0.0190212		250858_at	AT5G04760	0.00474315	1.111	0.037396		247992_at	AT5G56520	0.00125273	1.6381	0.00731257		247429_at	AT5G62620	0.00253777	2.56554	0.0161683		248420_at	AT5G51560	0.00990243	-2.0005	0.0387433		247429_at	AT5G62620	0.00100567	1.53723	0.00641476
246420_at	AT5G16870	0.000225262	-0.997928	0.000724514		248353_at	AT5G52320	0.00124953	-1.08986	0.0156308		248228_at	AT5G53800	0.00169519	0.699685	0.0119631		250865_at	AT5G03900	0.00629216	-0.615433	0.0419851		247996_at	AT5G56170	0.0132619	-0.79115	0.0400328		247430_at	AT5G62610	0.010646	1.42692	0.0326214		248422_at	AT5G51640	0.00295589	1.52134	0.0183773		247431_at	AT5G62520	0.00040568	5.07272	0.0038554
246421_at	AT5G16880	0.000292319	-0.929043	0.000890028		248360_at	AT5G52430	0.0139087	0.848905	0.0499346		248242_at	AT5G53580	0.00480547	-1.1749	0.0229803		250881_at	AT5G04080	0.00199436	1.20987	0.0250791		247999_at	AT5G56150	0.000262522	1.48085	0.0024407		247431_at	AT5G62520	0.0147607	2.49693	0.0399384		248424_at	AT5G51680	4.47e-07	5.65215	0.000332361		247433_at	AT5G62540	0.0073143	1.23068	0.0230427
246422_at	AT5G17060	2.14897e-05	1.17879	0.000117487		248362_at	AT5G52470	0.0018897	0.648483	0.0187152		248248_at	AT5G53120	0.00113958	0.896091	0.00923855		250891_at	AT5G04530	0.00111577	-1.33051	0.0203832		248001_at	AT5G55990	0.00815733	-0.697106	0.0279547		247433_at	AT5G62540	0.0170409	1.39504	0.0437071		248426_at	AT5G51740	0.000280229	1.50998	0.00552346		247435_at	AT5G62480	0.00294076	0.761987	0.0124267
246424_at	AT5G17020	0.0168657	0.419882	0.027458		248377_at	AT5G51720	0.00274816	-3.60452	0.0217673		248249_at	AT5G53140	0.000679595	-0.676378	0.00669209		250898_at	AT5G03300	0.00423294	-0.928639	0.0354986		248021_at	AT5G56500	0.00612552	0.740731	0.022727		247435_at	AT5G62480	0.000220375	5.72937	0.00750685		248429_at	AT5G51770	0.011761	1.61014	0.043089		247440_at	AT5G62680	0.00300366	1.11258	0.0125992
246425_at	AT5G17420	0.00326765	0.504384	0.00658033		248381_at	AT5G51830	0.000403105	1.71842	0.00975677		248252_at	AT5G53250	0.000299101	-1.15412	0.00408439		250901_at	AT5G03530	0.00122235	-0.92214	0.0207502		248026_at	AT5G55710	0.00521969	-0.783779	0.0203028		247436_at	AT5G62530	0.00258391	1.54508	0.0162956		248487_at	AT5G51070	4.06e-05	2.64194	0.00217521		247441_at	AT5G62710	0.0139569	-0.898437	0.0367361
246432_at	AT5G17490	0.000106183	-1.72124	0.000398652		248386_at	AT5G51940	0.00186515	0.655657	0.0187152		248261_at	AT5G53280	0.00755537	-0.777521	0.031265		250921_at	AT5G03460	0.000844023	0.900528	0.0178706		248028_at	AT5G55620	4.37e-07	-5.56645	4.6e-05		247438_at	AT5G62460	0.00373717	1.72711	0.0190499		248492_at	AT5G51040	0.00245436	1.3589	0.0165707		247443_at	AT5G62720	0.00349603	-1.17796	0.0138549
246436_at	AT5G17440	0.00150909	-0.814976	0.00341418		248392_at	AT5G52050	0.00277098	-1.12184	0.0218614		248262_at	AT5G53340	0.0139539	-0.412602	0.0470788		250931_at	AT5G03200	0.000561142	0.807541	0.0155779		248037_at	AT5G55930	7.34e-07	-3.53202	6.42e-05		247439_at	AT5G62670	0.0207203	-1.23288	0.0492879		248497_at	AT5G50380	0.00256654	1.34259	0.0170025		247444_at	AT5G62630	0.00130919	-3.56464	0.00749497
246440_at	AT5G17650	5.02336e-05	1.11163	0.000223027		248393_at	AT5G52060	0.00920661	-0.596776	0.0394773		248264_at	AT5G53310	0.00960091	-0.473972	0.0363415		250936_at	AT5G03120	0.000290212	-2.61685	0.0128996		248046_at	AT5G56040	0.0127911	-0.773626	0.0389553		247441_at	AT5G62710	0.00933504	-1.67927	0.0304411		248505_at	AT5G50360	0.000376422	4.81154	0.00640174		247452_at	AT5G62430	0.000833923	2.40796	0.00574683
246441_at	AT5G17560	0.00131567	-0.58473	0.00304559		248394_at	AT5G52070	0.0138689	-0.482089	0.0498891		248268_at	AT5G53480	0.00175419	-0.817843	0.0121634		250937_at	AT5G03230	0.00292363	0.897577	0.0298142		248059_at	AT5G55540	0.00340907	-0.936158	0.0149176		247444_at	AT5G62630	0.000185424	-4.18532	0.00732145		248507_at	AT5G50420	0.0041514	-2.16813	0.022583		247455_at	AT5G62470	2.56484e-05	3.44562	0.00130796
246445_at	AT5G17630	0.000108592	1.14461	0.000405536		248404_at	AT5G51460	0.00470894	-2.09131	0.0282442		248272_at	AT5G53480	0.00734365	0.560858	0.030579		250939_at	AT5G03040	0.000588762	-1.00206	0.0156794		248060_at	AT5G55560	0.000162348	1.41731	0.00178003		247450_at	AT5G62350	0.00160382	-2.47274	0.0135644		248508_at	AT5G50320	0.011166	0.756728	0.0417743		247464_at	AT5G62070	0.0119265	0.880313	0.0326988
246448_at	AT5G16800	0.0254177	0.289285	0.0394056		248410_at	AT5G51570	0.00499251	0.888419	0.0291855		248293_at	AT5G53050	3.49684e-05	1.20777	0.00118567		250956_at	AT5G03210	0.00116566	4.39197	0.0204787		248062_at	AT5G55450	7.83e-05	-3.64053	0.00111571		247459_at	AT5G62200	0.0185232	1.12461	0.0460256		248511_at	AT5G50375	0.00631615	-2.40526	0.0290902		247466_at	AT5G62090	0.00327056	1.76018	0.0132683
246449_at	AT5G16810	3.61956e-05	-2.03295	0.000173036		248420_at	AT5G51560	0.00575177	-1.62107	0.0314315		248309_at	AT5G52540	0.00336107	-0.849097	0.0182094		250968_at	AT5G02890	0.00159948	-2.83298	0.0228737		248074_at	AT5G55730	0.0155931	-1.20043	0.0452684		247466_at	AT5G62090	0.00724041	3.24006	0.0262787		248512_at	AT1G08540 AT5G50460	0.00483532	-0.953375	0.0246243		247467_at	AT5G62130	6.17148e-05	2.2876	0.00168348
246451_at	AT5G16760	0.000122632	0.816981	0.000447509		248429_at	AT5G51770	0.00711533	0.671584	0.0348183		248322_at	AT5G52760	5.41073e-06	4.62764	0.000435142		250973_at	AT5G02870	0.00541238	-0.576784	0.039291		248075_at	AT5G55740	0.0020072	-1.59105	0.0101839		247469_at	AT5G62165	0.00204634	1.82557	0.0147686		248521_s_at	AT5G50520 AT5G50630	0.00284024	-0.9977	0.0180379		247470_at	AT5G62220	0.012378	0.729682	0.0334621
246453_at	AT5G16830	0.0154774	-0.374658	0.0254677		248432_at	AT5G51390	0.00348779	-1.42007	0.0244574		248327_at	AT5G52750	0.00207188	2.57524	0.013531		250985_at	AT5G02830	0.00723828	-0.978583	0.0445295		248082_at	AT5G55400	0.000781005	1.44996	0.00523466		247474_at	AT5G62280	0.000502019	-3.05436	0.00974366		248523_s_at	AT5G50580 AT5G50680	0.000542367	1.33901	0.00745381		247474_at	AT5G62280	6.8145e-06	-3.80446	0.00110987
246454_at	AT5G16710	0.00197544	-0.737289	0.00429259		248440_at	AT5G51260	0.00184749	-1.82734	0.0187152		248332_at	AT5G52640	0.00106865	2.52253	0.00882082		250999_at	AT5G02630	0.00684332	0.549412	0.0432964		248088_at	AT5G55070	0.0153146	0.885317	0.0446328		247478_at	AT5G62360	0.00281674	-1.71959	0.016942		248526_at	AT5G50740	0.00104033	-3.83228	0.0102108		247486_at	AT5G62140	0.0014539	-1.78401	0.0079961
246457_at	AT5G16750	0.0167908	-0.615339	0.0273484		248445_at	AT5G51170	0.00282015	0.775729	0.0221183		248334_s_at	AT5G52370 AT5G58990	0.0039494	1.05885	0.0202523		251011_at	AT5G02560	0.00190681	0.592899	0.0245269		248094_at	AT5G55220	0.00106265	-1.43929	0.00645127		247480_at	AT5G62390	0.0196087	-1.03534	0.0476769		248527_at	AT5G50740	0.000743597	-3.07793	0.00866854		247487_at	AT5G62150	8.0302e-05	2.04089	0.00181231
246460_at	AT5G16910	3.57314e-06	1.42285	3.27577e-05		248448_at	AT5G51190	1.38777e-05	-2.80296	0.00409944		248335_at	AT5G52450	0.00799964	1.3594	0.0324865		251017_at	AT5G02760	0.00334567	-3.58699	0.0319223		248100_at	AT5G55180	0.0110989	-0.547872	0.0351226		247486_at	AT5G62140	0.00513174	-2.573	0.0220406		248537_at	AT5G50100	0.000877113	1.87012	0.00935564		247488_at	AT5G61820	1.31176e-05	3.94379	0.00115589
246462_at	AT5G16940	0.0239171	0.598726	0.0373499		248458_at	AT5G51430	0.01176	0.745617	0.045491		248336_at	AT5G52420	0.00355121	1.05012	0.0189061		251038_at	AT5G02240	0.00568779	0.470321	0.0401428		248101_at	AT5G55200	0.0093739	0.780618	0.0309297		247487_at	AT5G62150	0.000447466	4.3229	0.00954778		248544_at	AT5G50240	0.000768837	1.69521	0.00880014		247491_at	AT5G61880	0.0209656	1.41244	0.0496153
246463_at	AT5G16970	2.31766e-08	5.04424	2.0574e-06		248460_at	AT5G50915	0.00180912	-5.66958	0.0185062		248337_at	AT5G52310	3.89524e-06	6.52023	0.000385789		251039_at	AT5G02020	0.00486748	2.19204	0.0378494		248118_at	AT5G55050	0.010408	0.660602	0.0334125		247488_at	AT5G61820	0.000369223	2.72294	0.00893893		248547_at	AT5G50280	0.0107735	0.854056	0.0408189		247493_at	AT5G61900	0.000902027	1.0584	0.0059968
246466_at	AT5G17010	3.07089e-05	1.20721	0.000152957		248465_at	AT5G51200	0.00566536	-1.10051	0.0312498		248344_at	AT5G52280	0.00923647	0.568541	0.0355698		251059_at	AT5G01810	0.00732914	-0.975851	0.0448353		248121_at	AT5G54690	0.000855364	1.99565	0.0055862		247493_at	AT5G61900	0.00530483	1.58118	0.0224244		248558_at	AT5G49990	0.00151372	1.42114	0.0125879		247498_at	AT5G61810	0.000320238	2.93845	0.00341509
246468_at	AT5G17050	0.000934491	0.514211	0.00228456		248466_at	AT5G50720	7.28171e-05	2.16034	0.0059008		248349_at	AT5G52240	0.00357964	-0.480575	0.0190321		251078_at	AT5G01990	0.000632232	1.36051	0.0159563		248126_at	AT4G34870 AT5G54760	0.00375815	0.672361	0.0159878		247498_at	AT5G61810	0.00146835	2.45804	0.0132107		248566_s_at	AT5G49730 AT5G49740	0.000170738	-2.69178	0.0044481		247506_at	AT5G61960	0.00664581	2.26449	0.0214164
246469_at	AT5G17070	0.0145297	-0.44716	0.024095		248471_at	AT5G50840	0.00713503	0.762284	0.0348219		248380_at	AT5G51820	0.00180864	0.846007	0.0123856		251084_at	AT5G01520	1.7e-05	2.31214	0.00440382		248132_at	AT5G54840	7.34e-06	1.84639	0.000261945		247509_at	AT5G62020	0.00552116	2.04458	0.0228947		248568_at	AT5G49760	0.000148266	-1.79353	0.00415459		247508_at	AT5G62000	0.0054736	0.784218	0.018651
246476_at	AT5G16730	0.00102113	1.51906	0.00246222		248491_at	AT5G51010	0.00194635	-1.48966	0.0189144		248382_at	AT5G51890	0.000527117	1.45988	0.00581138		251091_at	AT5G01410	0.00204386	-1.01285	0.0254036		248134_at	AT5G54860	0.00196072	1.20995	0.0100459		247513_at	AT5G61510	0.00183308	1.74303	0.0142369		248579_at	AT5G49880	0.00207212	1.35896	0.0150226		247509_at	AT5G62020	7.01942e-05	2.03239	0.00174163
246480_at	AT5G16070	1.49432e-06	-1.52453	1.81523e-05		248495_at	AT5G50780	6.28038e-05	1.3659	0.00553413		248392_at	AT5G52050	0.00278395	1.81438	0.0162004		251100_at	AT5G01670	0.00218934	0.896702	0.0261174		248144_at	AT5G54800	0.000401985	1.14803	0.00330184		247514_at	AT5G61640	0.00301231	1.96258	0.0174276		248581_at	AT5G49900	4.83e-05	2.93686	0.00233603		247517_at	AT5G61780	0.000275322	2.25242	0.00319715
246481_s_at	AT5G15960 AT5G15970	0.0176211	0.470606	0.0285513		248497_at	AT5G50380	0.00299325	0.959058	0.0227233		248399_at	AT5G52010	0.00996864	0.452803	0.0372789		251137_at	AT5G01300	3.26e-05	2.13379	0.00592161		248163_at	AT5G54510	5.94e-05	-3.0697	0.000928149		247521_at	AT5G61450	0.0123762	1.51589	0.0358253		248583_at	AT5G49930	0.00362968	1.11415	0.0209832		247521_at	AT5G61450	0.0105801	0.692529	0.0299462
246482_at	AT5G15930	0.000813426	0.5456	0.0020402		248505_at	AT5G50360	3.09304e-05	3.766	0.00492334		248409_at	AT5G51540 AT5G51545	0.000995278	-1.07591	0.00843028		251140_at	AT5G01090	0.0040729	-0.698747	0.0349023		248167_at	AT5G54530	0.00181754	-2.30261	0.00951151		247524_at	AT5G61440	0.000208717	-3.21029	0.00745614		248613_at	AT5G49555	0.00487975	-1.59687	0.0247163		247522_at	AT5G61340	0.01722	-0.569156	0.0426724
246483_at	AT5G16000	0.000284412	0.995082	0.000871044		248508_at	AT5G50320	0.00714474	0.940217	0.0348219		248415_at	AT5G51620	0.00227302	0.544097	0.0143653		251142_at	AT5G01015	0.00436318	-1.93452	0.0358726		248169_at	AT5G54610	0.00191263	-1.56993	0.00986219		247525_at	AT5G61380	0.00560355	2.61119	0.022974		248619_at	AT5G49630	0.00253076	-2.92832	0.0168586		247524_at	AT5G61440	0.000222772	-3.99249	0.00287065
246486_at	AT5G15910	0.0203123	0.266457	0.0323313		248509_at	AT5G50335	4.36153e-06	-3.28705	0.00303484		248419_at	AT5G51550	0.000243314	-2.17422	0.0035901		251154_at	AT3G63110	0.00115539	-2.00112	0.020458		248174_at	AT5G54600	0.0048479	-0.668698	0.0192121		247532_at	AT5G61560	0.0014243	2.90657	0.0130796		248624_at	AT5G48790	0.00215641	-1.43407	0.0153662		247525_at	AT5G61380	0.0083222	-0.746398	0.0252425
246487_at	AT5G16030	1.53054e-06	-2.93831	1.82761e-05		248521_s_at	AT5G50520 AT5G50630	0.0118501	0.619648	0.0456967		248432_at	AT5G51390	0.00108717	1.03813	0.00890545		251169_at	AT3G63210	0.000399244	0.944804	0.0141182		248177_at	AT5G54630	9.83e-06	-2.48447	0.000308488		247534_at	AT5G61580	0.00366884	1.44823	0.0189433		248631_at	AT5G49000	0.00528129	1.26737	0.0258331		247529_at	AT5G61520	0.00259615	-1.52954	0.0115103
246488_at	AT5G16010	5.07555e-10	4.82415	3.22354e-07		248523_s_at	AT5G50580 AT5G50680	0.000627521	0.919564	0.0115855		248446_at	AT5G51140	0.000711873	-1.30706	0.00685778		251174_at	AT3G63200	0.00384112	-1.15735	0.0340725		248178_at	AT5G54370	0.000654173	2.9149	0.004672		247541_at	AT5G61660	0.00396671	-2.59252	0.019528		248634_at	AT5G49030	0.0118745	-0.985803	0.0433343		247540_at	AT5G61590	3.52655e-06	-5.00341	0.00110987
246489_at	AT5G16050	0.0092061	-0.327306	0.0161319		248526_at	AT5G50740	0.0132611	-2.80575	0.0487787		248452_at	AT5G51300	0.00418791	-0.572089	0.0210255		251191_at	AT3G62590	0.00203136	1.28296	0.0253264		248179_at	AT5G54380	0.000194982	-2.90393	0.00198023		247542_at	AT5G61500	0.00450932	1.38088	0.0206574		248639_at	AT5G48930	0.0109101	1.07255	0.0411307		247541_at	AT5G61660	0.00219808	-1.47163	0.010322
246490_at	AT5G15948 AT5G15950	0.00815001	0.462591	0.0144911		248527_at	AT5G50740	0.00171965	-3.3506	0.0182302		248461_s_at	AT2G47510 AT5G50950	0.000489901	0.625561	0.0056012		251221_at	AT3G62550	0.0071658	1.03538	0.0442408		248185_at	AT5G54060	2.7e-08	8.14432	8.31e-06		247545_at	AT5G61530	0.00400626	2.48513	0.0196284		248640_at	AT5G48910	0.00991072	-0.923681	0.0387631		247542_at	AT5G61500	0.0191317	0.443039	0.0461503
246492_at	AT5G16140	0.00356353	-0.821495	0.00706341		248530_at	AT5G49945	0.00633125	1.21226	0.0329038		248466_at	AT5G50720	0.000120389	1.18378	0.00245782		251261_at	AT3G62110	0.000799132	-1.15101	0.0174124		248186_at	AT5G53880	0.00327823	-1.62665	0.0145213		247549_at	AT5G61420	0.00377399	-4.74429	0.0191237		248646_at	AT5G49100	0.00173649	-2.92263	0.0137598		247543_at	AT5G61600	0.000318184	-3.86517	0.00340547
246493_at	AT5G16180	6.22157e-05	-2.32592	0.000262256		248558_at	AT5G49990	0.000227229	2.43087	0.00854183		248474_at	AT5G50850	0.00642293	-0.455323	0.0279088		251272_at	AT3G61890	0.00342326	2.32316	0.0322518		248199_at	AT5G54170	0.0074485	-0.84784	0.0260295		247552_at	AT5G60920	0.00237387	-1.87315	0.0157757		248656_at	AT5G48460	0.00049063	-3.12997	0.0071964		247549_at	AT5G61420	0.000332994	-4.20395	0.00347222
246503_at	AT5G16130	0.00209026	-0.67291	0.00450533		248560_at	AT5G49970	0.00345473	-0.653244	0.0243988		248477_at	AT5G50900	0.00012092	-0.833737	0.00246093		251282_at	AT3G61630	0.000839361	1.05949	0.0178034		248200_at	AT5G54160	0.000836852	1.04006	0.0055043		247553_at	AT5G60910	0.00915883	1.27752	0.030089		248664_at	AT5G48580	0.000575385	-1.82492	0.00764458		247553_at	AT5G60910	0.0021388	0.975247	0.010127
246505_at	AT5G16250	3.67581e-07	-1.73612	7.98024e-06		248579_at	AT5G49880	0.00135042	1.11198	0.0161753		248480_at	AT5G50920	0.000708786	0.713381	0.00684455		251283_at	AT3G61790	0.0087169	0.412234	0.0492055		248201_at	AT5G54180	0.0018707	-1.46622	0.00970495		247555_at	AT5G61020	0.00631991	-1.30277	0.0245424		248665_at	AT5G48655	0.00285803	1.38828	0.0180933		247563_at	AT5G61130	0.00410012	-1.09563	0.0153886
246506_at	AT5G16110	3.36466e-07	-1.81889	7.48922e-06		248582_at	AT5G49910	0.00818269	-0.861614	0.037304		248491_at	AT5G51010	0.000200796	-0.7719	0.00322566		251285_at	AT3G61770	0.00184252	-1.00835	0.0242113		248205_at	AT5G54300	0.00336213	-1.41557	0.0147806		247563_at	AT5G61130	0.00103395	-3.75074	0.0118915		248669_at	AT5G48730	0.00485867	-1.23285	0.0246931		247569_at	AT5G61240	0.0136976	0.480332	0.0362126
246507_at	AT5G16120	5.08745e-07	-1.97348	9.69829e-06		248587_at	AT5G49550	0.00582052	0.952484	0.0316261		248499_at	AT5G50400	0.000636078	-1.18986	0.00643909		251287_at	AT3G61820	0.00887748	-1.05332	0.049807		248218_at	AT5G53710	0.000299013	2.17408	0.00269426		247564_at	AT5G61140	0.0141673	1.83162	0.0389139		248676_at	AT5G48850	0.0114174	1.1995	0.0423742		247575_at	AT5G61030	0.00650099	-0.771478	0.021079
246508_at	AT5G16150	0.0148041	-0.628003	0.0244944		248595_at	AT5G49230	0.0138165	-0.51996	0.0498125		248502_at	AT5G50450	0.000561882	1.21761	0.00598573		251326_at	AT3G61590	0.00605448	-0.731234	0.0412255		248224_at	AT5G53490	7.3e-06	-2.31536	0.000261261		247566_at	AT5G61170	0.00121638	-2.46464	0.012364		248680_at	AT5G48840	0.0117704	-0.77942	0.0431103		247580_at	AT5G61330	0.00647291	-0.907484	0.021022
246509_at	AT5G16715	0.00285892	-0.723334	0.00588581		248597_at	AT5G49160	0.00076969	-2.18819	0.0124145		248505_at	AT5G50360	0.00252103	2.07935	0.0153205		251343_at	AT3G60620	0.000435816	-1.04551	0.0144266		248228_at	AT5G53800	0.00170428	1.02286	0.00911384		247569_at	AT5G61240	0.00528383	-1.44469	0.022383		248683_at	AT5G48490	0.00291297	-1.72918	0.0182787		247584_at	AT5G60670	0.00449249	-0.901712	0.016384
246510_at	AT5G15410	3.4667e-06	1.83681	3.22036e-05		248607_at	AT5G49480	0.00742923	-1.7365	0.0355133		248506_at	AT5G50370	0.00130161	0.845514	0.0100312		251365_at	AT3G61310	0.00131578	-0.876996	0.0212354		248236_at	AT5G53870	4.35e-05	4.12984	0.000768948		247575_at	AT5G61030	0.00213873	-2.65075	0.0150414		248686_at	AT5G48540	0.00242081	-3.06212	0.0165096		247593_at	AT5G60790	0.000257633	2.60044	0.00309366
246511_at	AT5G15490	4.83164e-07	1.54056	9.39974e-06		248608_at	AT5G49460	0.00460474	-0.983827	0.0280301		248507_at	AT5G50420	0.00146165	-1.14306	0.0107993		251376_at	AT3G60630	0.00536434	-0.642447	0.0391751		248238_at	AT5G53900	0.0142648	-0.912502	0.0422098		247582_at	AT5G60760	0.0141316	1.00898	0.0388864		248688_at	AT5G48220	0.000269773	-2.00435	0.00545513		247594_at	AT5G60800	0.00072858	-1.12634	0.00531679
246516_at	AT5G15740	0.000487012	1.34325	0.00134976		248613_at	AT5G49555	0.011358	0.755386	0.044654		248512_at	AT1G08540 AT5G50460	0.00359682	0.465422	0.0190896		251395_at	AT2G45470	0.00250168	-1.09362	0.0280325		248242_at	AT5G53580	0.00309394	-1.1348	0.0139548		247584_at	AT5G60670	0.00121063	-3.54041	0.0123543		248689_at	AT5G48150	0.00868132	1.05671	0.0356815		247595_at	AT5G60820	0.00278805	0.750181	0.012049
246522_at	AT5G15830	0.00107678	1.20165	0.00257567		248628_at	AT5G48960	0.0134242	0.557064	0.0490768		248517_at	AT5G50550 AT5G50650	0.0019278	0.786816	0.0129457		251402_at	AT3G60290	0.000316444	-2.68103	0.0128996		248243_at	AT5G53588 AT5G53590	0.000517041	2.07096	0.00395924		247588_at	AT5G60640	0.00433169	-1.32182	0.0202936		248697_at	AT5G48370	0.00142175	1.22761	0.0120924		247597_at	AT5G60860	0.000744233	1.60238	0.00535669
246523_at	AT5G15850	0.0218788	1.5584	0.0345358		248639_at	AT5G48930	0.000728022	-0.944586	0.012185		248524_s_at	AT5G50570 AT5G50670	0.00855715	0.97438	0.0338709		251413_at	AT3G60320	0.00178972	-1.51284	0.023942		248246_at	AT5G53200	0.01695	-1.2326	0.0481919		247589_at	AT5G60690	0.00444424	-2.16194	0.0205403		248698_at	AT5G48380	0.000691648	-1.30207	0.00838938		247600_at	AT5G60890	6.20377e-06	5.15143	0.00110987
246528_at	AT5G15640	2.05627e-06	1.46118	2.23288e-05		248640_at	AT5G48910	0.012057	-0.735037	0.0461044		248530_at	AT5G49945	0.00254979	-0.531199	0.0154093		251414_at	AT3G60370	0.00744227	-0.830124	0.0452502		248248_at	AT5G53120	0.000149966	1.75612	0.00169891		247593_at	AT5G60790	0.0190539	0.92789	0.0468349		248710_at	AT5G48480	0.00186916	1.43	0.0143232		247601_at	AT5G60850	0.00174628	0.996243	0.00892428
246529_at	AT5G15730	1.19269e-05	1.25861	7.58661e-05		248657_at	AT5G48570	0.000787626	-1.41968	0.0125517		248549_at	AT5G50310	0.0131748	0.358327	0.0452382		251426_at	AT3G60180	0.0050597	1.10356	0.0385231		248252_at	AT5G53250	0.00996525	-1.66142	0.0323904		247594_at	AT5G60800	0.000619562	-2.45266	0.0102142		248713_at	AT5G48180	3.54e-05	3.64823	0.00203717		247604_at	AT5G60950	0.00554917	1.83192	0.0188389
246532_at	AT5G15870	0.0039509	-0.481769	0.0077416		248679_at	AT5G48830	0.013511	-1.17249	0.0492723		248550_at	AT5G50210	0.00234924	-0.945611	0.0146708		251442_at	AT3G59980	0.00057109	-1.33396	0.0156358		248258_at	AT5G53400	0.00203308	0.888495	0.0102705		247596_at	AT5G60840	0.000775709	-1.9958	0.0109033		248718_at	AT5G47770	0.000616144	-1.39823	0.00798256		247606_at	AT5G61000	0.000420868	-2.01968	0.00394345
246533_at	AT5G15880	0.0081402	-0.505208	0.0144758		248682_at	AT5G48810	0.00296679	0.642733	0.0225801		248551_at	AT5G50200	0.00027493	-1.16641	0.00389912		251445_at	AT3G59870	0.00294955	-0.555356	0.0298142		248259_at	AT5G53330	0.00397339	0.839393	0.0166506		247600_at	AT5G60890	0.00755723	-2.84132	0.0269401		248719_at	AT5G47910	6.95e-05	-2.89048	0.00275005		247609_at	AT5G60940	0.000366661	-1.43062	0.00364048
246538_at	AT5G15520	0.000569314	-0.864657	0.00152945		248683_at	AT5G48490	0.000342628	-4.70618	0.00927592		248556_at	AT5G50350	0.00236597	0.685924	0.0147216		251476_at	AT3G59670	0.00737058	-1.33889	0.0449741		248270_at	AT5G53450	0.00277591	1.12326	0.012874		247607_at	AT5G60960	0.0196174	-1.61342	0.0476769		248749_at	AT5G47880	0.000118071	2.74404	0.00360043		247611_at	AT5G60710	0.00191073	-1.35833	0.00943479
246540_at	AT5G15600	1.09547e-05	-1.78767	7.1504e-05		248684_at	AT5G48485	0.000413175	-1.92849	0.00985515		248565_at	AT5G49710	0.00264767	-0.521542	0.015774		251486_at	AT3G59540	0.00378894	-0.463495	0.033835		248271_at	AT5G53420	5.65e-05	2.28992	0.000902212		247608_at	AT5G60990	0.00599015	-1.41409	0.0237938		248751_at	AT5G47540	0.00216408	1.64357	0.0154096		247624_at	AT5G60160	0.0162769	0.454769	0.0408598
246548_at	AT5G14910	0.000426913	-0.944005	0.00120777		248686_at	AT5G48540	0.0135528	-2.45313	0.0493122		248568_at	AT5G49760	0.000986963	0.924237	0.00841705		251494_at	AT3G59350	0.00162853	2.57563	0.0230218		248276_at	AT5G53550	0.0106725	-1.49741	0.0340792		247609_at	AT5G60940	0.00552038	-1.26825	0.0228947		248756_at	AT5G47560	8.5e-06	3.35967	0.00111176		247626_at	AT5G60300 AT5G60310	0.000170578	1.98216	0.00252995
246550_at	AT5G14920	0.000104372	-0.832444	0.000392592		248688_at	AT5G48220	0.00865579	-0.981911	0.0384046		248569_at	AT5G49770	0.000389855	-2.06776	0.00482217		251496_at	AT3G59040	0.00867456	-1.05936	0.0491053		248282_at	AT5G52900	6.2e-05	-1.70093	0.000952552		247624_at	AT5G60160	0.00858982	1.31224	0.0289726		248763_at	AT5G47550	0.000229181	4.08123	0.00513294		247627_at	AT5G60360	0.00351002	1.08592	0.0138703
246553_at	AT5G15440	0.00600295	0.568684	0.0110932		248697_at	AT5G48370	0.00232316	1.2878	0.020388		248573_at	AT5G49720	0.0049365	-0.611244	0.0234572		251529_at	AT3G58570	0.00018839	0.856052	0.0115313		248285_at	AT5G52960	0.00113344	-1.13363	0.00676325		247625_at	AT5G60200	0.00879845	-1.99627	0.029387		248764_at	AT5G47640	0.000419052	1.32146	0.00668698		247638_at	AT5G60490	0.000169831	-1.8938	0.00252458
246554_at	AT5G15450	0.0026872	0.499376	0.00558311		248710_at	AT5G48480	0.00148622	0.883661	0.0171181		248575_at	AT5G49840	0.011867	-0.427081	0.0420255		251532_at	AT3G58530	0.00399524	0.506802	0.0346698		248287_at	AT5G52970	0.00241781	-1.33489	0.0116366		247626_at	AT5G60300 AT5G60310	0.000676405	-2.34235	0.0103941		248765_at	AT5G47650	0.00471684	2.30161	0.0242292		247641_at	AT5G60540	0.00805712	-0.6553	0.0246564
246555_at	AT5G15470	3.0589e-06	1.76329	2.94204e-05		248722_at	AT5G47810	0.00787362	1.30443	0.0365443		248580_at	AT5G49890	0.00439302	0.629534	0.0216796		251534_at	AT3G58510	0.000514994	-0.758341	0.0152058		248289_at	AT5G52880	0.0125623	1.05203	0.0384342		247627_at	AT5G60360	0.00872876	1.21007	0.0292464		248768_at	AT5G47700	0.00234491	-1.22547	0.0161781		247651_at	AT5G59870	0.00278382	-0.804183	0.0120438
246565_at	AT5G15530	0.000193428	-1.50026	0.000644439		248748_at	AT5G47840	0.0118053	-0.768392	0.0455782		248581_at	AT5G49900	3.39727e-06	1.81394	0.000348838		251537_at	AT3G58470	0.000726021	-0.840746	0.0169105		248293_at	AT5G53050	0.000412785	-1.06869	0.00336821		247636_at	AT5G60570	0.0150375	-0.969689	0.0404601		248792_at	AT5G47200	0.000162618	2.71735	0.00434861		247654_at	AT5G59850	0.0180862	-0.468431	0.0442607
246567_at	AT5G14950	0.0103065	0.353478	0.0178669		248749_at	AT5G47880	0.00538816	1.05133	0.0304792		248582_at	AT5G49910	0.0112847	0.741261	0.0406098		251538_at	AT3G58660	0.00364575	-1.00351	0.0331472		248302_at	AT5G53160	8.58e-06	-2.28708	0.000284177		247637_at	AT5G60600	0.00546887	1.24879	0.0227724		248796_at	AT5G47180	0.00244951	2.20075	0.016566		247668_at	AT5G60100	0.0143485	-1.17698	0.0375114
246576_at	AT1G31650	0.000221691	-1.04874	0.000715524		248764_at	AT5G47640	0.000192086	0.988523	0.00825076		248589_at	AT5G49510	0.00848355	-0.43908	0.0336868		251541_at	AT3G58750	0.00515099	0.509128	0.0387744		248303_at	AT5G53170	0.00294245	-1.18931	0.0134743		247648_at	AT5G60020	0.000377315	2.65811	0.00904349		248798_at	AT5G47190	0.00071244	-1.49053	0.00850386		247671_at	AT5G60210	0.0166456	-1.09076	0.0414893
246580_at	AT1G31770	1.95472e-05	1.5849	0.000109567		248766_at	AT5G47580	0.00336896	1.66121	0.0241336		248606_at	AT5G49448 AT5G49450	0.000862748	2.47548	0.0077389		251552_at	AT3G58700	0.00545463	-0.655178	0.0393535		248311_at	AT5G52570	0.0036741	-2.31301	0.0157477		247651_at	AT5G59870	0.00076995	-3.39079	0.0108731		248813_at	AT5G46860	0.00393538	0.829125	0.0219561		247673_at	AT5G60230	0.00114682	-1.4345	0.00692018
246584_at	AT5G14730	0.0302652	0.296729	0.0458995		248773_at	AT5G47820	0.00431264	0.856662	0.0271871		248634_at	AT5G49030	0.00021996	-0.725422	0.00337948		251575_at	AT3G58120	0.00150052	-3.55876	0.0224878		248326_at	AT5G52820	0.0101585	0.611262	0.0328229		247654_at	AT5G59850	0.00289749	-2.1268	0.0171729		248815_at	AT5G46920	0.000533068	1.92981	0.00736772		247677_at	AT5G59420	0.0120549	0.529223	0.032908
246591_at	AT5G14880	1.99082e-06	-2.97714	2.19687e-05		248796_at	AT5G47180	0.000251617	1.74262	0.00881503		248646_at	AT5G49100	3.80432e-05	1.54647	0.00124		251591_at	AT3G57680	0.000286344	1.72552	0.0128996		248329_at	AT5G52780	0.00016511	-1.8863	0.00179494		247671_at	AT5G60210	0.0172423	-1.49254	0.044058		248817_at	AT5G47020	5.3e-05	2.8902	0.00238462		247679_at	AT5G59540	0.0013817	-1.04783	0.00774839
246593_at	AT5G14790	0.00336899	1.00821	0.00674135		248799_at	AT5G47230	4.18667e-05	-3.83143	0.00519386		248656_at	AT5G48460	0.00455873	-0.665733	0.0222171		251628_at	AT3G57290	0.00122589	-0.716566	0.0207502		248330_at	AT5G52810	0.000808604	1.77212	0.0053662		247673_at	AT5G60230	0.000614379	-3.30348	0.0101836		248820_at	AT5G47060	0.00374898	1.43317	0.0214044		247689_at	AT5G59770	0.00521695	-0.862274	0.0180452
246594_at	AT5G14800	0.00293319	-0.460268	0.00600981		248819_at	AT5G47050	0.00117218	-2.59327	0.0150461		248669_at	AT5G48730	0.00724773	0.35046	0.0302954		251638_at	AT3G57490	0.00200551	-0.935969	0.0251402		248333_at	AT5G52390	0.00012632	1.54135	0.00152378		247679_at	AT5G59540	0.00996166	-1.89191	0.0315378		248826_at	AT5G47080	0.0118545	1.65613	0.0433254		247694_at	AT5G59750	0.000177268	-2.49371	0.00257189
246595_at	AT5G14780	0.000165062	-1.06659	0.000569237		248820_at	AT5G47060	0.000221576	2.59104	0.00854183		248676_at	AT5G48850	0.00416145	1.86033	0.0209365		251639_at	AT3G57560	0.00619556	-0.629383	0.0416653		248337_at	AT5G52310	1.8e-07	5.66911	3e-05		247684_at	AT5G59670	0.000232243	-3.14173	0.00765815		248828_at	AT5G47110	0.00998731	-0.848509	0.0389229		247696_at	AT5G59780	0.000850051	1.97673	0.00579554
246596_at	AT5G14740	0.0138245	0.765618	0.0230742		248825_at	AT5G47030	0.00520436	-0.608086	0.0299563		248681_at	AT5G48900	0.000343768	0.851828	0.00444699		251640_at	AT3G57450	0.0075574	0.935001	0.0456032		248338_at	AT5G52440	0.00428319	-0.951835	0.0176088		247689_at	AT5G59770	0.00198831	-2.13975	0.0146239		248835_at	AT5G47250	0.000537483	-2.09904	0.0074122		247699_at	AT5G59840	0.000714418	1.33749	0.00524929
246597_at	AT5G14760	1.13848e-09	4.76521	4.77328e-07		248834_at	AT5G47090	0.00163912	0.869349	0.0178344		248689_at	AT5G48150	0.00225718	0.793427	0.014297		251642_at	AT3G57520	0.000527805	2.40128	0.0152198		248339_at	AT5G52520	0.000876464	-1.31038	0.0056899		247692_s_at	AT5G59690 AT5G59970	0.00968813	-2.07808	0.0310269		248868_at	AT5G46780	0.00399406	-2.37248	0.0221596		247702_at	AT5G59500	0.00996784	-0.540763	0.0286599
246601_at	AT1G31710	8.63445e-05	-1.00193	0.000336505		248835_at	AT5G47250	0.0138794	-1.2992	0.0498891		248690_at	AT5G48230	0.00469941	-0.432541	0.0226484		251644_at	AT3G57540	6.67e-06	1.9806	0.00394244		248348_at	AT5G52190	0.000160863	-1.635	0.0017727		247696_at	AT5G59780	0.000643559	-4.16712	0.0103312		248879_at	AT5G46180	0.000407602	1.6991	0.00660988		247703_at	AT5G59560	0.00503943	0.816499	0.0176495
246607_at	AT5G35370	4.90893e-07	1.83882	9.48725e-06		248853_at	AT5G46570	0.00155603	-1.00605	0.0174799		248698_at	AT5G48380	0.0106091	0.523048	0.0388806		251646_at	AT3G57780	0.00378308	-0.939677	0.033808		248352_at	AT5G52300	1.36e-09	8.80688	1.81e-06		247699_at	AT5G59840	0.00603333	1.65326	0.0238883		248886_at	AT5G46110	0.00295466	-1.90186	0.0183773		247706_at	AT5G59480	2.86004e-05	3.86695	0.00137957
246611_at	AT5G35330	7.35227e-06	-1.92092	5.44094e-05		248861_at	AT5G46700	0.00363807	-2.45798	0.0251		248703_at	AT5G48430	0.00377117	-1.75754	0.0196922		251657_at	AT3G57000	0.000531276	-0.6697	0.0152198		248360_at	AT5G52430	0.00921489	-0.822943	0.0305227		247702_at	AT5G59500	0.00151536	-2.06185	0.0133871		248895_at	AT5G46330	4.78e-05	-2.09324	0.0023277		247712_at	AT5G59300	0.00484292	0.773272	0.0172065
246612_at	AT5G35320	4.96588e-06	2.03217	4.10988e-05		248862_at	AT5G46730	0.00771809	-1.93775	0.0362165		248708_at	AT5G48560	2.73525e-05	-1.39291	0.00101735		251667_at	AT3G57150	0.00185736	-0.923692	0.024237		248366_at	AT5G52510	0.00201807	1.4178	0.0102174		247712_at	AT5G59300	0.0121502	0.966162	0.0353548		248899_at	AT5G46390	0.00423234	-1.20735	0.0227376		247716_at	AT5G59350	0.0035802	-1.16192	0.0140534
246613_at	AT5G35360	0.000255921	-0.693483	0.000798894		248865_at	AT5G46790	0.000353336	-1.14339	0.00938082		248710_at	AT5G48480	0.00194703	1.1555	0.0129973		251668_at	AT3G57010	0.00458214	0.670967	0.0367061		248377_at	AT5G51720	1.07e-05	-4.88533	0.000316239		247717_at	AT5G59320	0.0018679	3.16073	0.014309		248927_at	AT5G45900	0.00302823	1.59497	0.0186871		247717_at	AT5G59320	9.27932e-06	5.38773	0.00110987
246619_at	AT5G36290	0.00838643	0.346457	0.0148651		248868_at	AT5G46780	0.00836534	-1.6083	0.0376598		248713_at	AT5G48180	0.00320578	1.36112	0.0176567		251672_at	AT3G57230	0.000287729	0.709221	0.0128996		248381_at	AT5G51830	0.00149498	1.14591	0.00828763		247718_at	AT5G59310	0.000822911	4.02013	0.0110237		248941_s_at	AT5G45460 AT5G45470	0.00454532	-2.72227	0.0236359		247718_at	AT5G59310	1.90931e-05	6.62808	0.0012572
246621_at	AT5G36230	0.00162352	-0.419566	0.00363261		248869_at	AT5G46840	0.000546556	1.01164	0.0110828		248718_at	AT5G47770	0.0129743	-0.515762	0.0447435		251688_at	AT3G56480	0.00293204	-1.34276	0.0298142		248393_at	AT5G52060	0.0169873	-0.553959	0.0482865		247720_at	AT5G59290	0.019919	0.873353	0.0482435		248942_at	AT5G45480	0.000421181	-3.16044	0.00668819		247722_at	AT5G59150	0.000668922	1.54637	0.0050608
246622_at	AT5G36250	0.000834649	-0.733937	0.00208384		248870_at	AT5G46710	4.79936e-05	-3.516	0.00523962		248727_at	AT5G47990	0.000106734	2.66974	0.00225592		251712_at	AT3G56120	0.0046527	-0.63388	0.0369993		248399_at	AT5G52010	0.00175765	-1.11832	0.00930275		247723_at	AT5G59220	0.00011216	6.04256	0.00693755		248943_s_at	AT5G45440 AT5G45490	0.00116091	-3.53216	0.0108521		247723_at	AT5G59220	1.05561e-05	7.74655	0.00112676
246627_s_at	AT1G48860 AT2G45300	2.54794e-07	1.70066	6.42348e-06		248883_at	AT5G46190	0.00144639	0.917103	0.0168286		248728_at	AT5G48000	0.000103747	2.28005	0.00222117		251714_at	AT3G56370	0.005096	-0.954853	0.0386522		248402_at	AT5G52100	2.08e-05	-2.6258	0.00047928		247725_at	AT5G59410	0.00106805	-3.16601	0.0119534		248944_at	AT5G45500	0.00153443	-1.77123	0.0126828		247725_at	AT5G59410	0.00289682	-0.836211	0.0123268
246644_at	AT5G35100	0.010028	-0.752344	0.0174244		248886_at	AT5G46110	0.0110506	-0.970465	0.0440407		248729_at	AT5G48010	1.12383e-06	4.30569	0.000221612		251737_at	AT3G56340	0.000919845	-0.688222	0.0185893		248404_at	AT5G51460	5.2e-06	-3.77981	0.000213277		247738_at	AT5G59210	0.00790245	2.72352	0.0276263		248945_at	AT5G45510	0.00463914	-1.39827	0.0239739		247727_at	AT5G59490	4.39054e-06	4.49536	0.00110987
246645_at	AT5G35080	0.0116131	0.382849	0.0198335		248888_at	AT5G46240	0.0125601	-2.67378	0.0473588		248732_at	AT5G48070	0.00062729	1.82934	0.00638146		251743_at	AT3G55890	0.00207977	1.26983	0.02564		248409_at	AT5G51540 AT5G51545	7.41e-05	-1.35488	0.00107738		247743_at	AT5G59010	0.000247966	-3.43631	0.00776908		248950_at	AT5G45390	0.0114561	-1.02875	0.0424815		247738_at	AT5G59210	0.00532955	1.02703	0.0183413
246651_at	AT5G35170	0.00340104	-1.41842	0.0067964		248901_at	AT5G46410	0.00695008	1.05005	0.0345134		248739_at	AT5G48030	0.0137952	-0.363152	0.046699		251744_at	AT3G56010	0.00588164	-0.878155	0.0407311		248410_at	AT5G51570	0.000791113	1.31835	0.00528762		247747_at	AT5G59000	0.0186774	-1.10777	0.0462856		248959_at	AT5G45630	0.000181514	3.43362	0.00452751		247741_at	AT5G58960	0.00147668	-1.73363	0.00804775
246653_at	AT5G35200	2.94878e-05	-0.889203	0.00014866		248905_at	AT5G46250	0.012975	0.462429	0.0481819		248744_at	AT5G48250	7.23754e-06	2.01461	0.000504237		251746_at	AT3G56060	0.00545307	0.450606	0.0393535		248419_at	AT5G51550	0.000776604	-1.92963	0.00521658		247754_at	AT5G59080	0.0024808	-2.39215	0.0160195		248961_at	AT5G45650	0.00444149	-1.60858	0.0232874		247743_at	AT5G59010	0.000128169	-2.39924	0.00219477
246654_s_at	AT5G35210 AT5G35220	0.0106956	-0.372351	0.0184453		248907_at	AT5G46340	0.000121552	1.48525	0.0073171		248764_at	AT5G47640	0.00184861	1.29588	0.0126		251752_at	AT3G55740	0.00311496	0.987783	0.0305903		248420_at	AT5G51560	0.000112574	-1.77847	0.00141842		247765_at	AT5G58860	0.0181899	2.61071	0.0455279		248962_at	AT5G45680	0.000493866	-2.09949	0.00720116		247745_at	AT5G59030	0.0163905	0.75365	0.0410328
246673_at	AT5G30510	0.000141586	-1.17372	0.000502004		248910_at	AT5G45820	3.43235e-05	-1.93659	0.00492689		248768_at	AT5G47700	0.0137891	0.397992	0.046699		251762_at	AT3G55800	0.00444656	-1.04406	0.0363342		248446_at	AT5G51140	0.00551436	-0.939002	0.0210509		247768_at	AT5G58900	0.00164886	-1.9269	0.0136937		248968_at	AT5G45280	0.000516206	1.52301	0.00728657		247747_at	AT5G59000	0.00624934	-1.09665	0.020586
246681_at	AT5G33280	0.000122516	-2.36025	0.000447359		248912_at	AT5G45670	0.0112702	-2.46783	0.0445006		248773_at	AT5G47820	0.00055382	-1.02465	0.00595956		251766_at	AT3G55890 AT3G55910	0.000399373	1.88289	0.0141182		248451_at	AT5G51180	0.00652316	-0.891679	0.0237177		247770_at	AT5G58930	0.00438943	-1.56458	0.0204681		248969_at	AT5G45310	6.21e-05	2.60379	0.00261612		247751_at	AT5G59050	0.000623232	2.50001	0.00484358
246682_at	AT5G33290	0.00199954	-0.720115	0.00434102		248920_at	AT5G45930	0.00756321	-0.983246	0.0357685		248779_at	AT5G47720	0.000369434	-1.65934	0.00466523		251768_at	AT3G55940	0.00185742	1.20409	0.024237		248460_at	AT5G50915	1.58e-06	-2.50347	0.000103165		247775_at	AT5G58690	0.000342437	2.67277	0.00865774		248983_at	AT5G45130	0.000770792	1.18047	0.00880938		247754_at	AT5G59080	0.00130669	-1.10924	0.00749339
246699_at	AT5G27990	0.00285539	-0.629348	0.00588158		248921_at	AT5G45950	0.0113361	-2.44695	0.0446292		248790_at	AT5G47450	0.00477965	-2.00916	0.0229414		251770_at	AT3G55970	0.00545571	2.86796	0.0393535		248465_at	AT5G51200	0.000395019	-1.34998	0.00326702		247776_at	AT5G58700	0.000677384	2.97292	0.0103941		248985_at	AT5G45160	0.000711203	1.43766	0.00849756		247760_at	AT5G59130	2.98233e-05	-2.94608	0.00138184
246701_at	AT5G28020	8.77308e-05	-0.881839	0.000340468		248942_at	AT5G45480	0.00565698	-1.98357	0.0312406		248793_at	AT5G47240	0.00058018	-1.2266	0.00609367		251775_s_at	AT2G39800 AT3G55610	4.91e-05	1.39761	0.007172		248466_at	AT5G50720	7.35e-05	2.73769	0.00107539		247783_at	AT5G58800	0.018388	1.10829	0.0458132		248986_at	AT5G45170	0.00494862	-0.801917	0.024885		247770_at	AT5G58930	0.00430056	-0.829956	0.015853
246702_at	AT5G28050	2.66705e-05	-0.914307	0.000138124		248950_at	AT5G45390	0.0102387	-0.792299	0.041986		248794_at	AT5G47220	0.000259148	4.04141	0.00373146		251780_s_at	AT3G55290 AT3G55310	0.000294393	1.94739	0.0128996		248467_at	AT5G50800	3.03e-06	3.14157	0.000150171		247788_at	AT5G58730	0.000572227	3.03067	0.0100257		249002_at	AT5G44520	0.00240356	-1.81478	0.0164314		247775_at	AT5G58690	1.98769e-05	3.08796	0.00128017
246708_at	AT5G28150	2.26511e-06	1.44191	2.38953e-05		248952_at	AT5G45410	0.00621682	-0.695456	0.032542		248797_at	AT5G47210	0.00697708	-0.463923	0.029431		251784_at	AT3G55330	0.00403262	-0.886235	0.0347926		248486_at	AT5G51060	0.000407872	2.57667	0.00334439		247790_at	AT5G58720	0.00369255	1.81346	0.0189732		249007_at	AT5G44650	0.0129372	-0.798923	0.0458695		247776_at	AT5G58700	0.0155799	2.07302	0.0396495
246724_at	AT5G29000	3.08397e-05	0.906885	0.000153369		248958_at	AT5G45590	0.0110294	-0.875551	0.0440003		248798_at	AT5G47190	0.0145468	0.555711	0.0485054		251785_at	AT3G55130	0.003304	0.772711	0.0316924		248491_at	AT5G51010	0.000276907	-2.25082	0.00254093		247791_at	AT5G58710	0.0192235	-1.00838	0.0471113		249010_at	AT5G44580	0.00105024	-1.71811	0.0102344		247780_at	AT5G58770	0.000478101	4.52865	0.00421594
246728_at	AT5G28040	3.62169e-06	1.6287	3.30159e-05		248959_at	AT5G45630	0.00764341	1.49402	0.0360163		248799_at	AT5G47230	0.0131025	1.52924	0.0450568		251789_at	AT3G55450	0.00014187	1.22121	0.0109688		248492_at	AT5G51040	0.000367765	1.07336	0.0031125		247793_at	AT5G58650	0.00602508	1.19574	0.0238772		249011_at	AT5G44670	0.000121949	2.68492	0.00363542		247783_at	AT5G58800	0.00747785	0.680498	0.0234103
246730_at	AT5G28060	0.00168336	-1.11429	0.00374482		248961_at	AT5G45650	0.00339826	-2.84779	0.0242265		248801_at	AT5G47370	0.00317688	0.795201	0.0175783		251791_at	AT3G55500	0.000223743	2.50786	0.0121426		248493_at	AT5G51100	0.000157626	-1.25031	0.00175649		247795_at	AT5G58620	0.00483723	1.5249	0.021383		249016_at	AT5G44750	0.00937538	1.16766	0.037489		247788_at	AT5G58730	0.00479691	1.10481	0.0170752
246735_at	AT5G27670	1.73097e-06	-1.91119	1.99653e-05		248962_at	AT5G45680	0.00535926	-1.38012	0.0304458		248809_at	AT5G47520	0.013361	-0.447054	0.0457377		251800_at	AT3G55510	0.0015632	-1.01177	0.022809		248495_at	AT5G50780	0.000194756	1.40505	0.00197961		247801_at	AT5G58560	0.0167447	-0.867229	0.0431823		249029_at	AT5G44870	0.000467882	-1.20007	0.00700012		247790_at	AT5G58720	0.00787422	0.627059	0.024224
246738_at	AT5G27740	2.4948e-06	-1.91565	2.55227e-05		248964_at	AT5G45340	0.000385144	-1.85463	0.00968551		248811_at	AT5G47310	0.0145635	-0.404445	0.0485476		251830_at	AT3G55010	0.00523378	-1.63646	0.0388835		248502_at	AT5G50450	0.00296645	-1.94892	0.0135562		247808_at	AT5G58190	0.0105745	1.08146	0.0325019		249033_at	AT5G44920	0.000986589	-1.3017	0.00996915		247792_at	AT5G58787	0.00160453	-1.14097	0.00842995
246745_at	AT5G27770	0.00144898	-0.565187	0.00330439		248969_at	AT5G45310	0.000150774	3.11899	0.00746644		248814_at	AT5G46910	0.00266839	0.761092	0.0158248		251839_at	AT3G54950	0.00673389	0.490206	0.0431358		248505_at	AT5G50360	6.03e-05	3.3218	0.000935948		247812_at	AT5G58390	0.0009296	-3.14774	0.0114495		249045_at	AT5G44380	0.00694727	-1.18044	0.0307445		247793_at	AT5G58650	0.0129824	1.12812	0.0347336
246746_at	AT5G27820	0.00914551	-0.383651	0.0160421		248970_at	AT5G45380	0.000317364	1.34353	0.00923129		248818_at	AT5G47040	0.00982806	0.513457	0.0369975		251847_at	AT3G54640	0.00605911	1.02819	0.0412336		248506_at	AT5G50370	0.0011546	0.8391	0.00685668		247815_at	AT5G58420	0.00650283	-1.6059	0.0249137		249052_at	AT5G44420	4.29e-06	-7.46831	0.000846686		247794_at	AT5G58670	0.00280507	0.901989	0.0120828
246747_at	AT5G27700	0.000399926	-0.683144	0.00114417		248983_at	AT5G45130	0.00216332	0.739736	0.0198053		248820_at	AT5G47060	2.25364e-05	1.42275	0.000901712		251852_at	AT3G54750	0.00895264	-0.708784	0.0498591		248509_at	AT5G50335	0.0175398	-1.68748	0.0495083		247816_at	AT5G58260	0.00486863	-2.73257	0.0214275		249059_at	AT5G44530	5.84e-05	-2.1401	0.00252347		247795_at	AT5G58620	3.01381e-06	5.00143	0.00110987
246755_at	AT5G27920	8.35713e-07	-1.64872	1.2873e-05		248986_at	AT5G45170	0.00173096	-0.733988	0.0182765		248821_at	AT5G47070	0.00712	1.56112	0.029897		251856_at	AT3G54720	0.00140781	-0.939626	0.0218256		248515_at	AT5G50530 AT5G50640	0.00485718	-0.849788	0.0192234		247819_at	AT5G58350	0.00673029	2.55248	0.0253555		249064_at	AT5G44250	0.00121151	1.37104	0.0111769		247800_at	AT5G58570	0.000210611	3.0973	0.00280184
246758_at	AT5G27850	4.32055e-05	-0.873678	0.000198533		248994_at	AT5G45250	0.000631192	1.11011	0.0115855		248844_s_at	AT5G46890 AT5G46900	0.00535476	-3.22411	0.0247671		251869_at	AT3G54500	5.64e-05	-1.22324	0.00763754		248517_at	AT5G50550 AT5G50650	0.0174212	0.724226	0.0492743		247820_at	AT5G58380	0.00101901	2.89199	0.0118439		249065_at	AT5G44260	0.00619278	1.76276	0.0286874		247801_at	AT5G58560	0.00946089	0.746933	0.0277143
246763_at	AT5G27150	1.63647e-05	-1.69878	9.60403e-05		249027_at	AT5G44790	0.000234427	1.59995	0.00861007		248845_at	AT5G46470	0.00168877	-1.18031	0.0119329		251879_at	AT3G54200	3.71e-05	1.40267	0.00644396		248523_s_at	AT5G50580 AT5G50680	0.013291	0.608488	0.0400714		247826_at	AT5G58480	0.00024182	-3.69207	0.00774581		249071_at	AT5G44050	0.00193906	-1.53377	0.0145418		247811_at	AT5G58430	0.0038936	-1.08628	0.0148601
246767_at	AT5G27395	2.98574e-05	1.39459	0.000149962		249037_at	AT5G44130	9.15563e-05	-2.64833	0.00669031		248862_at	AT5G46730	0.00551907	0.714706	0.0251588		251899_at	AT3G54400	0.000275328	-1.57911	0.0128996		248526_at	AT5G50740	0.00504073	-1.06867	0.01978		247835_at	AT5G57910	0.000359117	3.73966	0.00888013		249073_at	AT5G44020	0.0034234	-2.85556	0.0200954		247812_at	AT5G58390	0.00178428	-2.15253	0.00903755
246768_at	AT5G27400	6.44583e-06	-1.69238	4.96467e-05		249049_at	AT5G44340	0.00170281	-1.05754	0.0181876		248865_at	AT5G46790	9.25468e-06	-1.97338	0.000548394		251916_at	AT3G53960	0.00397766	0.926589	0.0346143		248527_at	AT5G50740	0.00120651	-1.11404	0.00709463		247841_at	AT5G58040	0.0180705	3.14917	0.0453333		249074_at	AT5G44080	0.00686934	0.843346	0.0305123		247814_at	AT5G58310	0.00240718	-1.03691	0.0109562
246772_at	AT5G27490	0.000106396	1.50991	0.000399328		249052_at	AT5G44420	0.00708192	-4.45827	0.0347273		248879_at	AT5G46180	0.00299018	0.932078	0.0169751		251921_at	AT3G53890	0.00260387	-0.553738	0.0285267		248530_at	AT5G49945	0.00317694	0.981735	0.0142487		247845_at	AT5G58090	0.0047194	-2.86405	0.0211271		249078_at	AT5G44070	5.83e-05	-2.11491	0.00252347		247816_at	AT5G58260	0.00383461	-0.714253	0.01471
246777_at	AT5G27420	5.68893e-08	-2.84092	3.02603e-06		249060_at	AT5G44560	0.00628962	-1.43354	0.0327642		248883_at	AT5G46190	0.00633177	-0.676421	0.0276732		251928_at	AT3G53980	4.68e-05	2.03337	0.0071011		248531_at	AT5G49950	0.00915446	0.728891	0.030415		247848_at	AT5G58120	0.0162512	1.9882	0.0423562		249079_at	AT5G43930	0.000806372	1.50829	0.00903452		247819_at	AT5G58350	0.0144469	0.834011	0.0376783
246778_at	AT5G27450	0.00260527	-0.437653	0.0054374		249063_at	AT5G44110	7.15182e-05	-3.65742	0.00587037		248885_at	AT5G46150	6.38327e-05	-1.10691	0.0016739		251936_at	AT3G53700	0.00842443	-0.936871	0.0484768		248535_at	AT5G50120	0.0119162	-0.874044	0.0368716		247851_at	AT5G58070	0.00265032	1.69168	0.0164454		249109_at	AT5G43700	0.00920478	-1.84331	0.0370541		247820_at	AT5G58380	0.000812665	1.79693	0.00564406
246779_at	AT5G27520	2.03352e-06	1.5086	2.22067e-05		249064_at	AT5G44250	0.00677355	0.812986	0.0341234		248886_at	AT5G46110	9.00968e-05	-1.79235	0.00204663		251954_at	AT3G53668 AT3G53670	0.00239557	1.06201	0.0274198		248544_at	AT5G50240	0.000187511	2.04377	0.00193052		247859_at	AT5G58410	0.0175993	1.38827	0.0445804		249117_at	AT5G43840	8.37e-08	5.34538	0.000172431		247822_at	AT5G58440	0.0113522	-0.680025	0.031653
246780_at	AT5G27470	9.30544e-05	-0.816716	0.000358113		249065_at	AT5G44260	0.00961345	1.14782	0.0404019		248890_at	AT5G46270	2.66719e-06	-1.62617	0.000304974		251959_at	AT3G53410	0.00696066	0.596668	0.0436507		248551_at	AT5G50200	0.00525083	1.27468	0.0203649		247860_at	AT5G58240	0.00790855	-1.09365	0.0276335		249118_at	AT5G43870	9.61e-05	-2.18127	0.00327172		247823_at	AT5G58450	0.000533498	-1.24656	0.0044772
246785_at	AT5G27380	0.00397018	0.481231	0.00777301		249066_at	AT5G43920	0.00816733	0.78768	0.037304		248891_at	AT5G46280	0.0017528	-0.60874	0.012163		251969_at	AT3G53130	0.00168755	-1.27116	0.0233528		248558_at	AT5G49990	0.000202154	1.7143	0.00201748		247862_at	AT5G58250	0.00306462	-2.65365	0.0175867		249120_at	AT5G43750	0.00553238	-3.09268	0.0266372		247826_at	AT5G58480	0.000934619	-1.21387	0.00613053
246789_at	AT5G27600	0.00949328	-0.376359	0.0165794		249073_at	AT5G44020	0.000167597	-4.31931	0.00769809		248913_at	AT5G45760	0.00600458	-0.518384	0.026691		251973_at	AT3G53180	0.00227651	1.08019	0.026651		248560_at	AT5G49970	0.0024228	-0.80375	0.0116559		247863_at	AT5G57890 AT5G57900	0.000323427	2.89979	0.00849244		249122_at	AT5G43850	4.5e-05	1.88783	0.00226671		247829_at	AT5G58520	0.000110134	-2.00676	0.00205264
246793_at	AT5G27210	0.00269295	-0.597143	0.00559313		249074_at	AT5G44080	0.00287207	0.894222	0.0223641		248923_at	AT5G45940	4.74661e-05	-1.23956	0.00140136		251982_at	AT3G53190	0.00557096	-1.00841	0.039842		248566_s_at	AT5G49730 AT5G49740	1.99e-05	-2.3447	0.000467178		247880_at	AT5G57780	6.17e-05	-5.43016	0.00639386		249125_at	AT5G43450	0.00182253	1.89227	0.0141734		247835_at	AT5G57910	9.35994e-06	3.47054	0.00110987
246799_at	AT5G26940	0.000761309	-1.25279	0.00193651		249079_at	AT5G43930	0.000406496	1.21426	0.00978203		248942_at	AT5G45480	0.000141725	-1.10583	0.00267745		251987_at	AT3G53280	0.00411282	0.49784	0.0350057		248576_at	AT5G49810	0.00938972	0.563062	0.0309433		247881_at	AT5G57700	0.000225628	-4.31002	0.00751091		249133_at	AT5G43130	0.00432565	1.53464	0.0229578		247841_at	AT5G58040	0.0063265	0.932652	0.0207082
246818_at	AT5G27270	1.35111e-06	-1.89268	1.73173e-05		249081_at	AT5G44090	0.0132436	0.451473	0.0487292		248943_s_at	AT5G45440 AT5G45490	0.0102237	-0.507624	0.0379079		251995_at	AT3G52940	0.00893423	-0.725825	0.0498591		248579_at	AT5G49880	0.000559855	1.13589	0.00419594		247882_at	AT5G57785	0.00718952	-1.9477	0.0261914		249140_at	AT5G43190	0.0102058	0.639952	0.0394266		247845_at	AT5G58090	0.0013193	-1.01187	0.00752883
246821_at	AT5G26920	9.17527e-07	-3.56536	1.35929e-05		249085_at	AT5G44170	0.0117035	0.719455	0.0453986		248959_at	AT5G45630	0.0105186	0.48518	0.0386079		252009_at	AT3G52800	0.0067533	0.751883	0.0431799		248582_at	AT5G49910	0.00488239	-1.28834	0.0192977		247889_at	AT5G57930	0.0136613	-1.25562	0.0381181		249148_at	AT5G43260	0.00129588	1.98911	0.0116503		247848_at	AT5G58120	0.00645246	-1.38256	0.0209907
246825_at	AT5G26260	0.000761286	0.930724	0.00193651		249086_at	AT5G44180	0.00681941	0.570477	0.0342434		248961_at	AT5G45650	0.00402793	-1.65045	0.020532		252011_at	AT3G52720	0.00398307	-1.29627	0.0346143		248591_at	AT5G49650	0.0147404	0.599849	0.0432751		247898_at	AT5G57360	0.00491992	1.2964	0.0215571		249161_at	AT5G42790	0.00736124	0.861222	0.0319627		247853_at	AT5G58140	0.0197991	-1.15091	0.0474072
246829_at	AT5G26570	0.00113475	-0.945694	0.00268752		249093_at	AT5G43880	0.00814676	-0.609237	0.0372779		248970_at	AT5G45380	6.635e-06	-2.74955	0.000475434		252031_at	AT3G52140	0.00108048	-0.856601	0.0201375		248592_at	AT5G49280	0.00511054	0.877261	0.0200081		247900_at	AT5G57290	0.00756034	-1.80178	0.0269411		249162_at	AT5G42765	0.00494684	-1.20423	0.024885		247862_at	AT5G58250	0.00398047	-1.19477	0.0150669
246830_at	AT5G26360	0.0251757	-0.273512	0.0390861		249109_at	AT5G43700	0.00828187	-1.11569	0.0374669		248972_at	AT5G45010	0.0108909	-0.615363	0.0395745		252048_at	AT3G52500	0.00843468	-0.633782	0.0484836		248594_at	AT5G49210	0.00662777	0.707534	0.0240107		247902_at	AT5G57350	0.00050573	2.82987	0.00975003		249165_at	AT5G42810	0.000624472	2.39802	0.00804696		247863_at	AT5G57890 AT5G57900	0.000341987	2.02294	0.00352048
246831_at	AT5G26340	1.15471e-06	1.63916	1.56895e-05		249117_at	AT5G43840	6.42535e-05	6.42262	0.00557981		248979_at	AT5G45080	0.000161965	-1.83508	0.00287129		252076_at	AT3G51660	0.0052162	1.0495	0.0388835		248607_at	AT5G49480	0.00434369	1.77789	0.0178087		247903_at	AT5G57340	0.000203082	-2.7463	0.00744261		249167_at	AT5G42860	0.000916667	-2.58687	0.00952818		247864_s_at	AT1G24807 AT1G24909 AT1G25083 AT1G25155 AT1G25220 AT5G57890	0.00066166	1.30082	0.00502492
246832_at	AT5G26600	0.00023445	0.881461	0.000747445		249118_at	AT5G43870	0.000225742	-1.5578	0.00854183		248981_at	AT5G45110	1.85104e-05	1.64083	0.000840262		252079_at	AT3G51630 AT3G51632	0.00175487	0.706977	0.023853		248613_at	AT5G49555	0.0141859	0.691496	0.0420491		247908_at	AT5G57440	0.00119769	-4.12148	0.0123157		249168_at	AT5G42870	0.0108356	0.871564	0.0409505		247880_at	AT5G57780	3.53908e-05	-4.07002	0.00138184
246840_at	AT5G26610	0.000362844	0.668134	0.0010567		249120_at	AT5G43750	0.0111572	-1.27724	0.0442889		248986_at	AT5G45170	0.00608115	-0.788619	0.0268984		252097_at	AT3G51090	8.07e-05	1.12355	0.0086266		248619_at	AT5G49630	0.000117652	-2.00457	0.001453		247910_at	AT5G57410	0.00225947	1.95135	0.0154552		249171_at	AT5G42940	0.00451876	1.24699	0.0235652		247881_at	AT5G57700	0.00145174	-1.03379	0.00799527
246845_at	AT5G26710	0.00108801	0.639625	0.00259684		249121_at	AT5G43830	0.0115741	-0.594388	0.0451511		249016_at	AT5G44750	0.00171022	-1.3218	0.0120207		252102_at	AT3G50970	2.33e-05	2.92	0.00515954		248622_at	AT5G01980 AT5G49360	7.07e-05	-3.95036	0.00105241		247912_at	AT5G57480	0.000265921	4.37158	0.00788227		249172_at	AT5G42950	0.0114862	0.744773	0.0425372		247882_at	AT5G57785	0.00140588	-2.1303	0.00783996
246847_at	AT5G26820	1.91324e-06	-1.38732	2.13883e-05		249123_at	AT5G43760	0.00396671	-1.42495	0.0261768		249027_at	AT5G44790	0.00490186	0.62444	0.0233258		252114_at	AT3G51450	0.000349042	2.27133	0.0133743		248624_at	AT5G48790	4.17e-05	-2.12871	0.000749153		247918_at	AT5G57610	0.000115827	3.241	0.00693755		249174_at	AT5G42900	0.000375499	4.90457	0.0064011		247884_at	AT5G57800	0.000507632	2.91018	0.00436627
246849_at	AT5G26850	2.19796e-05	-1.78487	0.000119512		249130_at	AT5G43100	0.000329027	0.846277	0.00927592		249029_at	AT5G44870	0.0132374	1.15824	0.0454028		252115_at	AT3G51600	0.0024603	-0.86078	0.0278723		248625_at	AT5G48880	3.11e-06	3.49427	0.000152505		247923_at	AT5G57490	0.00029011	-2.79864	0.0082382		249175_at	AT5G42970	0.00230287	1.11795	0.0160264		247889_at	AT5G57930	0.00286318	-0.774476	0.0122195
246852_at	AT5G26880	0.00111083	-0.515183	0.00263973		249164_at	AT5G42820	0.000302386	1.26885	0.00920834		249037_at	AT5G44130	1.68557e-07	-5.24692	0.000135366		252126_at	AT3G50950	0.00752651	0.864481	0.0455084		248626_at	AT5G48940	0.00276843	1.19351	0.0128542		247924_at	AT5G57655	0.0174057	1.9153	0.0442244		249178_at	AT5G42890	0.0141774	0.77088	0.0488645		247891_at	AT5G57960	0.00728956	-0.891666	0.0229829
246854_at	AT5G26200	3.18544e-05	1.71706	0.000157161		249187_at	AT5G43060	0.00160156	-1.34786	0.017658		249042_at	AT5G44350	8.91154e-05	2.97143	0.00203421		252132_at	AT3G50790	0.00200113	-0.920646	0.0251116		248634_at	AT5G49030	0.00556727	-0.892081	0.0211871		247926_at	AT5G57280	0.0101775	-1.06376	0.0318639		249180_at	AT5G43010	0.00308966	0.972692	0.0188575		247901_at	AT5G57300	0.000517629	1.30471	0.00441828
246856_at	AT5G26210	0.000761505	-0.780763	0.00193651		249190_at	AT5G42750	0.00686583	-0.746425	0.0342874		249046_at	AT5G44400	0.01265	1.33192	0.0439031		252133_at	AT3G50900	0.00166096	1.46488	0.0230916		248656_at	AT5G48460	0.00137038	-1.77312	0.00780175		247929_at	AT5G57330	0.00938281	-1.15827	0.0305387		249191_at	AT5G42760	0.0126443	-1.48607	0.0451785		247903_at	AT5G57340	0.008268	-0.851321	0.0251482
246858_at	AT5G25930	0.00131312	0.632598	0.00304085		249191_at	AT5G42760	0.0136039	-1.94879	0.0494457		249047_at	AT5G44410	0.000648497	-1.41253	0.00653624		252167_at	AT3G50560	2.37e-05	-2.0004	0.00515954		248679_at	AT5G48830	0.00120324	-1.30352	0.00708584		247930_at	AT5G57060	0.0182617	1.05795	0.045641		249195_s_at	AT5G42500 AT5G42510	0.00086006	2.94097	0.00928555		247908_at	AT5G57440	0.0142331	-0.525786	0.0372543
246861_at	AT5G25890	4.0702e-07	2.4707	8.44541e-06		249199_at	AT5G42520	0.0010942	1.07023	0.0146512		249049_at	AT5G44340	0.000513825	-0.596914	0.0057441		252179_at	AT3G50760	0.00187135	1.14929	0.0243235		248683_at	AT5G48490	4e-05	-2.65607	0.000724438		247931_at	AT5G57040	0.00961835	1.72586	0.0308746		249196_at	AT5G42560	0.00468547	1.40339	0.0241025		247912_at	AT5G57480	0.000493201	1.57049	0.00429269
246862_at	AT5G25760	0.0104993	0.368568	0.0181459		249211_at	AT5G42680	0.00532932	-1.2441	0.0303693		249059_at	AT5G44530	0.00247413	-0.536421	0.0151346		252183_at	AT3G50740	0.0031989	0.682078	0.0310409		248684_at	AT5G48485	5.11e-08	-4.11236	1.25e-05		247935_at	AT5G56940	0.0168643	-1.23412	0.0433785		249204_at	AT5G42570	0.00143751	1.96727	0.012166		247918_at	AT5G57610	0.00501612	2.12708	0.0175975
246864_at	AT5G25900	0.000295883	-0.839465	0.000896779		249214_at	AT5G42720	0.00139986	-1.15804	0.016506		249060_at	AT5G44560	0.000871304	-0.728318	0.00777441		252199_at	AT3G50270	0.00501811	-0.753094	0.0383527		248688_at	AT5G48220	0.000179563	-1.35772	0.00187937		247936_at	AT5G57030	0.0065811	-1.77841	0.0250317		249211_at	AT5G42680	0.00115516	-1.68261	0.0108237		247923_at	AT5G57490	0.00261146	-1.07343	0.0115653
246884_at	AT5G26220	2.0902e-10	7.12449	3.22354e-07		249215_at	AT5G42800	0.00209517	6.36178	0.0194675		249061_at	AT5G44550	0.000212524	-2.35948	0.00330851		252213_at	AT3G50210	0.000693982	1.03042	0.0166334		248696_at	AT5G48360	0.000192448	-1.6247	0.00196462		247943_at	AT5G57170	0.0011152	-3.20001	0.0120579		249215_at	AT5G42800	0.00201841	4.3842	0.0148033		247925_at	AT5G57560	0.000465878	-2.30245	0.00417292
246891_at	AT5G25490	1.99439e-05	-1.46532	0.00011127		249216_at	AT5G42240	0.00579037	-0.702607	0.0315556		249071_at	AT5G44050	1.51101e-06	3.97854	0.000238883		252214_at	AT3G50260	0.000370418	2.21476	0.0139015		248708_at	AT5G48560	0.00859643	1.1722	0.029002		247946_at	AT5G57180	0.00327981	-2.40545	0.0181839		249216_at	AT5G42240	0.00501396	-1.94644	0.0250371		247926_at	AT5G57280	0.0172658	0.543869	0.042733
246895_at	AT5G25540	0.000272976	0.671624	0.00084161		249229_at	AT5G42090	0.00493933	0.785635	0.0290019		249073_at	AT5G44020	0.000353469	-1.3356	0.00451116		252231_at	AT3G49720	0.00229525	-0.873926	0.0266642		248710_at	AT5G48480	0.000994293	1.41196	0.00619314		247949_at	AT5G57220	0.000121109	-3.19855	0.00696235		249230_at	AT5G42070	0.000510144	-2.10155	0.00723499		247930_at	AT5G57060	0.0110482	0.839659	0.0309495
246901_at	AT5G25630	0.00050012	-2.02918	0.00137891		249232_at	AT5G42080	0.00990388	0.946831	0.0411255		249081_at	AT5G44090	0.004784	0.466367	0.0229414		252234_at	AT3G49780	0.00408093	1.61125	0.0349023		248713_at	AT5G48180	0.0110427	0.985179	0.035028		247955_at	AT5G56950	0.00520536	-2.04012	0.0221997		249232_at	AT5G42080	0.00881288	1.53442	0.0360949		247931_at	AT5G57040	0.00769246	0.660091	0.0238461
246906_at	AT5G25475	2.64299e-07	-2.48524	6.53849e-06		249233_at	AT5G42150	0.00555676	-0.789995	0.0309443		249086_at	AT5G44180	0.00884468	0.557128	0.0345661		252256_at	AT3G49430	0.00878385	-0.529014	0.0494205		248717_at	AT5G48175	0.00918515	1.00474	0.0304761		247957_at	AT5G57050	1.73e-05	5.4349	0.00573877		249234_at	AT5G42200	0.00085365	2.20621	0.00924968		247933_at	AT5G56980	0.00116705	3.06563	0.0069784
246908_at	AT5G25610	4.53334e-06	2.89083	3.86673e-05		249234_at	AT5G42200	0.00247242	1.11557	0.0209644		249096_at	AT5G43910	0.000152449	-1.25577	0.00278924		252265_at	AT3G49620	0.00179316	4.28734	0.023942		248721_at	AT5G47780	0.000646599	-1.00266	0.00464281		247963_at	AT5G56590	0.00124756	-2.36909	0.0124836		249237_at	AT5G42050	0.0002422	2.39856	0.00525834		247943_at	AT5G57170	0.000808877	-1.16109	0.0056358
246909_at	AT5G25770	2.29828e-07	-1.84751	6.17273e-06		249235_at	AT5G42100	0.0133256	-0.456238	0.0488943		249097_at	AT5G43520	0.000375969	-1.3812	0.00470526		252269_at	AT3G49580	0.00702107	1.63198	0.0437321		248722_at	AT5G47810	0.000389158	1.36807	0.00323193		247965_at	AT5G56540	0.0138047	1.0287	0.0383282		249239_at	AT5G41990 AT5G41992	0.00635461	1.00681	0.0291441		247944_at	AT5G57100	0.000667217	1.4476	0.00505432
246911_at	AT5G25810	1.94572e-07	2.66521	5.63224e-06		249253_at	AT5G42060	0.00920201	0.582056	0.0394773		249101_at	AT5G43580	4.8276e-06	4.38068	0.000422292		252270_at	AT3G49560	0.0025659	-0.68749	0.0283423		248726_at	AT5G47960	0.00200143	1.49132	0.0101675		247977_at	AT5G56850	0.0110362	-1.44107	0.0334407		249240_at	AT5G42220	0.00209888	0.878721	0.0151404		247946_at	AT5G57180	0.000423943	-2.10899	0.00395989
246917_at	AT5G25280	7.40277e-06	2.05397	5.46947e-05		249283_at	AT5G41800	0.00732188	0.946889	0.035225		249103_at	AT5G43600	0.00136351	-1.28239	0.0103616		252272_at	AT3G49670	0.00554235	-1.84597	0.0397246		248729_at	AT5G48010	0.00120541	1.60074	0.00709164		247978_at	AT5G56710	0.0082096	-2.14508	0.028194		249242_at	AT5G42250	0.000381377	-1.99769	0.0064133		247949_at	AT5G57220	0.00243597	-3.81032	0.0110369
246922_at	AT5G25110	5.87063e-08	4.56316	3.02603e-06		249288_at	AT5G41050	0.000906021	-2.40516	0.0135047		249109_at	AT5G43700	0.00309736	0.540391	0.0173696		252277_at	AT3G49470	0.0056198	-1.01293	0.03997		248732_at	AT5G48070	1.55e-05	2.79849	0.000407675		247979_at	AT5G56750	0.000450709	3.22687	0.00955982		249244_at	AT5G42270	0.00113693	1.22274	0.0107452		247954_at	AT5G56870	3.52231e-05	-3.80594	0.00138184
246926_at	AT5G25240	0.00180464	-0.918221	0.00397114		249290_at	AT5G41060	0.00306979	-1.76431	0.022964		249125_at	AT5G43450	0.000561912	1.53344	0.00598573		252280_at	AT3G49260	6.52e-05	-1.31402	0.00781034		248748_at	AT5G47840	0.000194291	-1.54429	0.00197823		247980_at	AT5G56860	0.0117606	-1.53533	0.034756		249251_at	AT5G42000	0.00100843	1.14427	0.0100665		247957_at	AT5G57050	5.87475e-06	5.19415	0.00110987
246927_s_at	AT5G25250 AT5G25260	1.06494e-05	-1.69186	7.01222e-05		249293_at	AT5G41260	0.00432771	1.40065	0.0272534		249126_at	AT5G43380	3.12315e-06	3.2875	0.000338093		252287_at	AT3G49080	0.000894889	-1.29262	0.0182387		248749_at	AT5G47880	1.43e-06	2.40534	9.64e-05		247984_s_at	AT5G56650 AT5G56660	0.0199524	-0.845713	0.0482925		249266_at	AT5G41670	0.00100298	-1.14967	0.0100331		247977_at	AT5G56850	0.000812888	-1.90359	0.00564406
246930_at	AT5G25220	0.000311735	-1.70422	0.000936769		249309_at	AT5G41410	0.00941467	0.675219	0.0398958		249136_at	AT5G43180	0.000181115	-1.57586	0.00305702		252291_s_at	AT3G49110 AT3G49120	0.00695323	1.13104	0.0436269		248756_at	AT5G47560	0.000777002	1.22104	0.00521658		247985_at	AT5G56790	0.0095749	-1.45354	0.0308496		249283_at	AT5G41800	0.00111148	1.62969	0.0106136		247978_at	AT5G56710	0.0134	-0.56103	0.0356146
246933_at	AT5G25160	1.65723e-06	1.8276	1.93381e-05		249313_at	AT5G41560	0.00323886	0.802006	0.0236674		249144_at	AT5G43270	0.00294127	-1.03191	0.0168009		252315_at	AT3G48690	0.00531269	0.728033	0.0389879		248760_at	AT5G47570	0.00680582	0.685543	0.0244466		247989_at	AT5G56350	0.00341688	1.70863	0.0184483		249320_at	AT5G40910	0.0142242	-1.81365	0.0489695		247979_at	AT5G56750	0.00100375	2.07905	0.00640861
246935_at	AT5G25350	1.44195e-06	2.44576	1.77964e-05		249316_s_at	AT5G41220 AT5G41240	0.00221803	0.913401	0.0199724		249149_at	AT5G43320	0.0012177	-0.675132	0.00963891		252317_at	AT3G48720	0.00350619	-0.888807	0.032699		248766_at	AT5G47580	0.00128928	1.04816	0.00745299		247992_at	AT5G56520	0.00153051	1.9414	0.0134149		249322_at	AT5G40930	0.00316077	1.10097	0.0191356		247980_at	AT5G56860	0.00417372	-1.78613	0.0155528
246936_at	AT5G25360	0.000992127	0.813485	0.00240389		249318_at	AT5G40870	0.00614442	0.652786	0.0323977		249158_at	AT5G43430	0.00315769	0.493909	0.0175312		252318_at	AT3G48730	0.00728065	-0.701104	0.044675		248778_at	AT5G47940	0.0139582	0.91474	0.0415931		247997_at	AT5G56180	0.00542245	2.10105	0.0226858		249325_at	AT5G40850	0.00248609	-1.2057	0.0166796		247982_at	AT5G56760	8.19007e-05	1.98846	0.00183078
246943_at	AT5G25440	1.37685e-05	1.06601	8.42274e-05		249320_at	AT5G40910	0.000636333	1.14397	0.011607		249171_at	AT5G42940	0.00546105	0.494042	0.0250652		252321_at	AT3G48510	0.00130193	1.67037	0.0212277		248786_at	AT5G47410	0.00400064	0.831745	0.0167284		247999_at	AT5G56150	0.00114376	2.47596	0.012145		249331_at	AT5G40950	0.0081782	-1.6535	0.0342804		247985_at	AT5G56790	0.00693479	0.590353	0.022144
246944_at	AT5G25450	6.03489e-08	5.09602	3.02603e-06		249332_at	AT5G40980	0.000557434	-2.09947	0.011133		249174_at	AT5G42900	3.96356e-07	4.52628	0.000151082		252323_at	AT3G48530	0.00266139	0.90399	0.0287127		248798_at	AT5G47190	1.99e-05	-1.78576	0.000467178		248000_at	AT5G56190	0.00277507	2.02522	0.0168302		249359_at	AT5G40470	0.00760659	0.818614	0.0326846		247989_at	AT5G56350	0.0207297	0.642173	0.0491735
246945_s_at	AT5G25040 AT5G25050	2.77967e-05	-0.960572	0.000142784		249337_at	AT5G41080	0.000224469	-2.67238	0.00854183		249181_at	AT5G42920	0.0112009	0.344506	0.0403907		252327_at	AT3G48740	0.00684464	0.607921	0.0432964		248801_at	AT5G47370	0.00340948	-1.13178	0.0149176		248003_at	AT5G56220	0.0173941	-1.12963	0.0442244		249366_at	AT5G40610	0.00272031	-2.01478	0.017588		247994_at	AT5G56140	0.0169359	-0.583095	0.0420467
246946_at	AT5G25070	0.0107642	0.747773	0.0185449		249342_at	AT5G40660	0.0123562	0.656308	0.0468896		249187_at	AT5G43060	0.00694997	-0.405538	0.0293579		252335_at	AT3G48860	0.00374294	0.470567	0.0336497		248802_at	AT5G47435	0.014542	-0.58908	0.0428817		248005_at	AT5G56240	0.00279718	1.60956	0.0168788		249374_at	AT5G40580	0.00264763	1.11439	0.0173763		247997_at	AT5G56180	0.00705685	0.835974	0.0224025
246954_at	AT5G04830	0.000126286	0.986838	0.000458193		249344_at	AT5G40770	0.00524501	-0.64473	0.0300748		249195_s_at	AT5G42500 AT5G42510	0.0033338	-0.917818	0.0180981		252343_at	AT3G48610	0.00697592	-1.00046	0.0437007		248807_at	AT5G47500	1.47e-05	-2.17154	0.000396468		248008_at	AT5G56270	0.00394209	1.30687	0.0194672		249378_at	AT5G40450	0.00129517	-3.13177	0.0116503		247999_at	AT5G56150	0.00686685	0.711741	0.0219739
246956_at	AT5G04890	0.0143576	-0.34655	0.0238379		249355_at	AT5G40500	0.00728869	-0.54863	0.0351952		249197_at	AT5G42380	4.70218e-05	3.4031	0.00140136		252346_at	AT3G48650	0.00344275	1.46225	0.0323592		248811_at	AT5G47310	0.00415493	-1.0439	0.0172233		248025_at	AT5G55850	0.0128919	1.19673	0.0367587		249392_at	AT5G40150	0.00443804	-1.64779	0.0232874		248000_at	AT5G56190	0.000931746	1.28824	0.00611838
246958_at	AT5G24690	4.32019e-07	-1.69847	8.76026e-06		249366_at	AT5G40610	0.000282083	-1.67186	0.00908732		249204_at	AT5G42570	0.000148566	1.30316	0.00274523		252354_at	AT3G48170	0.00704158	0.399857	0.0437915		248820_at	AT5G47060	5.19e-05	2.15576	0.00085467		248026_at	AT5G55710	0.0202067	-1.54556	0.0486846		249409_at	AT5G40340	0.0141129	1.02301	0.0487263		248001_at	AT5G55990	0.00155743	-1.03348	0.00828048
246959_at	AT5G24690	8.28036e-05	-1.87051	0.000326743		249372_at	AT5G40760	0.00106411	2.85193	0.014454		249208_at	AT5G42650	4.08038e-06	2.52065	0.000397073		252363_at	AT3G48460	0.0082779	-0.779416	0.0479801		248828_at	AT5G47110	0.00571046	-0.636199	0.021578		248027_at	AT5G55630	0.00377868	-2.13601	0.0191393		249411_at	AT5G40390	0.000839734	1.94655	0.00916518		248006_at	AT5G56250	0.00686211	-1.51035	0.0219705
246960_at	AT5G24710	0.0178779	0.319618	0.028929		249377_at	AT5G40690	0.0013451	-1.44573	0.0161753		249210_at	AT5G42670	0.0108727	-0.459465	0.039545		252365_at	AT3G48350	0.00427796	1.69919	0.0356281		248838_at	AT5G46800	0.000338065	-1.36503	0.00294645		248028_at	AT5G55620	0.000256786	-6.84521	0.00787245		249416_at	AT5G39570	0.00108836	1.08991	0.0104822		248008_at	AT5G56270	0.00288758	1.21299	0.012293
246962_s_at	AT5G24800	1.80702e-08	-2.63268	1.7464e-06		249378_at	AT5G40450	0.0026334	-2.33674	0.0214103		249217_at	AT5G42300	0.00517776	0.415511	0.0241911		252368_at	AT3G48520	7.41e-05	2.75219	0.00812861		248845_at	AT5G46470	0.00317581	-1.27378	0.0142487		248029_at	AT5G55700	0.00127673	2.27355	0.012567		249417_at	AT5G39670	0.00101273	-2.9002	0.0100739		248016_at	AT5G56380	0.00872442	-0.781743	0.0261123
246968_at	AT5G24870	0.000368894	-0.958689	0.0010699		249392_at	AT5G40150	0.00352782	-1.93971	0.0246174		249235_at	AT5G42100	0.000107948	-1.21271	0.00226956		252374_at	AT3G48100	0.00196307	-0.809264	0.0249045		248854_at	AT5G46580	0.00695838	-1.12653	0.0247887		248032_at	AT5G55860	0.0101555	2.28567	0.0318556		249422_at	AT5G39760	0.00944007	-1.63813	0.0376597		248021_at	AT5G56500	0.0162422	0.45388	0.0408047
246975_at	AT5G24890	0.00438648	-0.565402	0.00846498		249404_at	AT5G40160	0.00274782	0.81125	0.0217673		249236_at	AT5G41950	0.00571419	-0.459279	0.025682		252376_at	AT3G47930	0.00294929	-0.625057	0.0298142		248865_at	AT5G46790	0.000606626	-2.08772	0.00441848		248037_at	AT5G55930	0.000240719	4.28525	0.00774581		249442_at	AT5G39590	0.00921015	1.46617	0.0370633		248026_at	AT5G55710	0.00107744	-1.04207	0.00665586
246976_s_at	AT5G24810	1.34708e-06	2.45205	1.73111e-05		249405_at	AT5G40280	0.00110114	1.26998	0.0146742		249237_at	AT5G42050	0.000637185	1.19678	0.0064439		252377_at	AT3G47960	0.00609117	0.655624	0.0413578		248868_at	AT5G46780	0.0071075	-1.31611	0.0251629		248040_at	AT5G55970	0.00178838	2.12521	0.0141363		249454_at	AT5G39520	0.000163671	5.12411	0.0043521		248027_at	AT5G55630	0.00590851	-0.913235	0.019747
246977_at	AT5G24930	0.000448382	-0.794069	0.001259		249416_at	AT5G39570	0.00883197	1.0474	0.0387208		249242_at	AT5G42250	0.000433149	-1.42232	0.00517017		252387_at	AT3G47800	0.00603326	1.288	0.0411277		248870_at	AT5G46710	0.00776483	-1.21697	0.0269019		248046_at	AT5G56040	0.000160455	-3.60996	0.00728275		249467_at	AT5G39610	0.00193729	4.18372	0.0145376		248029_at	AT5G55700	0.00772455	0.772591	0.023914
246985_at	AT5G67290	9.52882e-05	0.721241	0.000364986		249421_at	AT5G39830	0.00309161	-1.0157	0.0230538		249248_at	AT5G42320	0.00132364	-0.996357	0.0101553		252400_at	AT3G48020	0.000331713	1.85421	0.0132068		248873_at	AT5G46450	0.000114972	-1.73109	0.0014362		248060_at	AT5G55560	0.00399841	2.62604	0.0196059		249480_s_at	AT5G38990 AT5G39000	0.000541744	-2.78455	0.0074538		248031_at	AT5G55640	0.00595159	0.840585	0.0198414
246987_at	AT5G67300	0.000110963	0.651445	0.000411379		249422_at	AT5G39760	0.000753823	-1.93844	0.0122575		249265_at	AT5G41080 AT5G41700	0.0121934	-0.719218	0.0428037		252407_at	AT3G47520	0.00385994	-0.696064	0.0340881		248878_at	AT5G46160	0.000884483	0.886473	0.00572092		248062_at	AT5G55450	0.0023887	-2.96222	0.0158243		249482_at	AT5G38980	0.00690436	-1.54192	0.0305772		248032_at	AT5G55860	0.000814382	1.19262	0.00564789
246988_at	AT5G67340	0.00913415	-0.832383	0.0160245		249427_at	AT5G39850	0.00221475	0.992346	0.0199724		249281_at	AT2G36460 AT5G41940	0.0143867	-0.405877	0.0480788		252410_at	AT3G47450	0.00112555	-1.07451	0.0203882		248879_at	AT5G46180	0.00146847	0.914585	0.00818518		248067_at	AT5G55600	0.0165202	0.862767	0.0427691		249485_at	AT5G39020	0.000288112	-2.91553	0.00561053		248037_at	AT5G55930	0.00216417	2.33015	0.0102148
246989_at	AT5G67350	0.00306632	-0.902479	0.00623249		249442_at	AT5G39590	0.00054828	1.3641	0.011099		249284_at	AT5G41810	0.000181542	1.38743	0.00305991		252413_at	AT3G47370	0.00858	-0.835802	0.0488701		248883_at	AT5G46190	0.00326104	-0.807837	0.0144886		248070_at	AT5G55660	0.0100871	2.10233	0.0317396		249494_at	AT5G39050	8.02e-05	3.25858	0.00294392		248040_at	AT5G55970	0.00582925	-1.06397	0.0195461
246990_at	AT5G67360	0.00098558	-0.623951	0.00239162		249452_at	AT5G39500	0.00171935	0.87986	0.0182302		249288_at	AT5G41050	0.000241849	-1.02505	0.00357376		252429_at	AT3G47500	0.00424788	-1.1849	0.0355991		248886_at	AT5G46110	0.000294105	-1.15192	0.00266048		248071_at	AT5G55670	0.00998908	1.153	0.0315879		249510_at	AT5G38510	0.00867578	-0.84717	0.0356797		248042_at	AT5G55960	0.0168983	-0.855645	0.0419708
246993_at	AT5G67450	0.00488508	0.483908	0.00929074		249524_at	AT5G38520	0.00614281	-0.950943	0.0323977		249289_at	AT5G41040	2.18729e-05	2.16189	0.000897686		252441_at	AT3G46780	0.00882208	-0.8001	0.0495927		248888_at	AT5G46240	0.000707316	-3.505	0.00492818		248074_at	AT5G55730	0.000791972	-3.59113	0.0109712		249512_at	AT5G38470	0.00668373	0.922758	0.0300217		248043_s_at	AT5G56000 AT5G56010	0.00347661	1.45418	0.0138192
246996_at	AT5G67420	0.000377357	1.26307	0.00109075		249525_at	AT5G38650	0.0101111	0.912842	0.0416464		249290_at	AT5G41060	0.00986007	-0.413919	0.0370483		252442_at	AT3G46940	0.00449084	-1.28789	0.0363882		248889_at	AT5G46230	0.000162323	1.90793	0.00178003		248079_at	AT5G55790	0.0208454	-1.16285	0.0494899		249524_at	AT5G38520	0.00143272	-1.85155	0.0121427		248045_at	AT5G56030	0.00325378	1.12234	0.0132226
247000_at	AT5G67380	0.000918152	-0.711903	0.00225197		249527_at	AT5G38710	0.00480291	-1.97928	0.0285082		249293_at	AT5G41260	0.000261302	-0.680224	0.00374127		252463_at	AT3G47070	0.00634301	-0.869185	0.0421648		248890_at	AT5G46270	0.0146479	-0.95176	0.0430934		248082_at	AT5G55400	0.00748052	2.40989	0.0267772		249525_at	AT5G38650	0.000563047	1.20486	0.00760938		248046_at	AT5G56040	0.0112967	-0.721059	0.0315202
247001_at	AT5G67330	2.77151e-06	-1.28574	2.7705e-05		249528_at	AT5G38720	0.000606861	-1.25696	0.0113813		249299_at	AT5G41340	0.00136546	-0.738838	0.0103699		252464_at	AT3G47160	0.000301686	0.887761	0.0128996		248895_at	AT5G46330	6.75e-07	-3.24764	6.08e-05		248085_at	AT5G55480	0.00704151	-2.55832	0.0259408		249551_at	AT5G38220	0.000429308	1.35266	0.00676062		248050_at	AT5G56100	0.000251436	-1.85541	0.00304364
247002_at	AT5G67320	0.000594138	-0.595724	0.00158543		249542_at	AT5G38140	0.00681254	1.32749	0.0342434		249318_at	AT5G40870	0.00535717	-0.803828	0.0247686		252471_at	AT3G46820	0.00179356	-1.07534	0.023942		248899_at	AT5G46390	0.00300975	-1.00647	0.0136935		248092_at	AT5G55170	0.0159342	-1.44023	0.0417937		249582_at	AT5G37780	0.00537453	0.871364	0.0261398		248058_at	AT5G55530	0.000295113	1.45503	0.00330217
247006_at	AT5G67490	0.00626702	-0.495583	0.0115084		249554_at	AT5G38290	0.00953526	-0.710269	0.040222		249325_at	AT5G40850	8.56627e-05	-1.04513	0.00200105		252475_s_at	AT3G46640 AT5G59570	0.000651475	2.86093	0.0159985		248903_at	AT5G46290	0.00351057	-0.726166	0.0152526		248093_at	AT5G55210	0.00256958	-1.79448	0.0162628		249589_at	AT5G37850	0.00299417	-0.937345	0.0185246		248059_at	AT5G55540	0.00332307	-0.950406	0.0134041
247007_at	AT5G67500	0.00074926	0.644712	0.00191657		249575_at	AT5G37670	0.0105362	1.46562	0.042744		249327_at	AT5G40890	0.000974777	0.744268	0.00835883		252533_at	AT3G46110	0.00616135	1.30836	0.0415285		248910_at	AT5G45820	4.28e-06	-4.30654	0.000187505		248094_at	AT5G55220	0.00358941	-2.8792	0.0187677		249611_at	AT5G37370	0.00685467	1.33811	0.0304761		248062_at	AT5G55450	0.0114204	-1.07643	0.0317545
247008_at	AT5G67560	0.0160574	0.395245	0.0263242		249595_at	AT5G37930	0.000279635	1.52557	0.00907876		249337_at	AT5G41080	0.0131781	0.990779	0.0452382		252534_at	AT3G46130	0.00155413	-1.30803	0.0227795		248912_at	AT5G45670	5.41e-05	-2.84502	0.000879454		248097_at	AT5G55260	0.0199883	-1.08749	0.0483527		249619_at	AT5G37500	2.19e-06	3.77614	0.000653694		248070_at	AT5G55660	0.0169889	-1.28269	0.0421544
247009_at	AT5G67600	0.00222633	-0.498666	0.00475671		249606_at	AT5G37260	0.000687586	1.87411	0.0119421		249354_at	AT5G40480	0.0110603	-0.43318	0.0400201		252539_at	AT3G45730	0.00270992	1.01988	0.0288416		248920_at	AT5G45930	1.22e-05	-1.95069	0.000347529		248099_at	AT5G55300	0.0144756	1.51516	0.0394759		249622_at	AT5G37550	3.07e-06	4.32961	0.000760055		248075_at	AT5G55740	0.00230746	-0.796021	0.0106356
247013_at	AT5G67480	0.000140552	0.852467	0.000498979		249611_at	AT5G37370	0.00553381	0.538312	0.0309027		249358_at	AT5G40510	0.00173617	-1.08724	0.0120766		252570_at	AT3G45300	0.00283148	0.971438	0.0294032		248921_at	AT5G45950	0.00053885	-1.80939	0.00407933		248105_at	AT5G55280	0.00963435	-2.63949	0.0308952		249626_at	AT5G37540	7.31e-08	5.41899	0.000172431		248081_at	AT5G55390	0.016382	-0.607003	0.0410283
247014_at	AT5G67630	0.00704925	0.601243	0.0127575		249626_at	AT5G37540	0.00260104	2.31324	0.0213364		249359_at	AT5G40470	0.000722706	-0.588935	0.0069337		252572_at	AT3G45290	0.0023497	1.46824	0.0270758		248942_at	AT5G45480	0.00224194	-1.01023	0.0110067		248106_at	AT5G55100	0.0178443	2.02665	0.0449444		249645_at	AT5G36910	0.00288712	-1.2427	0.0181736		248082_at	AT5G55400	5.12211e-05	2.80665	0.00154495
247024_at	AT5G66985	1.3297e-05	3.16284	8.21825e-05		249645_at	AT5G36910	4.09039e-07	-5.65167	0.000980384		249378_at	AT5G40450	0.000415037	-1.24467	0.00501391		252603_at	AT3G45050	0.00267412	-0.59411	0.0287157		248945_at	AT5G45510	0.0138691	0.555408	0.0413967		248107_at	AT5G55190	0.0121434	-1.03078	0.0353491		249658_s_at	AT5G36700 AT5G36790	0.00306239	-2.02818	0.0187915		248088_at	AT5G55070	0.00383131	1.14592	0.0147046
247025_at	AT5G67030	2.11237e-06	-1.88385	2.27696e-05		249650_at	AT5G37055	0.00666638	0.857825	0.0337944		249392_at	AT5G40150	0.000279903	-1.21588	0.00393704		252615_at	AT3G45230	0.00396367	-1.14835	0.0345811		248950_at	AT5G45390	0.00325073	-0.759347	0.0144659		248109_at	AT5G55310	0.00184671	2.30086	0.0142601		249677_at	AT5G35970	0.0020612	1.1016	0.0149861		248091_at	AT5G55120	2.78034e-05	3.09163	0.00136562
247029_at	AT5G67190	5.89932e-05	-1.43771	0.000251951		249652_at	AT5G37070	0.0111352	0.491495	0.0442294		249393_at	AT5G40170	2.0878e-05	2.06432	0.000876079		252618_at	AT3G45140	0.00181496	1.07835	0.0239806		248952_at	AT5G45410	0.0165775	0.659473	0.0474028		248115_at	AT5G54870	0.00132602	2.61034	0.0127882		249678_at	AT5G35980	0.010744	2.27598	0.0407442		248093_at	AT5G55210	0.000289942	-1.4405	0.0032749
247033_at	AT5G67250	5.38577e-05	-1.19663	0.000235387		249659_s_at	AT5G36710 AT5G36800	6.92205e-05	-1.08888	0.00574771		249409_at	AT5G40340	0.000460299	0.931628	0.00539697		252625_at	AT3G44750	0.00364829	-1.51906	0.0331472		248954_at	AT5G45420	0.00257891	1.16897	0.0122205		248121_at	AT5G54690	0.000431764	2.82174	0.00945894		249685_at	AT5G36120	0.00138782	-1.36287	0.011948		248095_at	AT5G55230	0.00533777	-1.88698	0.0183499
247034_at	AT5G67260	0.000493605	-0.971191	0.00136361		249678_at	AT5G35980	0.00733442	-0.648901	0.0352587		249411_at	AT5G40390	1.54845e-05	1.48796	0.000757414		252659_at	AT3G44430	0.000476123	-1.23705	0.0148204		248958_at	AT5G45590	0.0124682	0.60815	0.0382413		248124_at	AT5G54730	0.00295035	2.10643	0.0172913		249693_at	AT5G35750	0.010641	-1.77007	0.0404855		248100_at	AT5G55180	0.000144066	2.06865	0.00233178
247036_at	AT5G67130	0.000209181	-1.12657	0.000686802		249694_at	AT5G35790	0.00550125	-1.08786	0.0307926		249427_at	AT5G39850	0.00118261	0.820218	0.00947298		252667_at	AT3G44200	0.00131683	-0.665431	0.0212354		248959_at	AT5G45630	0.00588497	1.11353	0.022088		248128_at	AT5G54770	0.0169892	-1.09106	0.0436157		249694_at	AT5G35790	0.000415957	-2.32939	0.00666422		248101_at	AT5G55200	0.00653432	0.824846	0.0211584
247037_at	AT5G67070	9.36725e-05	-0.745069	0.000359741		249703_at	AT5G35560	0.000311624	1.38363	0.00923129		249439_at	AT5G40020	0.00480306	0.668344	0.022979		252683_at	AT3G44380	0.000164914	-1.5398	0.011143		248961_at	AT5G45650	3.34e-05	-2.83839	0.000644262		248132_at	AT5G54840	0.000470483	2.5837	0.0096634		249701_at	AT5G35460	0.00407451	1.28786	0.0223901		248109_at	AT5G55310	0.00234443	1.11801	0.0107399
247038_at	AT5G67160	3.1448e-05	-0.962634	0.000155732		249718_at	AT5G35740	5.20645e-05	-1.85412	0.00542557		249441_at	AT5G39730	5.06704e-05	-1.30786	0.00145271		252711_at	AT3G43720	0.000449235	-1.06119	0.0144266		248962_at	AT5G45680	1.44e-05	-1.98713	0.000391317		248134_at	AT5G54860	0.00604256	1.96994	0.023899		249711_at	AT5G35680	0.000420099	1.28202	0.00668819		248115_at	AT5G54870	0.00144565	1.12743	0.00796904
247040_at	AT5G67150	6.54804e-08	-2.30281	3.16418e-06		249750_at	AT5G24570	0.00061262	-2.27028	0.0114197		249442_at	AT5G39590	0.00676009	-0.461897	0.0288713		252822_at	AT4G39955	0.00208389	1.19394	0.02564		248969_at	AT5G45310	8.4e-05	2.60622	0.0011644		248138_at	AT5G54960	0.0110396	1.77668	0.0334425		249717_at	AT5G35730	0.00903589	0.942658	0.0365699		248118_at	AT5G55050	0.00930596	1.15352	0.0273944
247043_at	AT5G66880	1.82089e-06	-1.49579	2.06253e-05		249753_at	AT5G24610	0.00134051	1.15162	0.0161753		249467_at	AT5G39610	1.95166e-06	5.14876	0.000262039		252827_at	AT4G39950	0.00514934	1.02619	0.0387744		248972_at	AT5G45010	0.005462	0.710961	0.0209127		248139_at	AT5G54970	0.000928242	-4.62674	0.0114495		249720_at	AT5G35700	0.0117319	1.07395	0.0430084		248124_at	AT5G54730	0.000601234	1.53009	0.00474681
247046_at	AT5G66540	0.00328869	0.607294	0.00661158		249755_at	AT5G24580	0.00998221	-1.91464	0.0413218		249471_at	AT5G39360	0.000379342	1.00226	0.00474039		252828_at	AT4G39960	0.00104154	-0.857355	0.0197185		248975_at	AT5G45040	2.15e-05	-2.3057	0.000486384		248142_at	AT5G55040	0.0190239	2.21939	0.0467772		249726_at	AT5G35480	0.0132781	-3.28868	0.0467342		248126_at	AT4G34870 AT5G54760	0.0158485	-0.565185	0.0401031
247047_at	AT5G66650	3.77019e-07	-1.88865	8.0682e-06		249764_at	AT5G24020	0.0101581	-0.639734	0.0418045		249477_s_at	AT5G38930 AT5G38940	0.000153582	-1.35675	0.00280141		252831_at	AT4G39980	0.00285287	0.734613	0.0294032		248978_at	AT5G45070	0.00178807	1.66618	0.00941899		248148_at	AT5G54930	0.00809804	2.56437	0.0279916		249727_at	AT5G35490	9.99e-05	-3.83341	0.00333518		248132_at	AT5G54840	0.00287086	2.19406	0.0122436
247048_at	AT5G66560	0.00104409	1.4489	0.0025076		249771_at	AT5G24080	0.0123886	0.663728	0.046938		249480_s_at	AT5G38990 AT5G39000	0.00475711	-1.04015	0.0228677		252880_at	AT4G39730	0.00618067	0.642644	0.0416119		248985_at	AT5G45160	0.00445998	0.802001	0.0181427		248151_at	AT5G54270	0.00626239	-1.66414	0.0244743		249742_at	AT5G24490	2.9e-05	-3.10654	0.00185702		248134_at	AT5G54860	0.00176337	2.37088	0.00898096
247061_at	AT5G66780	0.000309796	1.39811	0.000932578		249778_at	AT5G24165	0.00231552	-0.79874	0.020388		249527_at	AT5G38710	0.000179096	4.06357	0.0030487		252882_at	AT4G39675	0.000303902	-0.865045	0.0128996		248986_at	AT5G45170	0.00183358	-0.921978	0.00956785		248164_at	AT5G54490	0.00183005	-3.75371	0.0142352		249754_at	AT5G24530	0.00687717	-0.976584	0.0305183		248139_at	AT5G54970	0.000446058	-1.5438	0.00407437
247063_at	AT5G66820	0.00121007	-0.901393	0.00283842		249785_at	AT5G24300	0.00615387	-0.572838	0.0324024		249542_at	AT5G38140	0.00537685	-0.735543	0.0248309		252890_at	AT4G39400	0.00385014	-0.915341	0.0340881		249002_at	AT5G44520	0.00260796	-0.980962	0.0123289		248167_at	AT5G54530	0.00181019	-3.93651	0.014196		249765_at	AT5G24030	6.31e-05	2.69533	0.00262835		248140_at	AT5G54980	0.0123662	-0.625244	0.033438
247065_s_at	AT5G66900 AT5G66910	6.74689e-05	-1.47246	0.000279581		249792_at	AT5G23720	0.0019642	1.64095	0.0189572		249545_at	AT5G38030	9.36651e-05	1.81665	0.00210203		252908_at	AT4G39670	0.00631783	2.20471	0.042069		249008_at	AT5G44680	6.79e-06	-3.94067	0.000250423		248169_at	AT5G54610	0.000727584	-3.75551	0.0106403		249767_at	AT5G24090	1.53e-05	2.89011	0.00142423		248146_at	AT5G54940	0.00415765	0.68648	0.0155171
247067_at	AT5G66950	4.80701e-07	1.64573	9.39974e-06		249797_at	AT5G23750	0.000722087	1.87816	0.012185		249550_at	AT5G38210	0.000559401	-0.925887	0.00598573		252911_at	AT4G39510	0.00527312	-0.982894	0.0388835		249010_at	AT5G44580	0.00281675	-0.738884	0.0130332		248174_at	AT5G54600	0.018946	-1.55899	0.0466684		249769_at	AT5G24120	2.3e-05	2.92737	0.00166575		248151_at	AT5G54270	0.000389064	-1.70245	0.00376924
247069_at	AT5G66920	2.50846e-06	1.24801	2.56059e-05		249806_at	AT5G23850	0.0107593	0.765133	0.0432972		249557_at	AT5G38280	0.00920191	0.699783	0.035487		252917_at	AT4G38960	0.00125559	-1.37489	0.0208878		249011_at	AT5G44670	0.00107023	1.0328	0.00648743		248176_at	AT5G54650	0.00461398	3.36477	0.0208674		249771_at	AT5G24080	0.00605285	3.7765	0.028223		248153_at	AT5G54250	0.0022541	1.05255	0.0104763
247071_at	AT5G66640	7.5077e-05	-1.04885	0.000303346		249810_at	AT5G23920	0.00545085	-0.646445	0.0306249		249581_at	AT5G37600	0.00185884	-0.719008	0.0126498		252927_at	AT4G39090	0.000241593	1.05208	0.0124382		249027_at	AT5G44790	0.000593529	1.03123	0.00436639		248177_at	AT5G54630	0.000171936	-3.70884	0.00728275		249777_at	AT5G24210	5.37e-05	-2.68145	0.00240213		248155_at	AT5G54390	0.00181449	0.982367	0.00913266
247072_at	AT5G66490	3.82122e-08	-2.43158	2.5583e-06		249811_at	AT5G23760	0.0051612	-0.653038	0.0297824		249583_at	AT5G37770	0.0012583	1.09067	0.0098046		252935_at	AT4G39150	0.00319049	-0.57746	0.0310402		249029_at	AT5G44870	6.73e-05	-1.89892	0.00101063		248179_at	AT5G54380	5.03e-05	-5.16905	0.00613459		249778_at	AT5G24165	0.00381517	-1.86079	0.0216002		248164_at	AT5G54490	0.0015205	-2.76584	0.00817655
247073_at	AT5G66570	7.83493e-05	-1.28639	0.000313293		249818_at	AT5G23860	0.0104168	-1.22729	0.0423746		249585_at	AT5G37830	0.00411722	-0.390995	0.0208277		252940_at	AT4G39270	0.00244423	1.51266	0.0277909		249037_at	AT5G44130	2.24e-05	-5.87985	0.000501222		248186_at	AT5G53880	0.00127954	-3.90868	0.012567		249783_at	AT5G24270	0.00522437	-1.7209	0.0256593		248177_at	AT5G54630	1.42911e-05	-3.03122	0.00116624
247075_at	AT5G66410	0.00125187	0.616467	0.0029199		249822_at	AT5G23710	0.00601681	0.709169	0.0321755		249599_at	AT5G37990	0.0137032	1.73321	0.0465343		252952_at	AT4G38710	0.00123514	-1.20532	0.0208216		249045_at	AT5G44380	0.00977627	1.61152	0.031854		248187_at	AT5G53940	0.00482038	-1.77397	0.0213716		249795_at	AT5G23740	0.00340153	-1.65917	0.0200412		248179_at	AT5G54380	0.00344729	-2.69288	0.0137467
247076_at	AT5G66510	0.0090693	-0.409039	0.0159201		249825_at	AT5G23390	0.0120825	0.770092	0.0461429		249619_at	AT5G37500	0.0123744	0.621892	0.0431967		252954_at	AT4G38660	0.00349458	-0.973542	0.0326415		249049_at	AT5G44340	0.00564584	-0.832625	0.021391		248190_at	AT5G54130	0.000585518	-2.5647	0.0101408		249796_at	AT5G23540	0.000395563	1.94123	0.00652892		248185_at	AT5G54060	0.00017242	4.30075	0.00254828
247077_at	AT5G66420	0.00385044	0.551144	0.00756825		249827_at	AT5G23330	9.70891e-05	1.07122	0.00692009		249640_at	AT5G36940	0.00602837	-0.831737	0.0267677		252965_at	AT4G38860	0.000861526	-3.26734	0.0179962		249057_at	AT5G44480	0.00276377	1.35326	0.0128426		248191_at	AT5G54130	0.000991708	-2.60861	0.011699		249797_at	AT5G23750	0.00321729	2.37703	0.0193457		248186_at	AT5G53880	0.000505244	-1.84844	0.00435601
247079_at	AT5G66055	1.00557e-06	-2.10737	1.44841e-05		249829_at	AT5G23290	0.006012	1.04074	0.0321755		249650_at	AT5G37055	0.00316548	0.602272	0.0175626		252968_at	AT4G38890	0.00613518	-0.73852	0.0414284		249063_at	AT5G44110	0.0019965	1.24828	0.010164		248193_at	AT5G54080	0.00106833	3.14405	0.0119534		249800_at	AT5G23660	0.00982241	0.792862	0.0385687		248193_at	AT5G54080	0.00233402	1.25618	0.0107045
247080_at	AT5G66140	0.0288492	-0.359717	0.0440755		249830_at	AT5G23300	0.00405835	-0.816276	0.026461		249652_at	AT5G37070	0.000314277	0.890405	0.00418013		252971_at	AT4G38770	0.00412931	-1.71712	0.0350713		249065_at	AT5G44260	0.00563861	-3.0079	0.0213709		248201_at	AT5G54180	0.0105111	-1.424	0.032365		249801_at	AT5G23580	0.000936259	-1.23772	0.00963101		248195_at	AT5G54110	0.00043697	1.80203	0.00401583
247082_at	AT5G66030	0.00023957	-0.823643	0.000760733		249838_at	AT5G23460	0.000653704	1.89964	0.0117544		249659_s_at	AT5G36710 AT5G36800	0.00148077	-0.944755	0.0108897		252972_at	AT4G38840	0.003044	-2.15928	0.0302472		249070_at	AT5G44030	0.000665132	1.34513	0.00472492		248204_at	AT5G54280	0.00312712	2.18669	0.0177777		249806_at	AT5G23850	0.0145568	0.922359	0.0496864		248199_at	AT5G54170	8.56315e-05	2.37342	0.00185248
247083_at	AT5G66290	0.00310234	-0.669692	0.00629609		249840_at	AT5G23450	0.00210649	0.857147	0.0195087		249666_at	AT5G35840	0.00401559	-0.502516	0.0204974		252989_at	AT4G38420	0.000277569	-2.38038	0.0128996		249072_at	AT5G44060	7.92e-05	-1.38348	0.00112507		248207_at	AT5G53970	0.000450453	2.7148	0.00955982		249817_at	AT5G23820	0.000886468	-1.8737	0.00938465		248200_at	AT5G54160	0.00023866	1.88932	0.00296579
247086_at	AT5G66320	1.15625e-05	-1.97866	7.41781e-05		249847_at	AT5G23210	0.00546163	-3.57797	0.0306711		249693_at	AT5G35750	3.5024e-05	-1.60751	0.00118567		252993_at	AT4G38540	0.000280635	2.20401	0.0128996		249073_at	AT5G44020	3.12e-06	-3.15907	0.000152505		248218_at	AT5G53710	1.84e-05	6.30541	0.00573877		249825_at	AT5G23390	0.0139155	1.00306	0.0483674		248201_at	AT5G54180	0.0118631	0.704846	0.0325801
247089_at	AT5G66360	4.5509e-05	-1.13737	0.000207054		249850_at	AT5G23240	0.00121478	1.55969	0.0153402		249705_at	AT5G35580	0.0130562	-0.835075	0.0449614		253005_at	AT4G38100	0.00265125	-1.34978	0.0287015		249089_at	AT5G44240	0.0140432	0.662739	0.0417705		248224_at	AT5G53490	0.00425933	-1.82812	0.0201527		249840_at	AT5G23450	0.0136586	0.887881	0.0477562		248205_at	AT5G54300	0.000201265	4.89817	0.002766
247091_at	AT5G66390	0.0074	-0.526829	0.0132976		249860_at	AT5G22860	0.00176273	0.95683	0.0184413		249718_at	AT5G35740	4.08256e-05	-1.50184	0.00128413		253022_at	AT4G38060	0.006872	0.533163	0.0433899		249101_at	AT5G43580	0.000374013	3.79846	0.00315202		248228_at	AT5G53800	0.0016006	2.59965	0.0135644		249847_at	AT5G23210	0.00131267	-2.5424	0.0116906		248207_at	AT5G53970	1.1014e-05	3.60117	0.00112676
247095_at	AT5G66400	9.64228e-08	3.86575	3.81363e-06		249862_at	AT5G22920	0.000297746	-2.63219	0.00915259		249719_at	AT5G35735	1.92398e-07	3.15618	0.000144106		253028_at	AT4G38160	0.00235679	-1.55427	0.0271313		249109_at	AT5G43700	0.000699905	-1.364	0.00489934		248235_at	AT5G53860	0.0102417	-0.987234	0.0319128		249860_at	AT5G22860	5.2e-06	3.99176	0.000890101		248218_at	AT5G53710	7.05539e-06	8.00825	0.00110987
247098_at	AT5G66470	0.00617522	-0.656959	0.011376		249866_at	AT5G23010	1.22024e-05	-2.0853	0.00409944		249729_at	AT5G24410	0.00454643	-1.5948	0.0221731		253040_at	AT4G37800	0.00806428	-2.07627	0.0472935		249112_at	AT5G43780	0.000504834	1.17621	0.00389564		248236_at	AT5G53870	0.00412048	5.43346	0.0198392		249863_at	AT5G22950	0.00421112	0.814799	0.0227376		248223_at	AT5G53620	0.0137164	-0.69888	0.0362463
247101_at	AT5G66530	3.4509e-05	-1.61596	0.000166354		249867_at	AT5G23020	0.000674824	-4.05015	0.0119329		249730_at	AT5G24430	0.00167913	0.544837	0.0118858		253043_at	AT4G37540	0.000287923	-2.04949	0.0128996		249117_at	AT5G43840	8e-10	7.29884	1.6e-06		248238_at	AT5G53900	0.00104816	-3.10083	0.0119517		249866_at	AT5G23010	0.00105128	-3.72163	0.0102344		248224_at	AT5G53490	0.000441753	-1.22959	0.00404428
247107_at	AT5G66040	0.00147261	0.508366	0.00334935		249870_at	AT5G23080	0.00818359	0.794137	0.037304		249740_at	AT5G24500	0.0141064	-0.510325	0.0473931		253046_at	AT4G37370	0.00126981	2.39623	0.0209869		249120_at	AT5G43750	2.51e-05	-2.40882	0.000536744		248242_at	AT5G53580	0.00687365	-1.53631	0.0256377		249867_at	AT5G23020	0.00038079	-3.32714	0.0064133		248226_at	AT5G53750	0.000101563	3.95266	0.00200116
247109_at	AT5G65870	2.33509e-06	2.7711	2.42353e-05		249874_at	AT5G23070	0.000505646	-1.13716	0.0107632		249741_at	AT5G24470	0.00996452	0.838388	0.0372789		253053_at	AT4G37470	0.000625583	0.6474	0.015951		249122_at	AT5G43850	0.00161797	1.53092	0.00878326		248243_at	AT5G53588 AT5G53590	0.000811143	3.18923	0.011007		249869_at	AT5G23050	5.64e-06	3.00632	0.000923113		248228_at	AT5G53800	0.0104345	0.57988	0.0296602
247111_at	AT5G65880	0.00285695	0.546088	0.00588276		249878_at	AT5G23090	0.0130624	0.878459	0.0483446		249750_at	AT5G24570	0.00278838	-0.946611	0.0162004		253063_at	AT4G37640	0.00631878	0.955528	0.042069		249123_at	AT5G43760	4.68e-05	-1.49217	0.000802941		248246_at	AT5G53200	0.00803879	-3.27802	0.0278511		249875_at	AT5G23120	0.00204304	-1.34245	0.0149114		248232_at	AT5G53760	1.06936e-05	3.64876	0.00112676
247112_at	AT5G65950	0.00724269	-0.396885	0.0130595		249894_at	AT5G22580	0.0113529	-4.94574	0.0446525		249752_at	AT5G24660	0.00177505	1.61845	0.0122324		253073_at	AT4G37410	0.000917122	2.51899	0.0185655		249126_at	AT5G43380	0.000358397	1.68954	0.00307422		248248_at	AT5G53120	0.00209635	1.51308	0.0148919		249876_at	AT5G23060	0.00773642	-2.24688	0.0329589		248235_at	AT5G53860	0.0104556	-0.62138	0.029692
247113_at	AT5G65960	0.0167915	-0.509107	0.0273484		249898_at	AT5G22510	0.012861	0.581275	0.0479846		249753_at	AT5G24610	9.80494e-05	0.923305	0.00215601		253075_at	AT4G36150	0.00228305	1.08092	0.026651		249134_at	AT5G43150	4.68e-06	2.73187	0.000197651		248255_at	AT5G53350	0.0127741	0.992538	0.0365441		249888_s_at	AT5G22480 AT5G37340	0.00633297	0.842194	0.0291098		248236_at	AT5G53870	0.00147077	2.61394	0.00803357
247114_at	AT5G65910	0.00257672	-0.521781	0.00538719		249900_at	AT5G22640	0.00919243	-1.07004	0.0394632		249755_at	AT5G24580	4.00445e-05	-1.57733	0.00126621		253079_s_at	AT4G36190 AT4G36195	0.00161196	0.730998	0.0229973		249144_at	AT5G43270	0.000144862	-1.42288	0.00165494		248256_at	AT5G53360	0.0177734	1.16626	0.0448319		249890_at	AT5G22570	0.00217446	-4.76862	0.0154468		248238_at	AT5G53900	0.000470689	-1.58288	0.00419386
247118_at	AT5G65890	0.00246806	0.946401	0.00518808		249904_at	AT5G22700	0.000976354	1.51546	0.0140802		249759_at	AT5G24380	0.000111714	1.42243	0.00232427		253090_at	AT4G36360	0.00133912	-0.975827	0.0213942		249145_at	AT5G43280	0.00342693	0.943296	0.0149729		248259_at	AT5G53330	0.0169577	1.75988	0.0435537		249894_at	AT5G22580	0.000257505	-6.18763	0.00535352		248242_at	AT5G53580	0.00616456	-0.873425	0.0203965
247119_at	AT5G65900	0.0019332	0.866461	0.00421304		249912_at	AT5G22790	0.00647593	0.798656	0.0332794		249765_at	AT5G24030	8.20851e-06	-2.17166	0.000519512		253095_at	AT4G37510	0.00322413	-0.725648	0.0311424		249147_at	AT5G43330	8.78e-05	1.79552	0.00120234		248266_at	AT5G53440	0.0133639	1.0952	0.0375857		249895_at	AT5G22500	0.012664	1.61365	0.0451962		248243_at	AT5G53588 AT5G53590	0.000208541	2.06003	0.00279606
247123_at	AT5G66050	1.34093e-06	-1.43486	1.73006e-05		249917_at	AT5G22460	0.00745002	1.75684	0.0355418		249767_at	AT5G24090	0.0103268	2.61059	0.0381845		253118_at	AT4G35950	0.000743336	-0.878052	0.0170144		249148_at	AT5G43260	0.000512253	1.22246	0.00392786		248270_at	AT5G53450	0.000439106	2.57523	0.00951582		249898_at	AT5G22510	0.00152231	1.54034	0.0126339		248248_at	AT5G53120	4.80182e-06	4.29312	0.00110987
247125_at	AT5G66070	1.39204e-06	-1.38587	1.75377e-05		249919_at	AT5G19250	0.00271502	-1.7022	0.0216761		249771_at	AT5G24080	6.78501e-05	1.62407	0.0017225		253120_at	AT4G35790	0.000276988	1.27478	0.0128996		249152_s_at	AT5G43350 AT5G43370	1.64e-05	2.35404	0.000418455		248271_at	AT5G53420	0.0030606	-1.60433	0.0175867		249899_at	AT5G22620	0.00628973	-0.879646	0.0289908		248252_at	AT5G53250	0.000368428	-2.32564	0.00365197
247130_at	AT5G66180	0.000135347	-0.966761	0.000484757		249920_at	AT5G19260	0.000133667	-2.84493	0.00739547		249776_at	AT5G24170	0.00586208	-0.869981	0.0261546		253121_at	AT4G35890	0.00174566	-0.568521	0.023853		249158_at	AT5G43430	0.00445185	0.743901	0.0181281		248276_at	AT5G53550	0.0159143	1.23355	0.0417908		249900_at	AT5G22640	0.00271666	-1.92873	0.017588		248256_at	AT5G53360	0.00648731	0.912379	0.0210574
247132_at	AT5G66200	7.49545e-07	1.84778	1.19608e-05		249923_at	AT5G19120	0.0109124	-1.53563	0.0436204		249778_at	AT5G24165	9.86472e-05	-1.43326	0.00216156		253129_at	AT4G36020	0.00354794	-0.904791	0.0328836		249162_at	AT5G42765	0.000953911	-1.19242	0.00602727		248283_at	AT5G52920	0.00361006	-1.36924	0.0188182		249908_at	AT5G22760	0.0129598	1.33899	0.0459224		248258_at	AT5G53400	0.00475035	0.975397	0.0169783
247134_at	AT5G66230	2.97811e-05	-1.69367	0.000149715		249924_at	AT5G19280	0.000315126	1.11625	0.00923129		249783_at	AT5G24270	0.00261363	0.746215	0.0156826		253140_at	AT4G35480	0.000421283	1.60473	0.0142617		249165_at	AT5G42810	0.00120126	1.0479	0.00708458		248287_at	AT5G52970	0.00847079	-2.79416	0.0286925		249910_at	AT5G22630	0.00401403	1.36339	0.0222498		248270_at	AT5G53450	0.00435785	-0.787966	0.016008
247136_at	AT5G66170	9.31159e-06	1.15212	6.40234e-05		249925_at	AT5G19150	0.00195474	0.822169	0.0189347		249785_at	AT5G24300	0.00241799	-0.79404	0.0149136		253145_at	AT4G35560	0.00394919	1.30773	0.0345807		249172_at	AT5G42950	0.0143917	0.554768	0.0425433		248289_at	AT5G52880	0.00443003	1.49293	0.0205355		249914_at	AT5G22850	0.000107651	1.81844	0.00342198		248271_at	AT5G53420	0.000603869	1.64765	0.00476103
247137_at	AT5G66210	1.68964e-05	-1.01101	9.82941e-05		249942_at	AT1G42970 AT5G22300	0.00273198	-2.08552	0.0216983		249786_at	AT5G24310	0.00257591	-0.739212	0.0155047		253160_at	AT4G35760	0.00491971	-0.67744	0.0381111		249177_at	AT5G42850	0.00225624	0.97221	0.0110498		248295_at	AT5G53070	0.00346517	-2.53666	0.0184896		249916_at	AT5G22880	0.00237292	-2.16436	0.0162963		248285_at	AT5G52960	0.00356974	-0.871429	0.014017
247138_at	AT5G66120	3.43004e-08	2.27595	2.41798e-06		249944_at	AT5G22290	0.000451906	1.67902	0.0102491		249790_at	AT5G24290	7.25477e-07	2.53901	0.000190912		253177_s_at	AT4G35150 AT4G35160	0.00436678	1.23511	0.0358726		249178_at	AT5G42890	0.0132932	0.788716	0.0400714		248300_at	AT5G53000	0.006047	1.40963	0.0239047		249917_at	AT5G22460	6.95e-05	6.19274	0.00275005		248291_at	AT5G53020	0.000729808	-1.71175	0.00531679
247140_at	AT5G66250	0.000195945	-0.733188	0.000651778		249956_at	AT5G18940	0.00927989	-0.467099	0.0396613		249794_at	AT5G23530	0.000585662	0.810769	0.00611604		253197_at	AT4G35250	0.00291769	-0.821824	0.0298142		249190_at	AT5G42750	3.73e-05	-1.59782	0.000689975		248302_at	AT5G53160	0.00423341	-2.04497	0.0201292		249918_at	AT5G19240	0.00102698	-3.93093	0.0101618		248293_at	AT5G53050	0.00119923	1.187	0.00709706
247147_at	AT5G65630	7.83666e-06	1.36088	5.68146e-05		249957_at	AT5G18900	0.00666192	0.78669	0.033786		249797_at	AT5G23750	8.17765e-05	-1.74202	0.00193823		253202_at	AT4G34555	0.00524694	-0.784186	0.0388835		249191_at	AT5G42760	0.00378036	-2.46564	0.0160481		248308_at	AT5G52530	0.00380696	1.84004	0.0191704		249919_at	AT5G19250	0.000528998	-1.8918	0.00735822		248310_at	AT5G52550 AT5G52552	0.00333612	1.0679	0.0134298
247149_at	AT5G65660	0.000872037	-0.612404	0.00215919		249958_at	AT5G18970	0.000579056	-1.89058	0.0112107		249798_at	AT5G23730	0.0130107	-0.885856	0.0448562		253203_at	AT4G34710	0.00433593	1.62234	0.0358129		249198_s_at	AT5G42350 AT5G42360	0.00642497	-0.671436	0.0235105		248309_at	AT5G52540	0.0184167	-1.40853	0.0458563		249923_at	AT5G19120	0.00121097	-4.27131	0.0111769		248311_at	AT5G52570	9.34346e-05	5.54777	0.00193055
247150_at	AT5G65650	0.000354161	-0.742564	0.0010367		249964_at	AT5G19010	0.00198767	-0.611981	0.0190944		249801_at	AT5G23580	0.000252938	0.763457	0.00366876		253205_at	AT4G34490	0.00681989	-0.630249	0.0432899		249204_at	AT5G42570	0.000560529	1.25984	0.00419836		248328_at	AT5G52660	0.00171215	2.26026	0.0139866		249927_at	AT5G19220	0.00422249	-1.52068	0.0227376		248313_at	AT5G52580	0.00323845	0.821735	0.0132006
247153_at	AT5G65700	2.47062e-07	-1.87933	6.39479e-06		249966_at	AT5G19030	0.000604672	0.958207	0.0113758		249806_at	AT5G23850	0.000439797	1.99388	0.0052287		253220_s_at	AT4G34920 AT4G34930	0.00186022	0.738289	0.024237		249208_at	AT5G42650	0.0160137	0.691807	0.0461429		248329_at	AT5G52780	0.000269635	-3.26539	0.00789075		249929_at	AT5G22340	0.00680503	-1.86663	0.0303504		248327_at	AT5G52750	0.00297158	-2.62233	0.0125216
247156_at	AT5G65760	0.00102023	-0.571996	0.00246123		249974_at	AT5G18780	0.00112583	1.49413	0.0147424		249811_at	AT5G23760	0.0106824	-0.782577	0.0390882		253224_at	AT4G34860	0.00385289	1.24125	0.0340881		249211_at	AT5G42680	0.000162029	-1.31503	0.00177979		248331_at	AT5G52650	0.00299927	-1.67359	0.0173807		249938_at	AT5G22330	0.00645261	0.761601	0.0294359		248328_at	AT5G52660	0.00317506	1.60945	0.0130308
247161_at	AT5G65810	1.11642e-06	1.86786	1.54164e-05		249978_at	AT5G18850	0.00124076	1.188	0.0155699		249812_at	AT5G23830	4.31253e-07	2.28878	0.000151082		253233_at	AT4G34290	0.00525072	-0.939397	0.0388835		249215_at	AT5G42800	2.87e-08	9.51887	8.5e-06		248332_at	AT5G52640	0.0024945	2.4949	0.0160324		249944_at	AT5G22290	0.00637084	1.46522	0.0291851		248329_at	AT5G52780	6.22199e-05	-3.04586	0.00168348
247163_at	AT5G65685	0.00051352	-0.753616	0.0014076		249985_at	AT5G18500	0.00838979	-0.671799	0.0377168		249814_at	AT5G23840	0.00014983	2.45333	0.00275686		253235_at	AT4G34350	0.000725717	-0.745657	0.0169105		249216_at	AT5G42240	5.59e-05	-1.61977	0.000898788		248333_at	AT5G52390	0.00025675	3.82508	0.00787245		249957_at	AT5G18900	0.0102144	0.992601	0.039435		248332_at	AT5G52640	0.00128028	3.01983	0.00739773
247165_at	AT5G65790	1.98793e-05	2.77647	0.000111013		249989_at	AT5G18525	0.000368283	1.16981	0.0095329		249817_at	AT5G23820	5.73789e-07	3.93371	0.000163204		253236_at	AT4G34370	0.00893771	0.564042	0.0498591		249217_at	AT5G42300	0.0033581	0.940319	0.0147723		248337_at	AT5G52310	0.00085583	6.2111	0.0111336		249960_at	AT5G18830	0.00243284	1.80886	0.0165279		248335_at	AT5G52450	0.000112367	1.79581	0.00207227
247168_at	AT5G65860	4.36162e-05	0.997937	0.000199884		249993_at	AT5G18570	0.00926224	-0.56458	0.0396141		249822_at	AT5G23710	0.00747671	0.330129	0.030993		253242_at	AT4G34530 AT4G34540	0.00729891	0.686157	0.044696		249227_at	AT5G42180	0.00946842	1.27307	0.0311217		248339_at	AT5G52520	0.0121244	-1.12243	0.0353375		249968_at	AT5G19070	0.00350832	1.17254	0.0203996		248336_at	AT5G52420	0.00398995	0.70694	0.0150838
247170_at	AT5G65530	1.39481e-06	-2.0418	1.75377e-05		249996_at	AT5G18600	0.000252299	-1.374	0.00881503		249827_at	AT5G23330	0.0125834	0.495473	0.0437608		253251_at	AT4G34730	0.000673263	-1.24121	0.0163659		249230_at	AT5G42070	0.000429753	-1.43014	0.00346903		248340_at	AT5G52180	0.00410915	-2.19151	0.0198301		249969_at	AT5G19090	0.0146737	-1.05412	0.0499911		248337_at	AT5G52310	0.000152041	1.69406	0.00238043
247174_at	AT5G65250	0.00140087	-0.715547	0.00321487		250000_at	AT5G18650	0.000282015	-1.17382	0.00908732		249830_at	AT5G23300	0.000556732	-1.17962	0.00597838		253252_at	AT4G34740	0.00102593	-2.80681	0.0196716		249234_at	AT5G42200	0.0071571	-1.21897	0.0252713		248344_at	AT5G52280	0.0152135	2.2105	0.0407507		249983_at	AT5G18470	0.000935961	-3.23499	0.00963101		248338_at	AT5G52440	0.00558364	-0.739706	0.0189237
247175_at	AT5G65280	0.000162666	0.961783	0.000562109		250007_at	AT5G18670	0.00629092	-0.999902	0.0327642		249831_at	AT5G23340	0.00502994	-0.451695	0.023759		253253_at	AT4G34750	0.00646778	-1.41183	0.0424951		249235_at	AT5G42100	0.00403254	-1.64407	0.0168324		248348_at	AT5G52190	0.00265261	-2.20477	0.0164454		249986_at	AT5G18460	0.012344	-1.54005	0.044375		248344_at	AT5G52280	0.00171435	-1.49732	0.00881752
247176_at	AT5G65110	1.07618e-05	-1.31669	7.05524e-05		250012_x_at	AT5G18060	0.00461115	-3.15582	0.0280365		249835_s_at	AT5G23490 AT5G23510	3.78224e-05	2.03336	0.00124		253255_at	AT4G34760	0.00222515	-2.42489	0.0263429		249237_at	AT5G42050	0.000721536	1.40496	0.00498446		248351_at	AT5G52200	0.012373	1.26104	0.0358249		249994_at	AT5G18590	0.00179372	-1.26784	0.0140405		248346_at	AT5G52210	0.0146286	0.778901	0.0379375
247183_at	AT5G65440	0.000630511	0.593634	0.00166329		250013_at	AT5G18040	0.00351502	0.969115	0.0245621		249838_at	AT5G23460	0.011714	0.298228	0.0416995		253263_at	AT4G34000	1.75e-05	2.12689	0.00440382		249247_at	AT5G42310	0.00162792	-1.01984	0.00882025		248352_at	AT5G52300	1.32e-06	10.4825	0.00573877		249996_at	AT5G18600	0.000924218	-1.55148	0.00957289		248348_at	AT5G52190	0.000134754	-2.03046	0.00226176
247185_at	AT5G65460	0.000150414	-0.676608	0.000528612		250028_at	AT5G18130	0.00253823	1.86955	0.021183		249840_at	AT5G23450	0.00680779	0.471261	0.0290033		253270_at	AT4G34160	0.00219474	-0.864736	0.0261189		249248_at	AT5G42320	0.00262147	-0.967172	0.0123684		248353_at	AT5G52320	0.0165263	-1.96709	0.0427757		249999_at	AT5G18640	0.00132298	1.34012	0.0117441		248351_at	AT5G52200	0.0045742	0.781167	0.016555
247186_at	AT5G65470	0.00113767	0.582036	0.00269284		250030_at	AT5G18120	0.0103523	0.485058	0.042235		249842_at	AT5G23550	0.00128003	-0.626842	0.00992231		253273_at	AT4G34180	0.00108216	1.18494	0.0201375		249253_at	AT5G42060	0.00968616	1.22058	0.0316637		248362_at	AT5G52470	0.00681906	-1.08413	0.0255055		250000_at	AT5G18650	0.000517225	-1.42506	0.00728657		248352_at	AT5G52300	4.18905e-05	5.87432	0.00144744
247188_at	AT5G65430	0.0329891	-0.277712	0.0495556		250033_at	AT5G18110	0.00656375	0.733158	0.0335241		249866_at	AT5G23010	9.03428e-05	-1.71094	0.00204663		253277_at	AT4G34230	0.000379784	1.21998	0.0139988		249282_at	AT5G41760	0.00399852	-0.856633	0.0167254		248375_at	AT5G51710	0.000603428	2.71084	0.0101408		250006_at	AT5G18660	0.00486742	-2.80042	0.0247001		248353_at	AT5G52320	7.87417e-05	3.4454	0.00179197
247189_at	AT5G65390	7.97826e-06	1.93522	5.73866e-05		250034_at	AT5G18280	0.00269643	0.991701	0.0216134		249867_at	AT5G23020	0.00106235	-1.21939	0.00879619		253286_at	AT4G34260	0.00179805	-1.3139	0.023942		249283_at	AT5G41800	0.00606311	0.790444	0.0225793		248377_at	AT5G51720	0.00494843	-3.88975	0.0216076		250012_x_at	AT5G18060	0.000132959	-3.92924	0.00383024		248366_at	AT5G52510	0.00449936	1.17318	0.0163842
247191_at	AT5G65310	3.72502e-05	1.0805	0.000176742		250055_at	AT5G17770	0.00360636	-0.826682	0.0249386		249874_at	AT5G23070	0.0130836	0.636029	0.045017		253292_at	AT4G33985	0.000875736	2.25908	0.0181108		249284_at	AT5G41810	0.00283901	1.00946	0.0131143		248382_at	AT5G51890	0.000232607	3.18968	0.00765815		250013_at	AT5G18040	0.000560853	1.57828	0.00760938		248375_at	AT5G51710	0.0047163	1.2729	0.0168848
247192_at	AT5G65360	0.00192184	-0.495501	0.00419284		250065_at	AT5G17910	0.00378177	0.849507	0.0255678		249889_at	AT5G22540	0.0098105	1.24965	0.0369481		253300_at	AT4G33580	0.00789685	-0.718787	0.0467456		249285_at	AT5G41960	0.00782712	0.785505	0.0270679		248387_at	AT5G51960	0.00411517	-1.80216	0.0198305		250016_at	AT5G18100	0.000631301	1.26083	0.00806096		248377_at	AT5G51720	0.00834707	-1.11264	0.0252924
247194_at	AT5G65480	7.87566e-05	-1.33485	0.000314501		250073_at	AT5G17170	0.0041398	-1.02963	0.0266584		249890_at	AT5G22570	1.78565e-05	3.60833	0.000828809		253322_at	AT4G33980	6.52e-05	4.45834	0.00781034		249288_at	AT5G41050	5.83e-05	-2.56961	0.000918529		248399_at	AT5G52010	0.00822229	-1.37843	0.0282015		250028_at	AT5G18130	3.07e-05	3.39252	0.00188858		248380_at	AT5G51820	0.0160973	-0.666801	0.0405614
247199_at	AT5G65210	6.06449e-06	-1.53532	4.74392e-05		250077_at	AT5G16680	0.0041044	0.610449	0.0265589		249894_at	AT5G22580	0.0102205	-1.26414	0.0379079		253343_at	AT4G33540	0.00326358	1.44276	0.0314648		249289_at	AT5G41040	0.0070806	1.19577	0.0250973		248402_at	AT5G52100	0.00150063	-2.54356	0.0133409		250030_at	AT5G18120	0.00696105	1.19486	0.0307714		248381_at	AT5G51830	0.00398249	0.754595	0.0150698
247201_at	AT5G65220	7.8896e-07	-1.91606	1.23917e-05		250079_at	AT5G16650	0.00839376	-1.22065	0.0377168		249896_at	AT5G22530	3.45377e-07	4.50017	0.000151082		253351_at	AT4G33700	0.000153803	1.00692	0.0111255		249290_at	AT5G41060	1.82e-05	-1.69604	0.000437614		248404_at	AT5G51460	0.000674484	-4.32151	0.0103941		250032_at	AT5G18170	0.000438403	-1.98682	0.00680547		248382_at	AT5G51890	0.0189204	0.708249	0.0457973
247202_at	AT5G65270	3.5212e-06	1.28388	3.25101e-05		250083_at	AT5G17220	0.000110486	6.60208	0.00723032		249908_at	AT5G22760	9.97217e-05	-0.880726	0.0021768		253358_at	AT4G32940	0.00724493	0.792023	0.0445476		249291_at	AT5G41210	0.0114278	0.766336	0.0357947		248409_at	AT5G51540 AT5G51545	0.00165553	-2.5386	0.01373		250034_at	AT5G18280	0.00811935	1.19332	0.0341292		248387_at	AT5G51960	0.00915667	-0.539673	0.0270546
247203_at	AT5G65180	0.0269462	0.382538	0.0414856		250090_at	AT5G17330	0.00131153	-2.74134	0.0160874		249910_at	AT5G22630	0.00253295	0.722171	0.015354		253362_s_at	AT4G33110 AT4G33120	0.000766197	-0.852762	0.0170144		249299_at	AT5G41340	0.00237856	-0.811502	0.0114892		248410_at	AT5G51570	0.0114966	1.84667	0.0343324		250042_at	AT5G18420	0.0144142	1.10896	0.0493825		248391_at	AT5G52030	0.00121897	-1.03725	0.0071759
247207_at	AT5G65000	0.000563618	-0.849291	0.00151614		250102_at	AT5G16590	4.15251e-05	-1.2643	0.00519386		249918_at	AT5G19240	0.00111551	2.84238	0.00909403		253373_at	AT4G33150	0.000114829	2.54332	0.0101185		249320_at	AT5G40910	0.00275312	0.836661	0.012813		248419_at	AT5G51550	5.26e-05	-3.95759	0.00613871		250053_at	AT5G17850	0.000299594	2.36858	0.00568992		248392_at	AT5G52050	0.0057081	4.20884	0.0192584
247208_at	AT5G64870	1.24235e-07	-2.03654	4.4576e-06		250105_at	AT5G16630	0.00398033	1.02251	0.0262233		249920_at	AT5G19260	1.94544e-06	-1.93934	0.000262039		253383_at	AT4G32900	0.0018112	-1.22213	0.0239806		249325_at	AT5G40850	0.000122917	-1.29791	0.00149946		248420_at	AT5G51560	0.000648474	-4.01731	0.0103312		250054_at	AT5G17860	0.00955124	2.0807	0.0379138		248393_at	AT5G52060	0.000594378	1.20954	0.00471411
247210_at	AT5G65020	0.0233632	0.399055	0.0365971		250110_at	AT5G15350	0.00478634	-1.87557	0.0284945		249922_at	AT5G19140	2.48869e-05	-1.57897	0.000958984		253404_at	AT4G32840	0.00163702	-1.07602	0.0230218		249329_at	AT5G40960	0.000606878	0.95787	0.00441848		248422_at	AT5G51640	0.000933207	2.06852	0.0114586		250058_at	AT5G17870	0.00432345	-1.72156	0.0229562		248398_at	AT5G51970	0.0020138	-1.00417	0.009743
247211_at	AT5G64880	0.000244423	-1.0615	0.000773004		250125_at	AT5G16390	0.0041602	-0.9173	0.0267587		249924_at	AT5G19280	0.00169724	0.643231	0.0119646		253425_at	AT4G32190	0.00104659	-0.819441	0.019766		249331_at	AT5G40950	0.0141335	-0.963475	0.041947		248424_at	AT5G51680	9.21e-06	5.90637	0.00573877		250063_at	AT5G17880	0.000899517	-1.67105	0.00945967		248399_at	AT5G52010	0.00904875	-0.861919	0.0268284
247213_at	AT5G64900	0.00133632	-0.721476	0.00308624		250127_at	AT5G16380	0.00117265	2.04012	0.0150461		249928_at	AT5G22250	0.00206301	1.47597	0.0134804		253435_at	AT4G32400	0.0027704	-0.801155	0.0292692		249346_at	AT5G40780	0.000649594	2.62837	0.00464806		248426_at	AT5G51740	0.00129962	2.09713	0.0126315		250072_at	AT5G17210	0.000281376	2.78353	0.00553695		248402_at	AT5G52100	0.0077306	-1.2379	0.0239265
247214_at	AT5G64850	4.91621e-07	2.39966	9.48725e-06		250131_at	AT5G16550	0.00229983	1.61792	0.0203691		249941_at	AT5G22270	0.00258393	1.34356	0.0155349		253440_at	AT4G32570	0.00370917	-1.39111	0.0334833		249358_at	AT5G40510	2.43e-05	2.48864	0.000532936		248427_at	AT5G51750	0.0102844	-2.04207	0.0320042		250077_at	AT5G16680	0.00164755	1.31266	0.0133047		248409_at	AT5G51540 AT5G51545	0.0022116	-0.871858	0.0103495
247215_at	AT5G64905	5.02117e-06	-2.36107	4.12884e-05		250133_at	AT5G16400	0.00154211	-0.927444	0.0174511		249944_at	AT5G22290	0.0031821	1.44947	0.0175815		253453_at	AT4G31860	0.00882274	0.930029	0.0495927		249364_at	AT5G40590	0.00161254	2.3821	0.00876404		248445_at	AT5G51170	0.00865258	1.0719	0.0290871		250083_at	AT5G17220	0.000877969	3.52076	0.00935564		248419_at	AT5G51550	9.33881e-05	-3.56057	0.00193055
247218_at	AT5G65010	0.000870766	-0.762236	0.00215649		250139_at	AT5G14620	0.000228899	1.00041	0.00854183		249953_at	AT5G18960	0.00125215	-0.699494	0.00977889		253468_at	AT4G32160	0.00733635	0.702119	0.0448566		249366_at	AT5G40610	0.00106507	-1.32339	0.00645943		248448_at	AT5G51190	0.00832246	-1.69223	0.0283744		250094_at	AT5G17380	0.0040238	1.3122	0.0222803		248420_at	AT5G51560	0.000183025	-1.86049	0.00260832
247221_at	AT5G64813	0.00321767	0.608384	0.00649606		250144_at	AT5G14680	0.00762653	0.579058	0.0359828		249956_at	AT5G18940	0.00468805	-0.520027	0.0226429		253492_at	AT4G31810	0.000815784	-0.781337	0.0175518		249372_at	AT5G40760	0.00031087	1.37115	0.00277605		248449_at	AT5G51110	0.00226228	-1.9996	0.015461		250096_at	AT5G17190	0.000254902	1.36435	0.00535352		248422_at	AT5G51640	0.000588421	1.66577	0.0047006
247222_at	AT5G64840	0.000199838	-0.674203	0.000662111		250146_at	AT5G14660	0.00413281	-0.944256	0.0266584		249964_at	AT5G19010	0.0131208	-0.316261	0.045106		253495_at	AT4G31850	0.00836451	-1.16407	0.0482853		249375_at	AT5G40730	0.000796638	1.11712	0.00532158		248454_at	AT5G51350	0.0098943	-1.04665	0.0314044		250102_at	AT5G16590	0.0141007	-2.07492	0.0486984		248426_at	AT5G51740	0.000852474	1.70664	0.00579755
247228_at	AT5G65140	0.0024611	-0.652305	0.00517708		250148_at	AT5G14530	0.000135393	1.74291	0.00739547		249971_at	AT5G19110	7.80719e-08	6.2395	9.89615e-05		253496_at	AT4G31870	0.00726645	-0.912804	0.0446551		249378_at	AT5G40450	7.24e-07	-2.81087	6.38e-05		248460_at	AT5G50915	0.000224217	-4.77164	0.00750685		250103_at	AT5G16600	0.000315269	2.08191	0.00584848		248427_at	AT5G51750	0.0108646	-0.718386	0.0305925
247232_at	AT5G64940	2.32261e-05	-1.37423	0.000124426		250158_at	AT5G15190	0.000661312	2.51294	0.0118286		249979_s_at	AT5G18860 AT5G18890	0.00290083	1.37907	0.0166333		253497_at	AT4G31880	0.00611951	-0.458191	0.0414253		249380_at	AT5G40370	0.00897577	0.677214	0.029996		248466_at	AT5G50720	0.01776	1.67654	0.0448164		250109_at	AT5G15230	0.013257	-2.85562	0.0466996		248429_at	AT5G51770	0.00209788	1.26338	0.0100004
247237_at	AT5G64600	2.98403e-05	1.15154	0.00014994		250175_at	AT5G14390	0.0133752	0.72999	0.0489591		249983_at	AT5G18470	0.00010513	3.79623	0.00224177		253516_at	AT4G31360	0.000125122	-1.76774	0.0102703		249400_at	AT5G40300	0.00399646	0.812206	0.0167226		248473_at	AT5G50810	0.00354576	-2.46675	0.0186698		250127_at	AT5G16380	0.00114566	1.92117	0.0107768		248432_at	AT5G51390	0.0008353	-1.66224	0.0057497
247240_at	AT5G64660	0.00803874	0.562552	0.0143229		250184_at	AT5G14240	0.00137231	1.19052	0.0163153		249985_at	AT5G18500	0.000587366	-0.716557	0.00612086		253519_at	AT4G31240	0.00790984	0.605079	0.0467456		249411_at	AT5G40390	0.000751832	1.88782	0.00511338		248477_at	AT5G50900	0.00334294	-1.60716	0.0183105		250131_at	AT5G16550	7.88e-05	2.01908	0.00292456		248438_at	AT5G51230	0.0210991	-0.590144	0.0498313
247241_at	AT5G64680	0.00127797	0.560347	0.00297151		250186_at	AT5G14500	0.000336454	1.2603	0.00927592		249993_at	AT5G18570	0.00808793	-0.505907	0.03269		253533_at	AT4G31590	0.00575952	-0.644153	0.0403321		249416_at	AT5G39570	0.0026768	0.854521	0.0125504		248480_at	AT5G50920	0.00441586	1.58567	0.0205036		250133_at	AT5G16400	0.000764896	-1.44263	0.00879704		248440_at	AT5G51260	0.00166139	2.58439	0.00861536
247248_at	AT5G64560	6.90958e-05	1.06362	0.000285041		250191_at	AT5G14270	0.00155444	0.893186	0.0174799		249999_at	AT5G18640	0.00605023	-0.6509	0.0268143		253535_at	AT4G31550	0.00155313	1.26182	0.0227795		249421_at	AT5G39830	0.000365351	-1.35156	0.0031025		248487_at	AT5G51070	0.0034668	4.38887	0.0184896		250141_at	AT5G14640	0.00294323	1.06217	0.0183611		248446_at	AT5G51140	0.0148833	-0.650215	0.0384152
247251_at	AT5G64740	2.80832e-06	1.45247	2.78281e-05		250194_at	AT5G14550	0.00636596	0.961687	0.0330152		250027_at	AT5G18250	0.00927252	-0.426147	0.0356682		253550_at	AT4G30960	0.000198566	0.772335	0.0116541		249427_at	AT5G39850	0.000200243	2.11176	0.00200309		248492_at	AT5G51040	0.00384077	1.79221	0.0192399		250144_at	AT5G14680	0.0130926	0.705564	0.0462702		248448_at	AT5G51190	2.47985e-05	-5.10033	0.00130634
247257_at	AT5G64760	2.92412e-05	-1.29525	0.000147859		250202_at	AT5G13970	0.0138206	0.528238	0.0498125		250030_at	AT5G18120	0.000132338	-0.869832	0.00258296		253559_at	AT4G31140	0.00767337	-0.628844	0.0459717		249439_at	AT5G40020	0.00443949	1.94708	0.0181023		248493_at	AT5G51100	0.00260992	-2.19228	0.0163657		250148_at	AT5G14530	0.0128956	1.74255	0.0457505		248449_at	AT5G51110	0.00274882	-1.04905	0.0119571
247258_at	AT5G64816	0.0177677	-0.374317	0.0287547		250213_at	AT5G13820	0.0026375	0.70808	0.0214145		250031_at	AT5G18240	0.00254743	-2.00289	0.0154028		253562_at	AT4G31130	0.00666123	-0.437497	0.0429877		249454_at	AT5G39520	4.25e-07	3.66186	4.53e-05		248495_at	AT5G50780	0.000946192	2.01703	0.0114734		250149_at	AT5G14700	0.000448703	2.18848	0.00688096		248454_at	AT5G51350	0.016172	-0.969236	0.0406882
247259_at	AT5G64930	0.000382689	-0.697105	0.00110324		250217_at	AT5G14120	0.00580548	-0.966564	0.0316097		250032_at	AT5G18170	0.000686153	-1.30662	0.00671802		253566_at	AT4G31210	0.00395465	-1.25883	0.0345811		249456_at	AT5G39410	0.0068236	0.708743	0.0244832		248497_at	AT5G50380	0.0109078	1.4944	0.033169		250155_at	AT5G15160	0.00724478	1.48529	0.031652		248460_at	AT5G50915	0.00156304	2.42636	0.00830296
247260_at	AT5G64500	0.000728166	-0.831052	0.00187582		250218_at	AT5G14170	0.00395434	0.772382	0.0261584		250034_at	AT5G18280	0.00048825	-1.04151	0.00558853		253571_at	AT4G31000	0.000439036	-1.5987	0.0144266		249467_at	AT5G39610	0.00818625	1.6562	0.0280217		248501_at	AT5G50440	0.00880204	1.37511	0.0293908		250158_at	AT5G15190	2.16e-06	5.38375	0.000653694		248461_s_at	AT2G47510 AT5G50950	0.00257487	0.889068	0.0114668
247261_at	AT5G64460	0.000394533	-0.623532	0.00113085		250222_at	AT5G14050	0.00197636	-0.547675	0.0190086		250040_at	AT5G18390	0.0110934	0.524124	0.0401157		253579_at	AT4G30610	1.57e-05	-2.20067	0.00440382		249469_at	AT5G39320	0.00769927	0.936	0.0267134		248505_at	AT5G50360	6.55e-05	5.59151	0.00640499		250168_at	AT5G15320	0.00764455	-1.68212	0.032789		248466_at	AT5G50720	0.000346442	3.01449	0.00354548
247262_at	AT5G64440	0.000357184	0.616357	0.00104326		250236_at	AT5G13450	0.0075036	-0.63201	0.035688		250053_at	AT5G17850	0.000214136	1.07958	0.0033198		253589_at	AT4G30825	0.000238886	-1.47752	0.0124382		249472_at	AT5G39210	0.00142402	-1.67572	0.00800818		248507_at	AT5G50420	0.000265023	-4.26516	0.00788098		250177_at	AT5G14420	0.00206953	1.41312	0.0150183		248467_at	AT5G50800	0.00512297	-0.915768	0.0178211
247266_at	AT5G64570	0.00624665	0.381423	0.0114763		250245_at	AT5G13690	0.000682813	0.92813	0.0119329		250058_at	AT5G17870	0.00203614	-0.599827	0.0133835		253590_at	AT4G30850	0.000650946	1.39727	0.0159985		249477_s_at	AT5G38930 AT5G38940	0.000872198	-1.75091	0.00566834		248509_at	AT5G50335	0.000444929	-4.84367	0.00954778		250185_at	AT5G14310	0.00385687	1.12686	0.0217183		248477_at	AT5G50900	0.0130045	-0.496075	0.0347677
247267_at	AT5G64140	0.00161988	-0.531581	0.00362583		250254_at	AT5G13710	0.000233307	-1.52868	0.00861007		250059_at	AT5G17820	0.000302269	-1.421	0.00411168		253598_at	AT4G30800	0.00484338	-1.42156	0.0377771		249480_s_at	AT5G38990 AT5G39000	3.85e-06	-2.20973	0.000174326		248511_at	AT5G50375	7.55e-05	-3.88824	0.00685257		250189_at	AT5G14410	0.00192375	-1.98062	0.0144735		248485_at	AT5G51050	0.0158105	0.896819	0.0400407
247270_at	AT5G64220	0.032673	-0.284088	0.0491346		250259_at	AT5G13800	0.00230318	0.585973	0.0203691		250062_at	AT5G17760	0.000389587	2.96729	0.00482217		253606_at	AT4G30530	0.000705995	0.934144	0.0167056		249481_at	AT5G38900	0.0101499	1.71788	0.03281		248515_at	AT5G50530 AT5G50640	0.00487029	1.21585	0.0214275		250193_at	AT5G14540	0.00459627	1.15274	0.023832		248487_at	AT5G51070	7.29801e-05	3.05872	0.00175816
247271_at	AT5G64270	0.0027913	-0.504425	0.00576841		250261_at	AT5G13400	0.00884396	-1.18637	0.0387208		250065_at	AT5G17910	0.00956227	-0.382935	0.0362206		253609_at	AT4G30190	0.000315906	-1.22952	0.0128996		249485_at	AT5G39020	0.00283503	-1.86126	0.0131026		248521_s_at	AT5G50520 AT5G50630	0.0114322	-0.98835	0.0342107		250201_at	AT5G14230	0.00473102	-1.38339	0.0242708		248495_at	AT5G50780	0.000176261	1.868	0.0025666
247272_at	AT5G14040 AT5G64300	0.00084169	0.534411	0.00209662		250272_at	AT5G13000	0.0127574	-0.774528	0.0477558		250074_at	AT5G17310	0.0130543	-0.447847	0.0449614		253617_at	AT4G30410	0.000148342	-1.35411	0.0109737		249486_at	AT5G39030	0.00332151	-0.993935	0.0146469		248526_at	AT5G50740	0.00871615	-3.4149	0.0292425		250202_at	AT5G13970	0.000899757	1.14062	0.00945967		248502_at	AT5G50450	0.00175196	-2.54007	0.0089423
247273_at	AT5G64340 AT5G64341 AT5G64342 AT5G64343	0.0138927	-0.39955	0.0231654		250274_at	AT5G13020	0.013891	0.385138	0.0499067		250090_at	AT5G17330	0.00611577	-0.641134	0.0269751		253619_at	AT4G30460	0.00012305	3.04225	0.0102663		249489_at	AT5G39090	0.000938378	1.23795	0.00596896		248527_at	AT5G50740	0.00241209	-2.99194	0.0159089		250203_at	AT5G13980	0.0122577	-1.29565	0.0441659		248505_at	AT5G50360	3.30075e-05	5.88715	0.00138184
247277_at	AT5G64420	0.00073279	-0.565421	0.00188652		250276_at	AT5G13030	0.0120182	0.461245	0.0460147		250100_at	AT5G16570	5.22642e-05	-1.71545	0.00148069		253627_at	AT4G30650	0.00474903	1.08406	0.0374035		249494_at	AT5G39050	2.16e-05	1.94713	0.000486384		248529_at	AT5G50000	0.00443676	-1.60786	0.0205403		250207_at	AT5G13930	0.00122602	4.05322	0.0112763		248506_at	AT5G50370	0.000775856	1.38006	0.00550495
247278_at	AT5G64380	4.1789e-06	-2.45102	3.63953e-05		250277_at	AT5G12940	0.000577732	-4.29509	0.0112031		250102_at	AT5G16590	0.00580744	-1.34157	0.025963		253629_at	AT4G30450	0.00103477	1.64934	0.0196832		249515_at	AT5G38530	0.00037447	1.4433	0.00315365		248531_at	AT5G49950	0.0133895	0.92198	0.0376314		250213_at	AT5G13820	0.000156999	2.9911	0.00429372		248507_at	AT5G50420	0.00250973	-1.46359	0.0112478
247280_at	AT5G64260	9.76086e-05	-0.826507	0.000371701		250278_at	AT5G12860	0.0128679	-0.894075	0.0479951		250103_at	AT5G16600	0.00986747	-0.672967	0.0370483		253630_at	AT4G30490	0.000483084	1.40517	0.014845		249519_at	AT5G38660	0.0014082	-1.15733	0.00794867		248537_at	AT5G50100	0.00177197	2.12159	0.0140926		250221_at	AT5G14220	0.00265553	-1.85035	0.0173996		248509_at	AT5G50335	0.00495378	1.47008	0.0174555
247282_at	AT5G64240	3.81508e-07	-2.04118	8.11772e-06		250285_at	AT5G13300	0.000207744	1.25433	0.00846803		250105_at	AT5G16630	0.00178279	0.504101	0.0122646		253638_at	AT4G30470	0.00308383	1.22129	0.0304671		249524_at	AT5G38520	0.000206775	-1.64373	0.00205061		248540_at	AT5G50160	0.0127422	-2.21424	0.036523		250235_s_at	AT5G13430 AT5G13440	0.00523052	1.2204	0.025675		248511_at	AT5G50375	0.00220166	-1.56815	0.0103259
247283_at	AT5G64250	0.0154412	0.418486	0.0254186		250286_at	AT5G13320	0.0130618	-1.16518	0.0483446		250110_at	AT5G15350	1.58013e-05	-1.46072	0.000766652		253657_at	AT4G30110	0.00470103	-1.10774	0.0372473		249525_at	AT5G38650	0.00233864	0.773296	0.0113651		248544_at	AT5G50240	0.0004718	3.43206	0.0096634		250238_at	AT5G13570	0.000881304	1.75079	0.00936044		248515_at	AT5G50530 AT5G50640	0.00264066	0.891525	0.0116659
247284_at	AT5G64410	0.00133522	0.643939	0.00308488		250291_at	AT5G13280	0.00636667	-0.932465	0.0330152		250112_at	AT5G16300	0.00706639	-0.65523	0.0297449		253663_at	AT4G30160	0.00321738	-0.99102	0.0311424		249542_at	AT5G38140	0.00517312	-1.05162	0.0201674		248551_at	AT5G50200	0.0135979	2.40131	0.0380333		250243_at	AT5G13630	0.000997196	-2.69827	0.0100296		248517_at	AT5G50550 AT5G50650	0.00350334	0.916904	0.0138698
247286_at	AT5G64280	8.2189e-05	-0.965161	0.000324853		250295_at	AT5G13390	0.0059587	0.709244	0.0320364		250114_s_at	AT5G16340 AT5G16370	6.52264e-05	1.5767	0.00170197		253686_at	AT4G29750	0.00264394	-0.705731	0.0287001		249545_at	AT5G38030	0.00205201	1.38217	0.0103368		248556_at	AT5G50350	0.00284362	1.43259	0.0170092		250249_at	AT5G13760	0.00170492	2.36898	0.0136106		248524_s_at	AT5G50570 AT5G50670	2.11108e-05	2.71243	0.00129486
247289_at	AT5G64290	0.00404564	-0.400547	0.00789753		250298_at	AT5G11860	0.00530776	0.897862	0.0302829		250117_at	AT5G16440	0.0063739	0.712399	0.0277561		253695_at	AT4G29510	0.00760053	-0.693356	0.0457482		249552_s_at	AT5G38240 AT5G38250	0.00134543	1.17069	0.00769623		248558_at	AT5G49990	0.0194197	1.23977	0.0474176		250252_at	AT5G13750	0.000432797	2.1226	0.00676225		248528_at	AT5G50760	0.0114254	2.48312	0.031761
247291_at	AT5G64480	0.0200177	1.15942	0.0319133		250301_at	AT5G11970	0.00969799	0.986339	0.0405704		250119_at	AT5G16470	0.000468381	-0.582033	0.00544959		253697_at	AT4G29700	0.000578626	2.0472	0.0156358		249554_at	AT5G38290	0.000217408	-1.67853	0.00211823		248564_at	AT5G49700	0.0142513	3.01723	0.039064		250254_at	AT5G13710	9.12e-05	-2.25904	0.00316956		248529_at	AT5G50000	0.00108628	-1.69432	0.00669313
247293_at	AT5G64510	4.95114e-10	4.9009	3.22354e-07		250315_at	AT5G12130	0.00868665	-0.771402	0.0384419		250124_at	AT5G16480	0.00265722	-0.91597	0.0158036		253708_at	AT4G29210	0.000976254	1.93093	0.0191167		249557_at	AT5G38280	0.00645241	1.13918	0.0235639		248565_at	AT5G49710	0.00181429	1.9257	0.014196		250257_at	AT5G13770	0.000346882	-1.86472	0.00611329		248531_at	AT5G49950	0.00770536	0.646576	0.0238734
247295_at	AT5G64180	0.000141864	-0.776861	0.00050281		250320_at	AT5G12840	0.00323539	1.32517	0.0236565		250139_at	AT5G14620	0.00419902	0.702593	0.0210571		253728_at	AT4G29410	0.00676987	-0.648787	0.0431799		249567_at	AT5G38020	0.00312175	1.74104	0.014059		248566_s_at	AT5G49730 AT5G49740	0.000137169	-3.30336	0.00703771		250259_at	AT5G13800	0.000474081	2.01694	0.00703937		248537_at	AT5G50100	7.94466e-05	2.63106	0.0018032
247296_at	AT5G64160	0.0132718	0.485471	0.0222603		250326_at	AT5G12080	0.000500377	-1.21899	0.0107272		250149_at	AT5G14700	0.00364153	1.42983	0.0192507		253736_at	AT4G28780	4.73e-05	-2.68399	0.0071011		249575_at	AT5G37670	0.000163568	3.11703	0.00178362		248568_at	AT5G49760	0.00115091	-1.90076	0.0121841		250272_at	AT5G13000	0.00846109	-1.45533	0.0350979		248538_at	AT5G50110	0.00489711	0.951391	0.0173487
247297_at	AT5G64100	9.93419e-06	-1.35544	6.68452e-05		250327_at	AT5G12050	0.000431766	-1.9472	0.0100667		250150_at	AT5G14710	0.00341754	0.546077	0.0183741		253737_at	AT4G28703	0.00167545	3.16717	0.0232122		249583_at	AT5G37770	0.00212588	-1.66665	0.01058		248573_at	AT5G49720	0.0153346	-1.10423	0.0409287		250277_at	AT5G12940	0.00323193	-3.92086	0.0194045		248540_at	AT5G50160	0.000185977	-1.75292	0.00263758
247298_at	AT5G63840	0.00712217	0.358108	0.0128736		250337_at	AT5G11790	0.0133303	-0.795798	0.0488943		250158_at	AT5G15190	0.0074243	1.61947	0.0308078		253754_at	AT4G29020	8.34e-05	-1.14175	0.00869609		249599_at	AT5G37990	0.00693818	0.780406	0.0247535		248579_at	AT5G49880	0.00642663	2.05819	0.0247358		250278_at	AT5G12860	0.00244252	-1.61981	0.0165501		248541_at	AT5G50180	0.00180887	-1.23348	0.00911585
247300_at	AT5G63910	0.00103618	-1.10593	0.00249299		250338_at	AT5G11760	0.00712784	0.62386	0.0348219		250168_at	AT5G15320	0.000144652	1.33481	0.00269989		253758_at	AT4G29060	0.00766797	-0.972229	0.0459695		249619_at	AT5G37500	0.000156869	1.82018	0.00175366		248581_at	AT5G49900	0.000402982	5.72845	0.00929962		250279_at	AT5G13200	0.00594698	1.44902	0.0278942		248556_at	AT5G50350	0.00679576	1.09617	0.0218222
247302_at	AT5G63880	0.0027316	0.503876	0.00566455		250353_at	AT5G11630	0.000585432	-1.15124	0.011227		250178_at	AT5G14430	0.0100512	-0.570557	0.0374674		253759_at	AT4G29010	0.00362027	0.562577	0.0330429		249622_at	AT5G37550	1.35e-05	2.08316	0.000374809		248582_at	AT5G49910	0.00218401	-1.65749	0.0151817		250284_at	AT5G13290	0.000181356	-1.97471	0.00452751		248558_at	AT5G49990	0.00396082	-1.04207	0.0150306
247303_at	AT5G63890	0.00568718	-0.433477	0.0105798		250357_at	AT5G11730	0.00481106	0.814895	0.0285178		250180_at	AT5G14450	0.00470015	-1.3344	0.0226484		253790_at	AT4G28660	0.00263649	-1.4893	0.0286712		249626_at	AT5G37540	0.000365548	2.298	0.0031025		248583_at	AT5G49930	0.0010339	2.27585	0.0118915		250287_at	AT5G13330	3.89e-06	4.00264	0.000789539		248562_at	AT5G49680	0.00844673	1.1804	0.0254659
247308_at	AT5G63930	1.99403e-05	1.56366	0.00011127		250363_at	AT5G11390	0.00270634	1.60015	0.0216363		250189_at	AT5G14410	0.000663731	1.36473	0.00661193		253799_at	AT4G28140	2.94e-05	3.56251	0.00551402		249639_at	AT5G36930	0.00048893	-1.84314	0.00380229		248589_at	AT5G49510	0.00554258	-1.2261	0.0229443		250290_at	AT5G13310	0.00737578	2.22089	0.0319911		248564_at	AT5G49700	0.000404584	1.99312	0.00384804
247309_at	AT5G63940	0.003057	-0.384779	0.00622081		250366_at	AT5G11420	0.00305649	-1.27372	0.0229321		250193_at	AT5G14540	0.0124392	-0.840825	0.0433597		253803_at	AT4G28200	0.00360779	-0.594533	0.0330094		249645_at	AT5G36910	9.91e-08	-3.80138	1.92e-05		248591_at	AT5G49650	0.0110298	1.18091	0.0334381		250293_s_at	AT5G13360 AT5G13370	1.9e-05	2.65191	0.00161006		248566_s_at	AT5G49730 AT5G49740	2.10141e-05	-4.1685	0.00129486
247312_at	AT5G63970	0.00481724	0.716139	0.0091751		250380_at	AT5G11600	0.000136382	1.75495	0.00739547		250200_at	AT5G14130	0.000247843	1.70094	0.00362656		253811_at	AT4G28190	0.00358609	-1.00299	0.0329568		249658_s_at	AT5G36700 AT5G36790	0.000109929	-1.48596	0.0013985		248592_at	AT5G49280	0.0182241	1.72519	0.0455755		250301_at	AT5G11970	0.00260838	2.61252	0.0171849		248581_at	AT5G49900	0.0134185	-0.928666	0.0356479
247313_at	AT5G63980	0.000170045	0.750774	0.000581902		250401_at	AT5G10780	0.00242837	0.734786	0.0208695		250228_at	AT5G13840	0.00371911	-0.656243	0.0194969		253814_at	AT4G28290	0.00686031	0.923265	0.0433618		249659_s_at	AT5G36710 AT5G36800	0.00274612	-0.850732	0.0127903		248595_at	AT5G49230	0.00569395	-1.87233	0.0231382		250302_at	AT5G11920	0.00065544	-2.31486	0.00818208		248587_at	AT5G49550	0.00344351	0.784589	0.0137374
247314_at	AT5G64000	0.0291379	-0.531564	0.044494		250404_at	AT5G10960	0.00664848	0.772423	0.0337322		250230_at	AT5G13900	5.77694e-05	1.78006	0.00157343		253816_at	AT4G28210	0.00528224	-0.986986	0.0388835		249677_at	AT5G35970	0.00234614	-1.43887	0.0113823		248597_at	AT5G49160	0.00341743	-2.05533	0.0184483		250307_at	AT5G12170	0.00672683	-1.91324	0.0301302		248592_at	AT5G49280	0.000359044	2.61859	0.00360368
247316_at	AT5G64030	0.0138273	0.449186	0.0230755		250407_at	AT5G10870	0.0111107	1.15976	0.0441774		250231_at	AT5G13910	0.000367106	1.93197	0.00464072		253829_at	AT4G28040	0.00703198	0.427708	0.0437773		249685_at	AT5G36120	0.0175574	-1.01189	0.0495311		248606_at	AT5G49448 AT5G49450	0.00162324	2.68794	0.0136282		250315_at	AT5G12130	0.00747802	-1.03136	0.0323125		248595_at	AT5G49230	0.00610988	-0.934664	0.0202448
247318_at	AT5G63990	0.00147801	0.645021	0.00335846		250408_at	AT5G10930	0.00156777	1.86954	0.0175263		250233_at	AT5G13460	0.0014534	0.900876	0.0107715		253830_at	AT4G27652	0.0085297	1.01889	0.048653		249688_at	AT5G36160	0.00772257	0.74174	0.0267787		248611_at	AT5G49520	0.00236674	1.90625	0.015766		250316_at	AT5G12140	0.00422222	0.979722	0.0227376		248597_at	AT5G49160	0.00193365	-1.30257	0.00950876
247320_at	AT5G64040	1.85582e-07	-4.33404	5.51865e-06		250413_at	AT5G11160	0.000553673	-1.37128	0.011133		250237_at	AT5G13560	0.00760902	-0.48246	0.0313561		253842_at	AT4G27860	0.00135202	1.55862	0.0214888		249693_at	AT5G35750	0.000143465	-1.53057	0.00164682		248619_at	AT5G49630	0.000238106	-6.98411	0.00774581		250320_at	AT5G12840	0.000565242	1.73215	0.00760938		248606_at	AT5G49448 AT5G49450	0.0136893	-0.788075	0.0362043
247322_at	AT5G64090	0.000675326	0.497535	0.00176282		250420_at	AT5G11260	0.00259078	-0.817525	0.0213095		250238_at	AT5G13570	0.000112682	-1.23334	0.0023363		253859_at	AT4G27657	0.00438043	0.882275	0.0359556		249694_at	AT5G35790	8.24e-06	-2.26623	0.000278934		248624_at	AT5G48790	0.00853279	-1.72717	0.0288291		250327_at	AT5G12050	0.00185025	-2.62725	0.0142686		248611_at	AT5G49520	7.25223e-05	4.32779	0.00175816
247325_at	AT5G64200	0.000906897	-0.868334	0.00223076		250423_s_at	AT5G10600 AT5G10610	0.00563495	0.587283	0.031198		250239_at	AT5G13580	2.97897e-06	2.90567	0.000327523		253872_at	AT4G27410	0.000706339	2.436	0.0167056		249701_at	AT5G35460	0.00344939	0.994681	0.0150509		248633_at	AT5G49020	0.000469572	-2.3459	0.0096634		250332_at	AT5G11680	0.00181761	1.04995	0.0141727		248612_at	AT5G49530	0.00115296	1.13459	0.0069333
247327_at	AT5G64120	0.00316106	-0.8507	0.0064001		250428_at	AT5G10480	0.00644761	-0.786067	0.0332036		250248_at	AT5G13740	0.0123257	1.01221	0.0431148		253875_at	AT4G27520	0.000904098	0.657002	0.0183951		249710_at	AT5G35630	0.000240963	-1.0811	0.00228276		248634_at	AT5G49030	0.00376062	-1.6604	0.0191009		250350_at	AT5G12010	0.000695823	1.50014	0.00842048		248613_at	AT5G49555	0.00324234	-0.782206	0.0132119
247328_at	AT5G64130	0.000303264	0.77977	0.000915446		250430_at	AT5G10460	0.000376236	-0.893807	0.00963421		250252_at	AT5G13750	0.000113372	2.06058	0.00234655		253876_at	AT4G27430	0.00282568	-1.1095	0.0294032		249718_at	AT5G35740	3.25e-05	-1.5958	0.000633562		248646_at	AT5G49100	0.00880671	-2.22934	0.0293957		250357_at	AT5G11730	0.00498102	0.828533	0.0249864		248619_at	AT5G49630	0.000351155	-1.91406	0.00357236
247330_at	AT5G63510	8.32978e-05	-1.00175	0.000328045		250434_at	AT5G10390	0.0103182	-2.01966	0.0422071		250254_at	AT5G13710	0.0110984	-0.477178	0.0401187		253879_s_at	AT4G27560 AT4G27570	0.000342344	0.999572	0.0133008		249720_at	AT5G35700	0.000684616	1.20807	0.00482614		248655_at	AT5G48760	0.00956945	-1.38889	0.0308496		250358_at	AT5G11740	0.000869793	1.40175	0.00935564		248622_at	AT5G01980 AT5G49360	0.0012468	-4.13449	0.00727086
247333_at	AT5G63600	8.92748e-07	-1.9772	1.334e-05		250439_at	AT5G10450	0.00508858	-0.579961	0.0295363		250259_at	AT5G13800	0.00830438	0.924954	0.0332731		253891_at	AT4G27720	0.00450454	-1.36263	0.0364292		249727_at	AT5G35490	0.00210638	-1.56741	0.0105199		248656_at	AT5G48460	0.00318295	-3.52679	0.0179419		250366_at	AT5G11420	0.000962924	-2.48681	0.00982101		248624_at	AT5G48790	0.00280495	-0.847234	0.0120828
247337_at	AT5G63660	1.16964e-06	-2.45063	1.58525e-05		250440_at	AT5G10360	0.0093021	0.523379	0.0396734		250268_s_at	AT5G12950 AT5G12960	0.0144478	0.45763	0.0482486		253898_s_at	AT4G27070 AT5G54810	0.00180859	1.20127	0.0239806		249730_at	AT5G24430	0.0124951	0.580878	0.0382969		248664_at	AT5G48580	0.00109242	-3.09422	0.0119859		250371_at	AT5G11450	0.00867046	-1.16839	0.0356797		248625_at	AT5G48880	0.00104163	1.51221	0.00652872
247338_at	AT5G63680	0.0010115	0.636541	0.00244491		250471_at	AT5G10170	0.00296759	-1.84367	0.0225801		250275_at	AT5G13030	0.00716757	-0.764857	0.0300546		253900_at	AT4G27130	3.9e-05	1.25555	0.00650937		249739_at	AT5G24520	0.00210985	-0.949835	0.0105308		248669_at	AT5G48730	0.0140223	-2.20787	0.0387665		250385_at	AT5G11520	4.4e-05	2.50593	0.00225663		248628_at	AT5G48960	0.00527622	0.772813	0.018201
247345_at	AT5G63760	0.000407217	0.658013	0.0011611		250477_at	AT5G10190	0.00108794	1.76235	0.0146001		250278_at	AT5G12860	0.0122862	-0.414047	0.0430142		253917_at	AT4G27380	0.00351394	-0.949484	0.0327458		249742_at	AT5G24490	0.00011654	-1.6667	0.00144728		248678_at	AT5G48870	0.0143509	-1.36361	0.0392687		250397_at	AT5G10980	0.00866023	0.773035	0.0356647		248629_at	AT5G48970	0.00928858	0.934658	0.02735
247346_at	AT5G63770	0.00029936	-0.662651	0.000904801		250483_at	AT5G10300	0.00262226	2.89871	0.0213922		250279_at	AT5G13200	0.00112159	1.61348	0.00913117		253920_at	AT4G27230	0.0058255	-0.479418	0.0406124		249750_at	AT5G24570	3.7e-06	-2.93687	0.000169416		248679_at	AT5G48830	0.00206634	-3.86236	0.0147847		250398_at	AT5G11000	0.00286023	-2.152	0.0180941		248640_at	AT5G48910	0.00882218	-1.512	0.0263063
247347_at	AT5G63780	7.48485e-06	1.15964	5.52208e-05		250487_at	AT5G09690	0.00300794	2.16293	0.022789		250284_at	AT5G13290	0.0136653	-0.646088	0.0464318		253925_at	AT4G26690	0.00060968	-1.09192	0.015849		249753_at	AT5G24610	0.00064259	1.09511	0.00462979		248680_at	AT5G48840	0.018976	-1.44804	0.0466843		250408_at	AT5G10930	0.00021503	2.18812	0.0049461		248656_at	AT5G48460	2.22005e-05	-2.95993	0.00129486
247348_at	AT5G63810	0.0124559	-0.860844	0.0210538		250490_at	AT5G09760	0.0114014	-1.32624	0.0447542		250286_at	AT5G13320	0.00609729	0.676797	0.0269233		253943_at	AT4G27030	0.000752181	-1.33433	0.0170144		249755_at	AT5G24580	4.69e-05	-1.80377	0.000802941		248681_at	AT5G48900	0.00176512	-1.9964	0.0140926		250412_at	AT5G11150	0.00223821	2.39726	0.0157492		248657_at	AT5G48570	0.00036366	1.35331	0.00362094
247351_at	AT5G63790	0.0324728	0.232613	0.0488731		250496_at	AT5G09650	0.00569806	-1.13615	0.0313041		250287_at	AT5G13330	0.000522712	4.23095	0.00579614		253949_at	AT4G26780	0.00489491	-1.33747	0.0379434		249759_at	AT5G24380	0.0158969	1.00805	0.0459057		248683_at	AT5G48490	0.00011299	-5.65657	0.00693755		250413_at	AT5G11160	0.00129114	-1.3194	0.0116302		248663_at	AT5G48590	0.00116134	-1.28933	0.00696225
247352_at	AT5G63650	0.00525095	-0.726099	0.00987406		250500_at	AT5G09530	0.00135877	3.38035	0.0161864		250292_at	AT5G13220	2.34727e-08	7.22802	9.07358e-05		253951_at	AT4G26860	0.00165329	-0.963408	0.0230218		249767_at	AT5G24090	0.000127309	3.10048	0.00152873		248688_at	AT5G48220	0.00307713	-1.91549	0.0175937		250423_s_at	AT5G10600 AT5G10610	0.00909933	-0.6975	0.0367656		248665_at	AT5G48655	0.000954699	1.27126	0.006218
247353_at	AT5G63620	1.20207e-06	-1.76029	1.61317e-05		250502_at	AT5G09590	0.00114026	-0.998183	0.0147889		250293_s_at	AT5G13360 AT5G13370	0.00496028	1.38696	0.0235235		253987_at	AT4G26270	0.00894151	1.40583	0.0498591		249775_at	AT5G24160	0.0168904	1.33088	0.0480807		248690_at	AT5G48230	0.0201631	-1.14138	0.0486284		250434_at	AT5G10390	0.0014029	-2.86264	0.0120286		248669_at	AT5G48730	0.00310098	-1.03673	0.0128411
247355_at	AT5G63670	0.000125279	-0.719514	0.000454952		250503_at	AT5G09820	0.00161703	-1.30136	0.0177458		250304_at	AT5G12110	0.0151119	-0.998263	0.0499857		253989_at	AT4G26130	0.0071692	0.428702	0.0442408		249777_at	AT5G24210	1.51e-05	-3.66488	0.000403165		248696_at	AT5G48360	9.92e-05	-3.61129	0.00691254		250435_at	AT5G10380	0.00277153	-1.73254	0.017771		248678_at	AT5G48870	0.00364035	-0.832315	0.0141866
247356_at	AT5G63800	3.72405e-06	2.27603	3.35721e-05		250505_at	AT5G09870	0.00412286	-1.23905	0.0266209		250316_at	AT5G12140	0.0015411	1.03846	0.0112291		253993_at	AT4G26070	0.00663372	0.905235	0.0429002		249778_at	AT5G24165	0.000290767	-1.1963	0.00263782		248697_at	AT5G48370	0.0095221	1.75247	0.0307831		250439_at	AT5G10450	0.00135558	-1.68045	0.0118967		248679_at	AT5G48830	0.000410481	-1.6718	0.00388563
247361_at	AT5G63480	0.00275684	-0.948197	0.005709		250516_at	AT5G09620	0.00100871	1.39016	0.0142551		250318_at	AT5G12200	0.00311813	-0.583205	0.0174353		253994_at	AT4G26080	5.25e-05	2.00235	0.00739747		249786_at	AT5G24310	0.00824811	0.691216	0.0281529		248704_at	AT5G48450	0.000247731	-2.67151	0.00776908		250445_at	AT5G10760	0.000715716	-2.56895	0.00852233		248680_at	AT5G48840	0.00499808	-1.28275	0.0175581
247364_at	AT5G63200	0.000470964	-1.25762	0.00131256		250518_at	AT5G08139	0.0023996	0.690201	0.0207781		250320_at	AT5G12840	0.00310212	0.863081	0.0173881		253997_at	AT4G26090	0.00600802	1.33192	0.0410491		249790_at	AT5G24290	0.0012938	1.43636	0.00746866		248709_at	AT5G48470	0.0147636	-1.30975	0.0399384		250448_at	AT5G10820	0.0133433	1.13448	0.0469296		248683_at	AT5G48490	0.000134055	-5.89915	0.00225634
247373_at	AT5G63150	0.00142648	1.05379	0.00326302		250522_at	AT5G08500	0.00263628	1.35776	0.0214145		250327_at	AT5G12050	0.00929555	0.950002	0.0357159		254012_at	AT4G26230	0.00623561	-0.687038	0.0418236		249796_at	AT5G23540	0.0102932	0.570386	0.0331327		248710_at	AT5G48480	0.0171992	0.966205	0.0439782		250451_at	AT5G10270	0.0019353	1.64995	0.0145317		248684_at	AT5G48485	0.000788745	-1.74388	0.00555429
247374_at	AT5G63190	2.72282e-07	-2.07401	6.59658e-06		250524_at	AT5G08520	0.00326604	0.729221	0.0237646		250332_at	AT5G11680	0.00827286	0.482443	0.0331912		254024_at	AT4G25780	0.00400001	-0.641951	0.0346768		249797_at	AT5G23750	0.000475839	2.06143	0.00372559		248713_at	AT5G48180	0.000109447	3.85504	0.00693755		250457_at	AT5G09880	0.00366965	0.846375	0.0211327		248688_at	AT5G48220	0.00158772	-1.13332	0.00838547
247380_at	AT5G63380	0.00198347	0.841377	0.00430848		250530_at	AT5G08630	0.00792057	0.726504	0.0366078		250333_at	AT5G11690	0.00249515	-0.544813	0.0152172		254030_at	AT4G25890	0.00171503	-0.956848	0.0236241		249806_at	AT5G23850	0.011092	0.689314	0.0351111		248718_at	AT5G47770	0.00282781	-1.72165	0.0169547		250465_at	AT5G10070	0.00654858	0.818099	0.0296144		248689_at	AT5G48150	0.00148999	-1.23192	0.00809066
247382_at	AT5G63400	0.00770157	-0.375602	0.0137837		250532_at	AT5G08540	0.00592985	0.837027	0.0319386		250336_at	AT5G11720	0.00448202	-0.65145	0.0219832		254041_at	AT4G25830	0.00284747	-2.25597	0.0294032		249812_at	AT5G23830	0.00353445	1.48293	0.0153245		248719_at	AT5G47910	0.0100134	-1.25019	0.0316207		250470_at	AT5G10160	0.0118035	0.868809	0.0432049		248694_at	AT5G48340	0.0135726	0.602502	0.0359773
247384_at	AT5G63370	0.00130996	0.500524	0.00303503		250536_at	AT5G08535	0.01387	0.51702	0.0498891		250363_at	AT5G11390	0.000481174	0.899305	0.00554994		254049_at	AT4G25740	0.00117604	-1.14474	0.0205446		249814_at	AT5G23840	0.0118246	1.07465	0.0366733		248722_at	AT5G47810	0.0167443	2.16442	0.0431823		250475_at	AT5G10180	0.0131462	-1.27613	0.0464046		248696_at	AT5G48360	0.000708254	-1.53701	0.00523933
247386_at	AT5G63420	8.23677e-05	-1.00279	0.000325344		250545_at	AT5G08160	0.0127636	0.414431	0.0477558		250366_at	AT5G11420	0.000143588	-1.26717	0.0026929		254050_s_at	AT4G25670 AT4G25672 AT4G25690 AT4G25692	0.00464796	0.96644	0.0369861		249817_at	AT5G23820	0.00476038	0.738892	0.0189845		248724_at	AT5G47970	0.00658797	-1.15376	0.0250397		250480_at	AT5G10290	0.00746999	-0.803785	0.0323125		248709_at	AT5G48470	0.0144218	0.992792	0.0376426
247389_at	AT5G63490	0.000386738	0.630174	0.00111223		250547_at	AT5G08100	0.000484579	0.769884	0.0105971		250368_at	AT5G11280	0.00613638	-0.67042	0.027038		254079_at	AT4G25730	0.00182205	-0.901702	0.023995		249818_at	AT5G23860	0.000409378	-1.81696	0.00335108		248748_at	AT5G47840	0.0185167	-1.36531	0.0460191		250483_at	AT5G10300	0.00019076	3.82948	0.00464648		248710_at	AT5G48480	0.0055096	-0.749148	0.018742
247390_at	AT5G63520	7.52169e-06	-1.33793	5.54026e-05		250549_at	AT5G07860	0.0075083	-0.924274	0.035688		250382_at	AT5G11580	0.0128276	-1.0662	0.0444167		254080_at	AT4G25630	0.0010845	-1.85487	0.0201498		249831_at	AT5G23340	0.00671925	-0.774912	0.024254		248749_at	AT5G47880	0.00118939	2.47365	0.012313		250496_at	AT5G09650	0.000664983	-1.71149	0.00822249		248713_at	AT5G48180	0.000119999	1.98579	0.00212233
247394_at	AT5G62860	0.00290346	0.38066	0.00595602		250552_at	AT5G07890	0.00834764	0.681942	0.0376083		250400_at	AT5G10740	0.0067214	-0.503412	0.0287368		254085_at	AT4G24960	0.00227056	1.20984	0.0266246		249838_at	AT5G23460	0.000176327	1.33119	0.00185137		248753_at	AT5G47630	0.00572464	-2.75548	0.0232012		250500_at	AT5G09530	0.001996	4.45215	0.014718		248719_at	AT5G47910	0.00763128	-0.700697	0.0237356
247395_at	AT5G62910	6.58115e-05	0.988899	0.000274803		250555_at	AT5G07950	0.000108257	1.33793	0.00723032		250417_at	AT5G11230	0.000755694	1.1712	0.00710851		254102_at	AT4G25050	0.000886787	-1.39188	0.018201		249847_at	AT5G23210	5.39e-05	-3.17286	0.000879454		248756_at	AT5G47560	0.000551991	2.22746	0.00994268		250510_at	AT5G09920	0.0112352	0.695029	0.0419317		248721_at	AT5G47780	0.000498215	-1.53196	0.00431715
247396_at	AT5G62930	0.000967611	-0.514258	0.00235544		250556_at	AT5G07920	0.00429893	1.48691	0.0271292		250424_at	AT5G10550	0.00729046	0.401674	0.0304315		254105_at	AT4G25080	0.00256603	-0.934348	0.0283423		249848_at	AT5G23220	3.06e-07	3.63096	3.94e-05		248763_at	AT5G47550	0.000688382	2.72905	0.0104417		250516_at	AT5G09620	8.63e-05	2.42624	0.0030603		248724_at	AT5G47970	0.00200097	-1.01103	0.00971624
247398_at	AT5G62950	0.0281547	-0.434301	0.0431079		250562_at	AT5G08040	0.00228943	-0.906064	0.0203234		250428_at	AT5G10480	0.000800212	0.668706	0.00735548		254110_at	AT4G25260	0.00044894	-1.55033	0.0144266		249860_at	AT5G22860	0.000100663	2.48468	0.00130982		248765_at	AT5G47650	0.0017919	1.92561	0.014137		250527_at	AT5G08590	0.00477516	0.952633	0.0244241		248739_at	AT5G48030	0.0056878	-0.684667	0.0192
247401_at	AT5G62790	1.31102e-05	-1.20167	8.13633e-05		250563_at	AT5G08050	0.00196553	-1.27302	0.0189572		250429_at	AT5G10470	0.000866062	-1.24392	0.00776202		254119_at	AT4G24780	0.0031852	-1.14032	0.0310402		249862_at	AT5G22920	0.000517901	-3.3928	0.00396266		248768_at	AT5G47700	0.011531	-1.5647	0.0343864		250529_at	AT5G08610	0.00492024	-1.23134	0.0248375		248744_at	AT5G48250	0.00293077	-0.823245	0.0124095
247404_at	AT5G62890	0.00363284	-0.528632	0.00718059		250569_at	AT5G08130	0.000898912	-1.5571	0.0135047		250430_at	AT5G10460	0.00414286	-0.481624	0.0209133		254121_at	AT4G24760	0.00701481	-0.571035	0.0437308		249864_at	AT5G22830	0.00650917	-0.716255	0.0236884		248792_at	AT5G47200	0.00786879	1.88654	0.0275806		250538_at	AT5G08620	0.00134877	-1.50217	0.0118763		248748_at	AT5G47840	0.0166679	-0.501906	0.0415363
247405_at	AT5G62880	0.000765393	0.574468	0.00194208		250580_at	AT5G07440	0.00400166	-1.70297	0.0262916		250438_at	AT5G10580	8.10554e-05	-1.39854	0.00193115		254130_at	AT4G24540	0.00103495	-0.936272	0.0196832		249872_at	AT5G23130	0.00494189	-1.64636	0.0194662		248796_at	AT5G47180	0.0204103	1.22405	0.0489489		250546_at	AT5G08180	0.0115734	-1.04022	0.0427678		248749_at	AT5G47880	0.0154679	0.873519	0.0394652
247406_at	AT5G62920	4.04061e-09	3.88933	8.47702e-07		250582_at	AT5G07580	0.00462525	-1.20363	0.0280937		250439_at	AT5G10450	0.00539347	-0.47475	0.0248885		254132_at	AT4G24660	0.000660396	-1.09202	0.0161844		249875_at	AT5G23120	0.000508317	-1.13403	0.00391407		248797_at	AT5G47210	0.003275	-1.68989	0.0181839		250552_at	AT5G07890	0.00552741	0.719238	0.0266347		248751_at	AT5G47540	0.00979186	0.531333	0.028317
247409_at	AT5G62980	0.000386572	-0.854647	0.00111202		250604_at	AT2G45960 AT5G07830	0.00338117	1.34023	0.0241868		250441_at	AT5G10540	0.00554528	0.448245	0.0252104		254133_at	AT4G24810	0.0050703	-1.55195	0.0385549		249876_at	AT5G23060	0.000743618	-1.25187	0.0050749		248798_at	AT5G47190	0.00798187	-2.41259	0.0277475		250554_at	AT5G07900	0.013224	-1.35361	0.0465969		248753_at	AT5G47630	0.000887037	-1.38316	0.00594201
247412_at	AT5G63010	0.00347767	-0.620631	0.00692645		250625_at	AT5G07340	0.000287488	1.87964	0.00915259		250455_at	AT5G09980	0.000414057	2.46338	0.00501391		254145_at	AT4G24700	0.00314391	-2.171	0.0307816		249894_at	AT5G22580	0.000215358	-3.2895	0.00210682		248807_at	AT5G47500	0.0135093	-1.94642	0.0378614		250555_at	AT5G07950	0.00228927	1.52491	0.0159689		248756_at	AT5G47560	0.0007112	1.54038	0.00524234
247414_at	AT5G63050	0.0188764	0.352701	0.0303196		250627_at	AT5G07360	0.00660961	0.561483	0.0336089		250457_at	AT5G09880	0.000867688	-0.700147	0.00776202		254147_at	AT4G24270	0.00400498	-0.488471	0.0346789		249899_at	AT5G22620	0.0103852	-0.80695	0.0333663		248814_at	AT5G46910	0.00446747	2.00456	0.0205833		250556_at	AT5G07920	0.0100978	2.10511	0.0391752		248763_at	AT5G47550	8.38284e-05	2.00288	0.00183993
247422_at	AT5G62810	0.010555	0.42172	0.0182291		250633_at	AT5G07460	0.000896237	-2.87789	0.0135047		250460_at	AT5G09850	4.61123e-05	-0.996968	0.00138948		254153_at	AT4G24450	0.0040393	0.873576	0.0348252		249900_at	AT5G22640	0.000223195	-1.40313	0.00216406		248817_at	AT5G47020	0.00218078	2.68451	0.0151768		250558_at	AT5G07990	0.00231125	4.01826	0.0160594		248764_at	AT5G47640	0.00893971	1.07834	0.0265822
247425_at	AT5G62550	0.000210552	-2.8993	0.000689389		250644_at	AT5G06750	0.0024172	0.750801	0.0208401		250462_at	AT5G10020	0.00086089	-1.19953	0.00773357		254157_at	AT4G24220	0.00262792	0.645856	0.0286618		249901_at	AT5G22650	0.0141076	0.625019	0.0419103		248818_at	AT5G47040	0.0106081	2.27504	0.0325701		250563_at	AT5G08050	0.00244552	-1.85855	0.0165577		248767_at	AT5G47710	0.0021615	-1.08057	0.0102103
247426_at	AT5G62570	0.00674779	-0.328914	0.0122616		250645_at	AT5G06700	0.000565745	-1.22262	0.011133		250471_at	AT5G10170	0.00816646	-1.05991	0.0328412		254158_at	AT4G24380	0.00651911	0.699925	0.0426276		249910_at	AT5G22630	2.56e-05	2.06247	0.000542703		248820_at	AT5G47060	0.00519019	2.35859	0.0221665		250582_at	AT5G07580	0.00152347	-2.60197	0.0126348		248769_at	AT5G47730	0.000333857	1.79629	0.00347222
247428_at	AT5G62600	0.00367941	0.845258	0.00726546		250648_at	AT5G06760	0.000581573	5.63688	0.0112231		250472_at	AT5G10210	1.36102e-05	-1.92775	0.000706082		254159_at	AT4G24240	0.00464236	0.766212	0.0369861		249912_at	AT5G22790	0.00100364	1.19644	0.00623192		248828_at	AT5G47110	0.0112597	-1.23439	0.0338951		250598_at	AT5G07690	0.00114914	-2.36403	0.0107926		248773_at	AT5G47820	0.0108796	-1.79284	0.0306274
247429_at	AT5G62620	0.0104175	-0.43755	0.0180305		250649_at	AT5G06690	0.00734612	-0.876298	0.0352652		250475_at	AT5G10180	0.00053704	1.86163	0.00587157		254167_at	AT4G24400	0.00258337	1.01781	0.0284337		249917_at	AT5G22460	1.5e-05	4.77279	0.000401016		248833_at	AT5G47120	0.0141635	0.996801	0.0389124		250599_at	AT5G07730	0.00364694	1.21122	0.0210525		248779_at	AT5G47720	0.000488735	-1.2753	0.0042809
247431_at	AT5G62520	0.0039586	0.895368	0.00775287		250655_at	AT5G06960	0.00343453	0.826292	0.0243606		250477_at	AT5G10190	0.012553	0.574013	0.0436932		254189_at	AT4G24000	5.35e-05	3.94099	0.00745411		249918_at	AT5G19240	0.000160455	-3.1052	0.00177225		248835_at	AT5G47250	0.00841767	-1.22648	0.0285529		250609_at	AT5G07470	0.000121146	1.64776	0.00362953		248786_at	AT5G47410	0.0154143	0.697994	0.0393365
247435_at	AT5G62480	0.000234946	2.08405	0.000748703		250664_at	AT5G07080	0.00359087	1.97422	0.0248544		250480_at	AT5G10290	0.00679922	-0.873879	0.0289868		254197_at	AT4G24040	0.000780343	1.32806	0.0172222		249919_at	AT5G19250	8.06e-05	-2.05177	0.00112949		248838_at	AT5G46800	0.0035378	-2.23754	0.0186689		250615_at	AT5G07270	0.000475023	1.31225	0.00703937		248790_at	AT5G47450	0.00332189	1.61702	0.0134039
247436_at	AT5G62530	0.0274132	-0.33976	0.0420856		250669_at	AT5G06870	0.00446902	-1.63802	0.0275487		250483_at	AT5G10300	1.04962e-05	2.15844	0.000590244		254198_at	AT4G24090	0.00531031	-0.908746	0.0389879		249920_at	AT5G19260	0.000325127	-1.68416	0.00286705		248850_at	AT5G46550	0.0149404	-1.0721	0.040298		250618_at	AT5G07220	0.00198696	1.31519	0.0146805		248792_at	AT5G47200	0.000911169	1.26913	0.00603618
247438_at	AT5G62460	0.0275209	-0.32363	0.0422293		250690_at	AT5G06530	0.0126755	0.592955	0.047574		250486_at	AT5G09670 AT5G09672	0.00210662	-0.774281	0.0136463		254204_at	AT4G24160	0.00589061	0.507736	0.0407311		249922_at	AT5G19140	0.000511189	-1.5703	0.00392483		248853_at	AT5G46570	0.0054189	-1.92748	0.0226825		250627_at	AT5G07360	0.00801391	-1.07343	0.0338273		248793_at	AT5G47240	0.000620612	1.49482	0.00483577
247439_at	AT5G62670	1.88029e-05	-1.54811	0.000106541		250705_at	AT5G06340	0.00683994	-0.7677	0.0342826		250487_at	AT5G09690	9.87863e-05	-0.967963	0.00216156		254210_at	AT4G23450	0.0051119	1.70541	0.0386993		249923_at	AT5G19120	0.00143187	-2.65708	0.00804455		248854_at	AT5G46580	0.00121465	-3.91378	0.0123639		250648_at	AT5G06760	9.42e-08	7.8429	0.000172431		248794_at	AT5G47220	0.00322367	-2.27622	0.0131672
247440_at	AT5G62680	5.55882e-06	1.4762	4.44705e-05		250714_at	AT5G06140	0.00252209	0.774006	0.0211176		250490_at	AT5G09760	0.000103428	-0.907475	0.00222117		254221_at	AT4G23820	1.78e-05	-2.78077	0.00440382		249924_at	AT5G19280	0.00591997	0.675875	0.0221911		248861_at	AT5G46700	0.00516264	-2.95126	0.022104		250663_at	AT5G07110	0.00260284	-1.1297	0.0171765		248795_at	AT5G47390	0.0181176	-0.776365	0.0443195
247441_at	AT5G62710	6.74364e-05	-1.3333	0.000279554		250718_at	AT5G06240	0.000992632	1.19801	0.0142457		250495_at	AT5G09770	0.0135956	0.366578	0.0463331		254226_at	AT4G23690	0.00352385	0.876825	0.0327991		249927_at	AT5G19220	0.000126642	-1.53911	0.00152378		248865_at	AT5G46790	0.00441147	-2.15719	0.0204911		250664_at	AT5G07080	0.000207638	3.11845	0.0048962		248796_at	AT5G47180	0.0017426	1.25239	0.00890926
247442_s_at	AT5G62690 AT5G62700	0.0242614	-0.40795	0.0378284		250722_at	AT5G06190	0.00501248	1.21988	0.0292452		250500_at	AT5G09530	0.00165526	1.1762	0.0117446		254231_at	AT4G23810	0.00112195	2.4066	0.0203882		249929_at	AT5G22340	0.0125136	-0.575669	0.038344		248870_at	AT5G46710	0.00349246	-2.91833	0.0185507		250669_at	AT5G06870	0.000303979	-3.45366	0.0057278		248797_at	AT5G47210	0.0206847	-0.5038	0.0490764
247443_at	AT5G62720	0.00233121	-0.609718	0.00494639		250728_at	AT5G06440	0.00293253	0.765257	0.0224702		250503_at	AT5G09820	0.0105086	-0.491164	0.0385976		254232_at	AT4G23600	2.73e-05	2.93216	0.0053719		249932_at	AT5G22390	2.04e-05	-2.72506	0.000472722		248878_at	AT5G46160	0.00631789	-1.32082	0.0245424		250672_at	AT5G06910	0.00305613	0.860965	0.0187722		248799_at	AT5G47230	0.00809966	-3.03326	0.0247114
247444_at	AT5G62630	3.36554e-06	2.1768	3.16985e-05		250733_at	AT5G06290	0.00208931	-1.82449	0.0194675		250511_at	AT5G09960	0.00214184	-0.626475	0.0137851		254234_at	AT4G23680	0.00890958	1.09636	0.0498591		249942_at	AT1G42970 AT5G22300	8.6e-05	-2.43318	0.0011856		248879_at	AT5G46180	0.000648501	2.56421	0.0103312		250675_at	AT5G06260	0.00926274	0.649864	0.0371792		248814_at	AT5G46910	0.000433077	1.98417	0.00400463
247445_at	AT5G62640	0.000124746	0.795053	0.00045343		250737_at	AT5G06370	0.00690651	1.08519	0.0343997		250513_at	AT5G09890	0.000694186	-0.668158	0.00675862		254235_at	AT4G23750	0.00250554	-1.27049	0.0280325		249944_at	AT5G22290	2.2e-05	2.07837	0.00049556		248886_at	AT5G46110	0.00698431	-1.39605	0.0258733		250733_at	AT5G06290	0.00201053	-2.03632	0.0147817		248818_at	AT5G47040	0.00289904	1.04454	0.0123286
247449_at	AT5G62290	0.0240202	-0.333257	0.0374913		250738_at	AT5G05730	0.0025229	-1.30783	0.0211176		250517_at	AT5G08260	0.00179698	-1.49575	0.0123481		254239_at	AT4G23400	0.0057035	-0.839127	0.0402134		249964_at	AT5G19010	0.000844063	-0.941835	0.00553957		248891_at	AT5G46280	0.00512758	-3.28033	0.0220406		250737_at	AT5G06370	0.000101577	2.4142	0.00335301		248819_at	AT5G47050	0.0120292	0.894243	0.0328718
247450_at	AT5G62350	0.000166229	0.789438	0.000572274		250741_at	AT5G05790	0.000249315	-1.60154	0.00881503		250524_at	AT5G08520	0.00095124	-0.636834	0.0082243		254241_at	AT4G23190	0.000301149	2.2618	0.0128996		249988_at	AT5G18310	0.00974472	0.749279	0.0317771		248895_at	AT5G46330	0.000180682	-2.85076	0.00728275		250738_at	AT5G05730	2.61e-05	-2.80409	0.00176593		248820_at	AT5G47060	3.37242e-05	2.70959	0.00138184
247452_at	AT5G62430	0.00180366	0.621635	0.00396971		250749_at	AT5G05780	0.0129654	-0.402222	0.0481819		250534_at	AT5G08530	0.000373043	-0.696286	0.00470089		254250_at	AT4G23290	0.000702568	-1.64009	0.0167055		249989_at	AT5G18525	0.0165274	0.8081	0.047282		248901_at	AT5G46410	0.0105355	1.33775	0.0324319		250739_at	AT5G05740	0.0028541	-1.6685	0.018078		248821_at	AT5G47070	0.0139464	-0.491702	0.0367309
247464_at	AT5G62070	2.12392e-07	4.46879	5.91974e-06		250755_at	AT5G05750	0.000685243	2.10454	0.0119329		250541_at	AT5G09520	0.000383524	2.39811	0.00477274		254251_at	AT4G23300	0.00791242	-0.935018	0.0467456		249993_at	AT5G18570	0.00127313	-1.16537	0.00739477		248903_at	AT5G46290	0.00202278	-1.64258	0.0147235		250740_at	AT5G05760	0.00534867	1.63014	0.0260669		248828_at	AT5G47110	0.00742018	-0.682044	0.023315
247465_at	AT5G62190	0.0014527	-0.559583	0.00331224		250757_at	AT5G05980	0.000315943	0.997926	0.00923129		250545_at	AT5G08160	0.00946871	-0.463659	0.0360473		254255_at	AT4G23220	0.000315087	2.05194	0.0128996		249994_at	AT5G18590	0.00147003	-0.983018	0.00819007		248910_at	AT5G45820	0.0015466	-5.23707	0.0134522		250750_at	AT5G05860 AT5G05870	0.00104286	1.69904	0.0102168		248833_at	AT5G47120	0.00196554	0.831766	0.00960141
247467_at	AT5G62130	0.0305226	-0.603344	0.0462548		250769_at	AT5G05680	0.00729189	1.28924	0.0351952		250546_at	AT5G08180	0.000572091	0.794798	0.00605007		254256_at	AT4G23180	0.000867598	1.33665	0.0180713		249996_at	AT5G18600	1.03e-05	-4.42696	0.000311648		248912_at	AT5G45670	0.000183042	-6.29423	0.00731192		250755_at	AT5G05750	0.00468364	1.54437	0.0241025		248838_at	AT5G46800	0.0109859	-0.572621	0.0308469
247468_at	AT5G62000	0.000223517	0.800416	0.000719867		250775_at	AT5G05460	0.00416206	1.75639	0.0267587		250552_at	AT5G07890	0.00200508	-0.625054	0.0132463		254265_s_at	AT4G23140 AT4G23160	0.0036171	1.4285	0.0330391		249999_at	AT5G18640	0.00683773	-0.646563	0.0245119		248920_at	AT5G45930	0.00349168	-4.02522	0.0185507		250765_at	AT5G05930	0.00136728	1.39928	0.0118967		248853_at	AT5G46570	0.000399441	-1.27669	0.00382035
247469_at	AT5G62165	0.0222509	-0.518283	0.0350538		250781_at	AT5G05410	0.000585049	3.14404	0.011227		250556_at	AT5G07920	0.00408297	0.445251	0.0207068		254266_at	AT4G23130	0.000366809	0.91385	0.0139015		250000_at	AT5G18650	0.00110087	-1.33687	0.00662373		248927_at	AT5G45900	0.000979281	2.78064	0.0116162		250775_at	AT5G05460	0.00666069	-1.10544	0.0299406		248854_at	AT5G46580	0.00301803	-1.36822	0.0126329
247470_at	AT5G62220	0.000146125	0.666929	0.000515198		250784_at	AT5G05480	0.00466486	1.0858	0.028143		250565_at	AT5G08000	0.00837209	0.472987	0.0334428		254267_at	AT4G22930	0.00158644	-0.699749	0.022851		250006_at	AT5G18660	0.00882246	-0.969256	0.0296158		248933_at	AT5G46070	0.00393458	2.05561	0.0194602		250776_at	AT5G05320	0.00665696	-0.97907	0.0299372		248864_at	AT5G46760	0.0107127	0.859922	0.0302499
247477_at	AT5G62340	0.000218206	-1.32694	0.000708668		250793_at	AT5G05600	0.0086914	2.45215	0.0384473		250569_at	AT5G08130	0.0080497	0.443746	0.0325904		254269_at	AT4G23050	0.00103344	1.56437	0.0196832		250007_at	AT5G18670	0.000117006	-2.47846	0.00145005		248942_at	AT5G45480	0.00414726	-1.70675	0.0199053		250781_at	AT5G05410	0.000730755	3.21809	0.00856885		248865_at	AT5G46790	0.00426214	-0.680618	0.0157647
247478_at	AT5G62360	4.71514e-10	4.36756	3.22354e-07		250811_at	AT5G05110	0.00421539	1.6099	0.0268988		250575_at	AT5G08240	0.00687477	1.08935	0.0291636		254276_at	AT4G22820	0.00171311	1.56578	0.0236241		250008_at	AT5G18630	0.00111029	-1.20283	0.00666575		248959_at	AT5G45630	0.000247066	5.17461	0.00776908		250794_at	AT5G05270	0.00780572	4.1023	0.0331598		248870_at	AT5G46710	0.00233322	-1.59642	0.0107045
247480_at	AT5G62390	0.0169406	0.312732	0.0275688		250817_at	AT5G04940	0.00472764	0.761333	0.028328		250580_at	AT5G07440	5.14238e-05	1.99868	0.00146729		254304_at	AT4G22270	0.00124473	1.13308	0.0208336		250012_x_at	AT5G18060	0.000233513	-3.23843	0.00223337		248961_at	AT5G45650	0.00106902	-3.39404	0.0119534		250809_at	AT5G05140	0.0034387	1.44793	0.0201414		248873_at	AT5G46450	0.0112832	-2.10247	0.03149
247491_at	AT5G61880	0.000140798	0.68482	0.000499651		250819_at	AT5G05100	0.0115717	0.590224	0.0451511		250582_at	AT5G07580	0.00164303	-1.70334	0.0116906		254319_at	AT4G22560	0.00492762	-1.11565	0.0381231		250013_at	AT5G18040	0.000764678	1.27068	0.0051715		248962_at	AT5G45680	0.00455374	-2.11869	0.0207162		250811_at	AT5G05110	0.00101294	1.88959	0.0100739		248878_at	AT5G46160	0.00114896	-1.23555	0.00692961
247493_at	AT5G61900	1.22431e-05	-1.07799	7.73033e-05		250822_at	AT5G05230	0.00373008	1.40231	0.0253984		250599_at	AT5G07730	0.00213161	0.780036	0.0137636		254321_at	AT4G22590 AT4G22592	0.00567813	1.29704	0.0401428		250015_at	AT5G18070	0.0124174	0.869395	0.0381466		248969_at	AT5G45310	9.7e-05	4.36412	0.00691254		250813_at	AT5G05000	0.0065984	-0.998376	0.0297835		248879_at	AT5G46180	0.000930903	1.42283	0.00611619
247494_at	AT5G61790	3.97093e-06	1.22474	3.51553e-05		250827_at	AT5G05170	0.00473068	0.738823	0.0283321		250617_at	AT5G07290	0.00129224	0.967933	0.00999753		254328_at	AT4G22570	0.000505969	-1.01412	0.015121		250017_at	AT5G18140	0.00605738	-0.957802	0.022572		248975_at	AT5G45040	0.0207043	-1.32186	0.0492692		250817_at	AT5G04940	0.0022092	1.80022	0.0156011		248886_at	AT5G46110	0.016146	-0.551184	0.0406585
247495_at	AT5G61760	0.0210816	0.433282	0.033405		250830_at	AT5G04910	0.000866006	1.29955	0.0132579		250621_at	AT5G07250	0.00617465	-0.568518	0.0271848		254341_at	AT4G22130	0.00554622	-0.770943	0.0397271		250029_at	AT5G18200	0.0015064	1.09299	0.00833064		248983_at	AT5G45130	0.0179296	1.13911	0.0450943		250818_at	AT5G04930	0.000740777	-1.12721	0.00864747		248890_at	AT5G46270	0.00630902	-1.82377	0.0206917
247497_at	AT5G61770	2.10025e-05	0.969006	0.000115615		250833_at	AT5G04540	0.0013008	0.843636	0.0160379		250625_at	AT5G07340	0.00243446	0.879461	0.014969		254355_at	AT4G22380	0.00600035	-0.666616	0.0410201		250031_at	AT5G18240	0.000148505	-2.32655	0.0016885		248985_at	AT5G45160	0.00159805	2.06403	0.0135644		250826_at	AT5G05220	3.06e-06	4.80989	0.000760055		248891_at	AT5G46280	0.00376631	-2.43652	0.0145267
247498_at	AT5G61810	1.01978e-06	3.14903	1.4636e-05		250858_at	AT5G04760	0.0136291	1.00769	0.0494794		250626_at	AT5G07350	0.0142359	0.464077	0.047681		254363_at	AT4G22010	0.00037329	-2.12563	0.0139015		250045_at	AT5G17700	0.0139886	-1.00187	0.0416496		248988_at	AT5G45190	0.00376624	1.59482	0.0191167		250828_at	AT5G05250	0.00125548	-5.72859	0.0114242		248895_at	AT5G46330	0.00508811	0.836311	0.0177514
247506_at	AT5G61960	0.0220705	-0.371345	0.0348109		250863_at	AT5G04750	0.0115354	1.05374	0.0450441		250633_at	AT5G07460	0.00575677	0.895579	0.0258096		254372_at	AT4G21620	0.00129365	0.754358	0.021164		250053_at	AT5G17850	0.000211806	1.49777	0.00208569		248995_at	AT5G45260	0.009785	1.26768	0.0312203		250830_at	AT5G04910	0.000774617	1.1448	0.00881676		248899_at	AT5G46390	0.0088924	-0.830584	0.026463
247513_at	AT5G61510	0.00233341	-0.478311	0.0049493		250881_at	AT5G04080	0.0135508	0.85931	0.0493122		250645_at	AT5G06700	0.000189058	0.851033	0.00311925		254377_at	AT4G21650	0.00446778	1.02661	0.0363342		250054_at	AT5G17860	9.47e-05	1.92154	0.0012668		249002_at	AT5G44520	0.0197218	-1.7193	0.0478583		250832_at	AT5G04950	0.000350288	-2.87749	0.00616373		248901_at	AT5G46410	0.0066636	1.71631	0.021461
247514_at	AT5G61640	6.73481e-05	-1.04549	0.00027937		250883_at	AT5G03970	0.00819611	0.491392	0.0373185		250646_at	AT5G06720	0.000194201	3.657	0.00314926		254384_at	AT4G21870	0.000681253	-2.01048	0.01646		250058_at	AT5G17870	0.000374758	-1.25694	0.00315387		249008_at	AT5G44680	0.000469723	-3.04438	0.0096634		250833_at	AT5G04540	0.0130104	1.22702	0.0460473		248908_at	AT5G45800	0.000606045	-1.16246	0.00476564
247517_at	AT5G61780	3.00082e-07	2.20025	6.94244e-06		250884_at	AT5G03940	0.00100091	0.945777	0.0142457		250648_at	AT5G06760	2.31847e-07	5.90919	0.000151082		254389_s_at	AT4G21903 AT4G21910	0.00305982	1.71407	0.0303048		250059_at	AT5G17820	0.00347923	2.25776	0.0151465		249010_at	AT5G44580	0.000323852	-2.60562	0.00849244		250836_at	AT5G04560	0.00998112	-0.821234	0.0389146		248910_at	AT5G45820	8.47632e-05	-2.76677	0.00184691
247521_at	AT5G61450	0.0159555	0.31029	0.0261717		250899_at	AT5G03340	0.00260505	1.1888	0.021351		250655_at	AT5G06960	0.000602828	-0.909679	0.00621712		254393_at	AT4G21580	0.00566569	0.887142	0.0401415		250062_at	AT5G17760	0.000856302	1.7411	0.00558928		249011_at	AT5G44670	0.0157677	1.12061	0.0415994		250842_at	AT5G04490	0.0113472	-1.11485	0.0422051		248912_at	AT5G45670	0.000439766	-1.65241	0.00403059
247522_at	AT5G61340	2.72472e-07	2.33264	6.59658e-06		250918_at	AT5G03610	0.00929799	-0.915303	0.0396734		250656_at	AT5G06970	0.000135903	-0.82223	0.00261607		254408_at	AT4G21390	0.00741954	1.87489	0.0451982		250063_at	AT5G17880	0.00030235	-1.64842	0.00272228		249025_at	AT5G44720	0.0102771	-1.33558	0.032004		250849_at	AT5G04410	0.000285161	1.82804	0.00557483		248913_at	AT5G45760	0.00346788	-0.882183	0.0137978
247523_at	AT5G61410	0.000887017	-0.857689	0.0021895		250929_at	AT5G03290	0.00857006	0.46044	0.038194		250661_at	AT5G07030	0.00910825	-1.18885	0.0352904		254427_at	AT4G21190	0.00794124	-1.0292	0.0468115		250072_at	AT5G17210	0.00183031	1.00523	0.00956165		249027_at	AT5G44790	0.0188846	1.51584	0.0465682		250858_at	AT5G04760	2.25e-05	2.49438	0.00166575		248914_at	AT5G45750	0.00267186	-1.2645	0.0117553
247524_at	AT5G61440	2.68202e-05	1.25347	0.0001386		250930_at	AT5G03160	0.00406266	0.831196	0.0264747		250662_at	AT5G07010	5.71768e-06	5.45109	0.000450794		254431_at	AT4G20840	0.00694272	-0.958342	0.0436053		250073_at	AT5G17170	8.52e-06	-2.78445	0.000283384		249035_at	AT5G44190	0.00331785	-1.39357	0.0182669		250866_at	AT5G03905	0.0013643	1.17823	0.0118967		248920_at	AT5G45930	0.000478444	-1.3442	0.00421594
247529_at	AT5G61520	0.000229988	-1.11705	0.000735963		250931_at	AT5G03200	0.00235473	0.832746	0.0205529		250663_at	AT5G07110	0.000600203	-0.84085	0.00619922		254432_at	AT4G20830 AT4G20840	0.00547292	1.42377	0.0394085		250075_at	AT5G17670	0.00442377	-1.07967	0.0180567		249037_at	AT5G44130	0.00473734	-2.30795	0.0211547		250881_at	AT5G04080	0.000877017	1.90135	0.00935564		248921_at	AT5G45950	0.00140304	1.29595	0.00782778
247532_at	AT5G61560	4.65391e-06	1.87436	3.94431e-05		250935_at	AT5G03240	0.0114629	1.05379	0.0449071		250664_at	AT5G07080	8.382e-05	-1.45214	0.00197348		254447_at	AT4G20860	0.00125264	1.98763	0.0208878		250079_at	AT5G16650	0.000204838	-1.76942	0.00203548		249046_at	AT5G44400	0.0039539	-1.49492	0.0195025		250883_at	AT5G03970	0.00703725	0.918999	0.0309825		248927_at	AT5G45900	0.000175817	1.66984	0.00256325
247534_at	AT5G61580	5.25942e-05	-1.26911	0.000231129		250944_at	AT5G03380	0.0131804	-0.96096	0.048608		250665_at	AT5G06980	5.35389e-05	-3.74586	0.0015026		254490_at	AT4G20320	0.00114491	1.6865	0.0203882		250083_at	AT5G17220	1.23e-10	9.40597	1.48e-06		249049_at	AT5G44340	0.00227772	-1.88898	0.0155048		250888_at	AT5G04460	0.00494889	1.96928	0.024885		248951_at	AT5G45550	0.0163476	-0.850539	0.0409597
247541_at	AT5G61660	1.51485e-06	2.05482	1.82269e-05		250955_at	AT5G03190	0.00018907	1.94	0.00817003		250670_at	AT5G06860	0.000237286	4.57878	0.0035284		254492_at	AT4G20260	0.00444033	-0.59136	0.0363342		250090_at	AT5G17330	0.0130976	0.799479	0.0396569		249052_at	AT5G44420	0.00126736	-4.60252	0.0125469		250891_at	AT5G04530	0.00135131	3.7228	0.0118877		248953_at	AT5G45428 AT5G45430	0.0159554	-0.661397	0.0403141
247543_at	AT5G61600	4.91673e-06	-1.64265	4.08614e-05		250956_at	AT5G03210	0.00242946	2.00121	0.0208695		250690_at	AT5G06530	0.000575098	1.98114	0.00606688		254493_at	AT4G20020	0.0034856	-0.754415	0.032583		250094_at	AT5G17380	0.000361831	1.15933	0.00308901		249054_at	AT5G02870 AT5G44450	0.0151023	-1.13578	0.0405617		250896_at	AT5G03560	0.00140999	1.01506	0.0120437		248955_at	AT5G45600	0.00410803	-0.934239	0.0154086
247544_at	AT5G61670	0.0114944	-0.514986	0.0196531		250970_at	AT5G02770	0.000768594	1.14007	0.0124145		250702_at	AT5G06730	0.00253638	3.8667	0.0153592		254505_at	AT4G19985	0.00382357	-1.00991	0.0340681		250095_at	AT5G17230	0.000686358	-1.05858	0.00483558		249059_at	AT5G44530	0.0032523	-1.70903	0.0181535		250899_at	AT5G03340	0.00294999	1.12776	0.0183746		248959_at	AT5G45630	5.76034e-05	3.94759	0.00161973
247545_at	AT5G61530	0.00130017	-0.489772	0.00301728		250972_at	AT5G02840	0.00388521	0.550136	0.0259678		250704_at	AT5G06265	0.0069257	-0.468076	0.0293071		254524_at	AT4G20000	0.000969458	3.01265	0.0190771		250096_at	AT5G17190	0.000239812	1.40598	0.00227366		249060_at	AT5G44560	0.00478945	-2.39211	0.0212738		250900_at	AT5G03470	0.0105294	0.874617	0.04025		248961_at	AT5G45650	0.000162969	-2.17628	0.00245662
247552_at	AT5G60920	0.00561303	0.572585	0.0104597		250975_at	AT5G03050	4.78139e-05	1.59425	0.00523962		250722_at	AT5G06190	0.000733856	1.05217	0.00699088		254529_at	AT4G19540	0.00837797	-0.585707	0.0483397		250097_at	AT5G17280	0.00578405	-1.1809	0.0217975		249064_at	AT5G44250	0.0160463	1.10637	0.0419592		250942_at	AT5G03350	0.000305124	-5.85662	0.00573137		248962_at	AT5G45680	0.00385104	-0.768371	0.0147576
247553_at	AT5G60910	0.00687702	0.402598	0.0124832		250984_at	AT5G02800	0.00134337	1.01661	0.0161753		250723_at	AT5G06300	0.00238325	0.879567	0.0147923		254532_at	AT4G19660	0.00377072	0.757394	0.0337478		250100_at	AT5G16570	5.07e-07	-3.00554	5.11e-05		249067_at	AT5G43960	0.0102965	-1.00442	0.0320179		250944_at	AT5G03380	0.00238089	-1.69883	0.0163324		248969_at	AT5G45310	0.000728253	-1.79967	0.00531679
247554_at	AT5G61010	0.0270875	0.675486	0.0416548		250988_at	AT5G02880	0.00180837	1.19943	0.0185062		250728_at	AT5G06440	0.0055129	0.712467	0.0251586		254535_at	AT4G19710	0.000517023	-1.39757	0.0152198		250102_at	AT5G16590	0.00341157	-1.46432	0.0149213		249073_at	AT5G44020	0.00042427	-7.59543	0.00943811		250946_at	AT5G03420	0.00556997	1.02568	0.0267529		248981_at	AT5G45110	0.0139488	-0.938318	0.0367309
247555_at	AT5G61020	0.0051456	-0.357782	0.00970031		250998_at	AT5G02620	0.00092607	1.51444	0.0135839		250736_s_at	AT1G01350 AT1G65840 AT5G06420	0.0090981	0.520909	0.0352625		254543_at	AT4G19810	0.000201551	1.97212	0.0117252		250103_at	AT5G16600	0.00953099	1.66853	0.0312758		249076_at	AT5G43970	0.0186979	-1.52435	0.0463254		250954_at	AT5G03520	0.00636722	0.972153	0.0291851		248983_at	AT5G45130	0.000514662	1.61572	0.00439925
247558_at	AT5G61060	3.73349e-05	-1.68858	0.000176846		251010_at	AT5G02550	0.00034509	4.24486	0.00928215		250738_at	AT5G05730	0.00057108	2.6503	0.00604578		254547_at	AT4G19860	0.00357958	0.902157	0.0329475		250105_at	AT5G16630	0.00859847	0.615208	0.029002		249078_at	AT5G44070	0.00638403	-1.561	0.0246397		250955_at	AT5G03190	0.00077185	2.14401	0.00880938		249002_at	AT5G44520	0.00606687	-1.61027	0.0201344
247564_at	AT5G61140	0.0185995	-0.504849	0.0299405		251015_at	AT5G02480	0.00763132	-0.554515	0.0359867		250740_at	AT5G05760	0.00415434	-0.795768	0.0209183		254577_at	AT4G19450	0.00444194	0.758014	0.0363342		250110_at	AT5G15350	0.00012446	-1.91186	0.0015127		249079_at	AT5G43930	0.0155176	1.89202	0.0411971		250968_at	AT5G02890	0.00265302	-2.93078	0.0173944		249007_at	AT5G44650	0.00106994	-1.14559	0.00662703
247565_at	AT5G61150	0.00580222	-0.448985	0.0107671		251020_at	AT5G02270	0.000489873	-0.907235	0.0106545		250741_at	AT5G05790	0.00124908	-0.805458	0.00977889		254580_at	AT4G19390	7.98e-06	2.09021	0.00394244		250124_at	AT5G16480	0.000588804	-1.76891	0.00433962		249086_at	AT5G44180	0.0103731	1.98698	0.0321385		250970_at	AT5G02770	0.0123325	2.35029	0.0443556		249008_at	AT5G44680	2.14809e-05	-4.19638	0.00129486
247569_at	AT5G61240	3.4085e-06	1.55556	3.1937e-05		251022_at	AT5G02150	0.00223129	1.31257	0.0200298		250742_at	AT5G05800	0.014936	0.301718	0.0495276		254592_at	AT4G18880	0.000536673	1.38882	0.0152789		250125_at	AT5G16390	0.001738	-0.941046	0.00922601		249089_at	AT5G44240	0.0114353	1.40286	0.0342107		250974_at	AT5G02820	0.00167057	-1.47072	0.0134183		249010_at	AT5G44580	0.0013765	-1.11132	0.00773731
247570_at	AT5G61250	8.2217e-06	-1.84433	5.85784e-05		251030_at	AT5G02130	0.00110723	1.70615	0.014727		250751_at	AT5G05890	0.00509198	-1.00165	0.0239303		254609_at	AT4G18970	0.000186861	-2.06148	0.0115313		250127_at	AT5G16380	0.00666979	2.07522	0.024141		249095_at	AT5G43900	0.00677846	2.16345	0.025441		250981_at	AT5G03140	0.000622317	-1.88264	0.00804515		249011_at	AT5G44670	0.000345754	1.65037	0.00354147
247575_at	AT5G61030	0.0128863	0.538917	0.0216834		251031_at	AT5G02120	0.0009587	-1.06244	0.0138924		250776_at	AT5G05320	0.0123597	-0.582967	0.0431809		254612_at	AT4G19100	0.00357374	-0.629681	0.0329444		250128_at	AT5G16540	0.000485841	-1.89916	0.00378564		249100_at	AT5G43560	0.00814918	2.22606	0.0280813		250984_at	AT5G02800	0.00955484	0.798315	0.0379138		249015_at	AT5G44730	0.0036529	-1.48718	0.0142177
247584_at	AT5G60670	0.000268601	-0.71316	0.000831547		251033_at	AT5G01960	0.0120332	0.51889	0.0460426		250777_at	AT5G05440	4.4897e-06	-2.47347	0.000410722		254623_at	AT4G18480	0.0045531	-0.813075	0.0366204		250129_at	AT5G16450	0.000154661	1.73813	0.00173544		249109_at	AT5G43700	0.000479089	-2.35319	0.0096634		250986_at	AT5G02850	0.0080348	0.979637	0.0338569		249025_at	AT5G44720	0.00187767	0.884102	0.00934082
247585_at	AT5G60680	0.00028395	0.595371	0.000870075		251036_at	AT5G02160	0.00529281	-1.33904	0.0302531		250781_at	AT5G05410	1.90925e-05	2.3426	0.000855021		254626_at	AT4G18400	0.00729274	0.583838	0.0446811		250130_at	AT5G16510	0.000444222	1.36319	0.00354667		249112_at	AT5G43780	0.0160266	1.22166	0.0419258		250988_at	AT5G02880	0.00337107	0.813719	0.0199304		249029_at	AT5G44870	0.00258382	-1.16902	0.0114896
247588_at	AT5G60640	0.00926907	0.390625	0.0162304		251039_at	AT5G02020	0.00419411	1.5968	0.0268208		250784_at	AT5G05480	0.013454	-0.295031	0.0459584		254646_at	AT4G18530	0.00844236	0.445391	0.0485011		250131_at	AT5G16550	0.000973744	1.43953	0.00610477		249117_at	AT5G43840	8.72e-06	7.78815	0.00573877		250994_at	AT5G02490	0.00981642	1.4351	0.0385579		249035_at	AT5G44190	8.4508e-06	-3.86725	0.00110987
247589_at	AT5G60690	0.00727979	-0.315517	0.0131149		251040_at	AT5G02250	0.00790968	0.638786	0.0366078		250793_at	AT5G05600	3.36859e-06	5.15324	0.000348838		254667_at	AT4G18280	0.00340204	0.770806	0.0321418		250133_at	AT5G16400	0.00474983	-1.47437	0.0189814		249118_at	AT5G43870	0.000209913	-3.70872	0.00745614		251015_at	AT5G02480	0.00938446	1.32077	0.0375128		249036_at	AT5G44200	0.00158242	-1.05873	0.00837622
247594_at	AT5G60800	5.54001e-05	-1.53235	0.000240811		251042_at	AT5G02310	0.0130904	0.55946	0.0483842		250796_at	AT5G05300	0.0027172	2.17719	0.0159796		254701_at	AT4G18030	0.00407545	-0.897236	0.0349023		250137_at	AT5G15390	0.0166407	-0.532421	0.0475156		249120_at	AT5G43750	0.00718923	-2.41007	0.0261914		251018_at	AT5G02450	0.00433835	-0.97938	0.0229844		249037_at	AT5G44130	0.00112484	-1.4244	0.00681844
247595_at	AT5G60820	1.03261e-06	1.89696	1.47241e-05		251058_at	AT5G01790	0.00600959	-2.7264	0.0321755		250809_at	AT5G05140	0.00270807	0.525206	0.0159657		254723_at	AT4G13510	0.00740881	0.970637	0.0451613		250141_at	AT5G14640	0.0100195	0.683571	0.0325138		249122_at	AT5G43850	0.00358844	1.68797	0.0187677		251019_at	AT5G02420	0.00107084	3.21486	0.0103686		249042_at	AT5G44350	0.00526852	1.41195	0.0181796
247596_at	AT5G60840	0.00887898	-0.587977	0.015618		251060_at	AT5G01820	0.00132955	1.06438	0.0161753		250814_at	AT5G05080	0.00379839	-0.41504	0.0197877		254746_at	AT4G12980	0.000622076	-2.88128	0.0159268		250146_at	AT5G14660	0.011168	-0.900048	0.0352301		249124_at	AT5G43740	0.00838342	1.93754	0.0285094		251020_at	AT5G02270	0.00509644	1.46854	0.0252183		249046_at	AT5G44400	0.000866011	-1.12527	0.00585682
247597_at	AT5G60860	5.29458e-07	2.06887	9.94518e-06		251066_at	AT5G01880	0.0122429	1.26486	0.0466219		250817_at	AT5G04940	0.0128659	-0.366402	0.0444848		254755_at	AT4G13220	0.00311068	-0.618066	0.0305903		250148_at	AT5G14530	0.000328441	1.20703	0.00288354		249125_at	AT5G43450	0.00167466	2.73075	0.0138328		251022_at	AT5G02150	0.0088992	-1.02786	0.0362978		249047_at	AT5G44410	0.000543155	-2.71636	0.00452339
247600_at	AT5G60890	6.06292e-09	2.94372	1.03797e-06		251072_at	AT5G01740	4.98326e-05	-1.68623	0.00528944		250822_at	AT5G05230	0.013642	-0.477498	0.0464051		254763_at	AT4G13170	0.000753547	-1.17149	0.0170144		250149_at	AT5G14700	0.000413338	2.05924	0.00336821		249126_at	AT5G43380	0.00274241	2.60048	0.0167064		251031_at	AT5G02120	0.00292334	-1.82148	0.0182908		249049_at	AT5G44340	0.00502452	-0.642508	0.0176167
247601_at	AT5G60850	0.00150171	-0.691256	0.00340135		251073_at	AT5G01750	0.00492917	-0.574222	0.0289706		250828_at	AT5G05250	0.00571545	-1.63706	0.025682		254785_at	AT4G12730	0.000182801	-2.06337	0.0115313		250151_at	AT5G14570	0.0055454	-0.881861	0.0211307		249133_at	AT5G43130	0.0160198	2.03181	0.0419198		251034_at	AT5G02040	0.0116039	0.809088	0.0428195		249054_at	AT5G02870 AT5G44450	0.00370077	-0.723786	0.0143481
247604_at	AT5G60950	0.000783901	-0.735181	0.0019815		251074_at	AT5G01800	0.00565041	0.623356	0.0312347		250829_at	AT5G04720	0.00437736	-0.493532	0.0216323		254791_at	AT4G12910	0.00557557	0.624767	0.0398435		250158_at	AT5G15190	2.27e-06	3.90145	0.000126982		249136_at	AT5G43180	0.0155315	1.50721	0.0411985		251036_at	AT5G02160	0.000259099	-3.82622	0.00535352		249061_at	AT5G44550	0.000792702	-1.3131	0.00556843
247607_at	AT5G60960	0.00627068	0.657268	0.0115134		251078_at	AT5G01990	0.0002796	1.90916	0.00907876		250842_at	AT5G04490	0.0015499	-1.24585	0.0112501		254798_at	AT4G13050	0.00126168	-0.692397	0.0209418		250160_at	AT5G15210	0.00448876	-1.01545	0.0182227		249139_at	AT5G43170	0.00754759	-1.50189	0.0269277		251037_at	AT5G02100	0.00642269	1.04347	0.0293552		249063_at	AT5G44110	0.000522305	1.30857	0.0044467
247608_at	AT5G60990	0.00538722	-0.33634	0.0100939		251084_at	AT5G01520	0.00301718	1.78595	0.0228293		250843_at	AT5G04430	0.0013497	-0.774299	0.0102901		254805_at	AT4G12480	0.00246302	-1.76819	0.0278723		250167_at	AT5G15310	1.04e-05	-2.60112	0.000314606		249148_at	AT5G43260	0.00135673	2.52161	0.0128912		251039_at	AT5G02020	0.00243844	3.25406	0.0165501		249065_at	AT5G44260	0.000116513	-1.85344	0.00210205
247611_at	AT5G60710	0.0144358	0.303334	0.0239512		251091_at	AT5G01410	0.00341388	-0.953756	0.0242589		250848_at	AT5G04510	0.00098839	-0.641081	0.00841852		254809_at	AT4G12410	6.76e-06	2.82194	0.00394244		250170_at	AT5G14260	6.49e-05	-1.4096	0.000980018		249158_at	AT5G43430	0.00673017	1.75389	0.0253555		251048_at	AT5G02410	0.00652922	-1.55679	0.0296144		249071_at	AT5G44050	1.028e-05	4.87856	0.00110987
[truncated: 7,025 more rows]
