# Supplementary material for: Meta‐analysis and meta‐regression of transcriptomic responses to water stress in Arabidopsis
Source: Plant J. 2016 Feb 12;85(4):548–60. doi: 10.1111/tpj.13124 (PMC4815425; doi:10.1111/tpj.13124)
Supplement: Supplementary file 7 — Table S5. Genes identified only by the meta‐analysis and not discovered by the individual t test contrasts. [file TPJ-85-548-s007.xlsx]

## Sheet: MnotTsm.info
ID	GeneTitle	GeneSymbol	EntrezID	RefSeqID	AGI_TAIR	grand mean	CI (ub)	CI (lb)	Z	p	FDR (p)
244935_at						-0.0104509	-0.00262893	-0.0182729	-2.6187	0.00882661	0.0307763
245104_at			818758	NM_001084568 NM_001125030 NM_001125031 NM_129723 NM_201931	AT2G41600	-0.030528	-0.0173671	-0.043689	-4.54631	5.45956e-06	0.000122523
245124_at	U1A (SPLICEOSOMAL PROTEIN U1A); RNA binding nucleic acid binding nucleotide binding	U1A	819371	NM_130326	AT2G47580	-0.0181303	-0.00411126	-0.0321493	-2.53475	0.0112528	0.0369461
245271_at	JAM3		827337	NM_117738	AT4G16430	0.0341428	0.0482375	0.0200482	4.7478	2.05638e-06	5.86755e-05
245694_at			830295	NM_120499	AT5G04170	0.0286927	0.0520874	0.00529809	2.40383	0.0162243	0.0487552
245938_at			832088	NM_121973	AT5G19680	0.0114866	0.018537	0.00443616	3.19319	0.00140712	0.00786152
246110_at			832136	NM_122021	AT5G20140	-0.0312902	-0.0140891	-0.0484913	-3.56534	0.000363392	0.00289939
246263_at			840065	NM_102912	AT1G31780	0.0217911	0.0372123	0.00636981	2.76954	0.00561363	0.021949
247124_at			836738	NM_126004	AT5G66060	-0.0490513	-0.0199358	-0.0781669	-3.30198	0.000960054	0.00596747
247131_at	FNR1 (FERREDOXIN-NADP(+)-OXIDOREDUCTASE 1); NADPH dehydrogenase electron transporter, transferring electrons within the cyclic electron transport pathway of photosynthesis electron transporter, transferring electrons within the noncyclic electron transp	FNR1	836751	NM_001085336 NM_126017	AT5G66190	-0.0224949	-0.0110071	-0.0339828	-3.83791	0.000124086	0.00131364
247247_at			836586	NM_125861	AT5G64650	-0.0389636	-0.0106381	-0.0672892	-2.69605	0.00701662	0.0259128
247385_at	emb2746 (embryo defective 2746); DNA binding catalytic hydrolase	emb2746	836461	NM_125737	AT5G63420	-0.0332141	-0.0104669	-0.0559613	-2.86183	0.00421208	0.017631
247721_at			836032	NM_125304	AT5G59140	0.0250796	0.0390407	0.0111185	3.52086	0.000430144	0.00328543
248219_at			835446	NM_124744	AT5G53650	0.025037	0.0390798	0.0109943	3.49444	0.000475054	0.00352729
248288_at			835361	NM_124662	AT5G52840	-0.0362022	-0.0103615	-0.062043	-2.74586	0.00603522	0.0231889
249192_at			834254	NM_123612	AT5G42470	0.0468149	0.0767527	0.0168772	3.06488	0.00217758	0.0108508
249538_at			833875	NM_123245	AT5G38840	-0.0249293	-0.00507612	-0.0447825	-2.46109	0.0138514	0.043228
250305_at			831088	NM_001125741 NM_121253	AT5G12150	-0.035473	-0.0196948	-0.0512512	-4.40645	1.05081e-05	0.000203439
250693_at	UBP12 (UBIQUITIN-SPECIFIC PROTEASE 12); double-stranded DNA binding ubiquitin thiolesterase ubiquitin-specific protease	UBP12	830548	NM_001125707 NM_120743 NM_180452	AT5G06600	0.0321148	0.0438864	0.0203432	5.34711	8.93707e-08	5.3537e-06
251139_at			830268	NM_120201 NM_180695	AT5G01230	-0.0495194	-0.0354972	-0.0635416	-6.9216	4.4658e-12	1.24461e-09
251149_at			825469	NM_116159 NM_180408	AT3G62940	-0.0296738	-0.0150132	-0.0443344	-3.96708	7.27599e-05	0.000895231
251158_at	MIRO2 (MIRO-RELATED GTP-ASE 2); GTPase calcium ion binding	MIRO2	825490	NM_116180	AT3G63150	0.0203508	0.0352923	0.00540931	2.66954	0.00759563	0.0274519
251208_at	ATOEP16-4; P-P-bond-hydrolysis-driven protein transmembrane transporter protein transporter	ATOEP16-4	825463	NM_001035842 NM_116153	AT3G62880	0.0325835	0.0562958	0.00887113	2.69321	0.00707666	0.0260703
252528_at	UBC13 (ubiquitin-conjugating enzyme 13); ubiquitin-protein ligase	UBC13	823796	NM_114513	AT3G46460	0.024152	0.0424622	0.00584185	2.58529	0.00972973	0.0330128
252671_at			823541	NM_114287	AT3G44190	0.0220578	0.0363059	0.00780956	3.03424	0.00241144	0.0116857
252947_at	KAK (KAKTUS); ubiquitin-protein ligase	KAK	830017	NM_120021 NM_179236	AT4G38600	0.0292064	0.0501997	0.00821305	2.72674	0.00639626	0.0242495
252985_at			829992	NM_119997	AT4G38350	0.0383626	0.0561535	0.0205717	4.22628	2.37591e-05	0.000385793
253139_at	AKR2 (ANKYRIN REPEAT-CONTAINING PROTEIN 2); protein binding	AKR2	829697	NM_119710 NM_179166 NM_179167 NM_179168	AT4G35450	-0.0213749	-0.00409105	-0.0386587	-2.42388	0.0153555	0.0466819
253159_at	HMGB5 (HIGH MOBILITY GROUP B 5); DNA binding chromatin binding structural constituent of chromatin transcription factor	HMGB5	829709	NM_119722	AT4G35570	0.0157627	0.0257197	0.00580572	3.10278	0.00191713	0.0098647
253330_at	KUP5; potassium ion transmembrane transporter	KUP5	829492	NM_119508	AT4G33530	-0.0455534	-0.0298536	-0.0612532	-5.68689	1.29377e-08	1.15705e-06
253688_at			829080	NM_119104	AT4G29590	-0.025658	-0.0122913	-0.0390247	-3.76223	0.000168404	0.00164211
253706_at			829033	NM_119056	AT4G29120	-0.0264462	-0.00835715	-0.0445353	-2.86547	0.00416395	0.0175152
253775_at			828961	NM_118986	AT4G28440	-0.021517	-0.00783154	-0.0352025	-3.08156	0.0020592	0.0103996
253927_at			828778	NM_118805 NM_202894	AT4G26710	-0.0167133	-0.00786287	-0.0255637	-3.70123	0.000214556	0.00196728
254004_at	emb1027 (embryo defective 1027); ATP binding aminoacyl-tRNA ligase arginine-tRNA ligase nucleotide binding	emb1027	828736	NM_118763	AT4G26300	-0.0292326	-0.00535015	-0.0531151	-2.39904	0.0164383	0.0492739
254475_at	smB (small nuclear ribonucleoprotein associated protein B)	smB	827792	NM_001036605 NM_001160786 NM_118163 NM_179083	AT4G20440	-0.0459848	-0.0156083	-0.0763612	-2.96705	0.00300669	0.0136228
254526_at	CYCT1;4; cyclin-dependent protein kinase	CYCT1;4	827702	NM_118080	AT4G19600	0.0275867	0.0419643	0.013209	3.76061	0.000169502	0.00165013
254551_at	ATPP2-A1; carbohydrate binding	ATPP2-A1	827728	NM_118104	AT4G19840	0.0232646	0.0416347	0.00489456	2.48218	0.0130581	0.0412535
254859_at			826814	NM_117276	AT4G12060	-0.0318339	-0.00617639	-0.0574914	-2.43178	0.015025	0.0459415
254950_at			826677	NM_117149	AT4G10810	0.015677	0.0282892	0.00306491	2.43626	0.01484	0.0455422
256034_at			837219	NM_100582	AT1G07080	0.0255589	0.0401193	0.0109985	3.44046	0.000580734	0.00410107
256401_at			819794	NM_111495	AT3G06200	-0.0399723	-0.0202263	-0.0597183	-3.96761	7.25968e-05	0.000895057
257459_at			839016	NM_102251 NM_179372	AT1G24040	-0.0236586	-0.00822642	-0.0390908	-3.00476	0.00265789	0.01256
257707_at			820445	NM_112100	AT3G12650	0.0241623	0.0382334	0.0100912	3.36557	0.000763849	0.00502689
257749_at	ACT2 (ACTIN 2); structural constituent of cytoskeleton	ACT2	821411	NM_112764 NM_180280	AT3G18780	-0.0254441	-0.00855276	-0.0423355	-2.95237	0.00315345	0.0141645
258848_at	DCL2 (DICER-LIKE 2); ATP binding ATP-dependent helicase RNA binding double-stranded RNA binding helicase nucleic acid binding ribonuclease III	DCL2	821291	NM_111201	AT3G03300 AT3G03305	0.0344424	0.0506216	0.0182632	4.17238	3.01433e-05	0.000465288
258937_at			820170	NM_111844	AT3G10090	-0.0201071	-0.00487712	-0.0353371	-2.5876	0.00966458	0.0328942
259068_at	PEX13 (PEROXIN 13); protein binding	PEX13	819945	NM_111634	AT3G07560	0.0180546	0.0311635	0.0049457	2.69942	0.00694614	0.0257159
259408_at	PP2AA2 (PROTEIN PHOSPHATASE 2A SUBUNIT A2); protein phosphatase type 2A regulator	PP2AA2	822171	NM_001035692 NM_113479	AT3G25800	0.0303281	0.043318	0.0173382	4.57601	4.73923e-06	0.000110281
260324_at	ISPF; 2-C-methyl-D-erythritol 2,4-cyclodiphosphate synthase	ISPF	842700	NM_105070 NM_180640	AT1G63970	-0.0251112	-0.00726761	-0.0429549	-2.75825	0.00581124	0.0225305
260384_at	IMS1 (2-ISOPROPYLMALATE SYNTHASE 1); 2-isopropylmalate synthase	IMS1	843742	NM_106063	AT1G74040	-0.0459975	-0.0258985	-0.0660965	-4.48547	7.27545e-06	0.000154317
260483_at	MLO4 (MILDEW RESISTANCE LOCUS O 4); calmodulin binding	MLO4	837643	NM_100975	AT1G11000	-0.0246428	-0.0139918	-0.0352937	-4.5347	5.76845e-06	0.00012778
260786_s_at	MEE5 (MATERNAL EFFECT EMBRYO ARREST 5); GTP binding GTPase translation elongation factor translation factor, nucleic acid binding	MEE5	832594 837131	NM_100503 NM_122432 NM_179269	AT1G06220 AT5G25230	-0.024019	-0.0123993	-0.0356386	-4.05143	5.09052e-05	0.000683911
261582_at	SSXT protein-related transcription co-activator-related	GIF2	839278	NM_001160826 NM_099998	AT1G01160	0.0347889	0.0596435	0.00993437	2.74336	0.00608137	0.0233213
261808_at	DRT111; nucleic acid binding nucleotide binding	DRT111	839927	NM_102784	AT1G30480	0.0372488	0.0615348	0.0129627	3.0061	0.00264622	0.0125147
261896_at			844406	NM_106715	AT1G80670	0.0331008	0.057692	0.00850964	2.6382	0.00833477	0.0294122
261940_at			838858	NM_001160885 NM_102101	AT1G22520	-0.039103	-0.0134502	-0.0647557	-2.98761	0.00281166	0.0129846
261948_at			842776	NM_105143	AT1G64680	-0.0366679	-0.021918	-0.0514179	-4.87242	1.10241e-06	3.55226e-05
262160_at			841691	NM_104137	AT1G52590	0.0158806	0.0260435	0.00571758	3.06262	0.0021941	0.0109195
262161_at			841692	NM_104138	AT1G52600	0.018635	0.0270425	0.0102276	4.34423	1.39763e-05	0.000255356
262222_at	TRZ1 (TRNASE Z 1); 3-tRNA processing endoribonuclease	TRZ1	843809	NM_106128	AT1G74700	0.0369958	0.0636987	0.0102928	2.71544	0.0066187	0.0248258
262990_at	MMZ1 (MMS ZWEI HOMOLOGUE 1); protein binding ubiquitin-protein ligase	MMZ1	838935	NM_102175	AT1G23260	0.0192079	0.0334723	0.00494347	2.63921	0.00831	0.0293334
263113_at			839562	NM_100197	AT1G03150	-0.017941	-0.00331915	-0.0325628	-2.40488	0.016178	0.0486639
263155_at	TAFII21 (TATA BINDING PROTEIN ASSOCIATED FACTOR 21KDA SUBUNIT); DNA binding transcription initiation factor	TAFII21	841854	NM_104292	AT1G54140	0.0239104	0.0425369	0.00528381	2.51595	0.0118712	0.0383257
263193_at			840509	NM_001160922 NM_103301	AT1G36050	-0.0275839	-0.00766228	-0.0475055	-2.71381	0.00665147	0.0249175
263205_at	NTMC2T2.1	NTMC2T2.1	837052	NM_100429	AT1G05500	0.0421172	0.0750495	0.00918492	2.5066	0.0121897	0.0391639
263242_at			817698	NM_128697	AT2G31400	-0.0291231	-0.00737578	-0.0508704	-2.6247	0.0086725	0.0303982
263298_at	TIC21 (TRANSLOCON AT INNER MEMBRANE OF CHLOROPLASTS 21); copper uptake transmembrane transporter iron ion transmembrane transporter protein homodimerization	TIC21	816018	NM_127089	AT2G15290	-0.0335227	-0.0242009	-0.0428446	-7.04832	1.81087e-12	5.7109e-10
264955_at			844027	NM_106343	AT1G76920	0.0303072	0.0449543	0.0156601	4.05548	5.00309e-05	0.000675192
265226_at			817391	NM_128403	AT2G28430	-0.022377	-0.00698274	-0.0377713	-2.84899	0.00438585	0.0181304
265291_at			816802	NM_127837 NM_201783 NM_201784	AT2G22720	0.0312856	0.0510179	0.0115534	3.10754	0.00188652	0.00976166
266370_at			818733	NM_001036447 NM_129698	AT2G41350	-0.0199354	-0.00468404	-0.0351867	-2.56192	0.0104097	0.0347298
266576_at			816926	NM_127955	AT2G23940	-0.00877525	-0.0020412	-0.0155093	-2.55406	0.0106474	0.0353558
266916_at			819194	NM_130149	AT2G45860	-0.0427429	-0.0263825	-0.0591034	-5.12057	3.04617e-07	1.44763e-05
266980_at			818524	NM_129496	AT2G39390	-0.036995	-0.00927138	-0.0647187	-2.61542	0.00891182	0.0309563
267432_at			818066	NM_129054	AT2G35020	-0.0316531	-0.00596281	-0.0573433	-2.41488	0.0157404	0.0476708
267442_at			816425	NM_127465	AT2G19080	0.0293841	0.0521727	0.00659548	2.52722	0.011497	0.0375548
267484_at	ATUBC2 (UBIQUITING-CONJUGATING ENZYME 2); ubiquitin-protein ligase	ATUBC2	814805	NM_126331	AT2G02760	0.0270826	0.0423252	0.01184	3.48241	0.000496929	0.00364696
267556_at	BGAL9 (Beta galactosidase 9); beta-galactosidase catalytic cation binding sugar binding	BGAL9	817842	NM_128841	AT2G32810	-0.0334318	-0.0196628	-0.0472008	-4.75889	1.9466e-06	5.64844e-05
