# Supplementary material for: Meta‐analysis and meta‐regression of transcriptomic responses to water stress in Arabidopsis
Source: Plant J. 2016 Feb 12;85(4):548–60. doi: 10.1111/tpj.13124 (PMC4815425; doi:10.1111/tpj.13124)
Supplement: Supplementary file 9 — Table S7. Comparison of frequencies of gene ontology terms for genes where the experimental method type moderates their expression, identified either by meta‐regression or by comparison of t test results across experiments. [file TPJ-85-548-s009.xlsx]

## Sheet: Sheet1
class	GOID	Description	Meta-analysis	t-test Contrasts	p
BP	GO:1901700	response to oxygen-containing compound	25.6	11.9	2.55103e-24
BP	GO:0010200	response to chitin	9	1.9	4.02662e-22
BP	GO:0009719	response to endogenous stimulus	20.3	8.6	7.52422e-22
BP	GO:0009753	response to jasmonic acid	8.6	1.8	6.80753e-21
BP	GO:0010243	response to organonitrogen compound	9	2	8.53454e-21
BP	GO:0009611	response to wounding	7.1	1.4	2.53319e-20
BP	GO:0001101	response to acid chemical	17.2	6.9	1.22619e-19
BP	GO:0006952	defense response	17	7.4	3.59522e-17
BP	GO:0010033	response to organic substance	26.7	14.8	9.69176e-17
BP	GO:0009607	response to biotic stimulus	17.5	8	2.78372e-16
BP	GO:0043207	response to external biotic stimulus	17.5	8	2.78372e-16
BP	GO:0051707	response to other organism	17.5	8	2.78372e-16
BP	GO:0009694	jasmonic acid metabolic process	4.1	0.5	4.29448e-16
BP	GO:0009605	response to external stimulus	23.6	12.1	6.69217e-16
BP	GO:0009620	response to fungus	8.6	2.3	1.60786e-15
BP	GO:0042221	response to chemical	33.7	20.7	1.96664e-15
BP	GO:0002376	immune system process	13.9	5.8	2.51097e-15
BP	GO:0009695	jasmonic acid biosynthetic process	3.9	0.5	6.4947e-15
BP	GO:0009725	response to hormone	16.4	7.5	6.75119e-15
BP	GO:1901698	response to nitrogen compound	11.8	4.5	1.52183e-14
BP	GO:0009867	jasmonic acid mediated signaling pathway	5.5	1.2	1.10492e-13
BP	GO:0071395	cellular response to jasmonic acid stimulus	5.5	1.2	1.10492e-13
BP	GO:0050896	response to stimulus	49.5	36.1	1.42175e-13
BP	GO:0071229	cellular response to acid chemical	9	3.2	3.31303e-13
BP	GO:0072330	monocarboxylic acid biosynthetic process	8.3	2.9	3.69858e-13
BP	GO:0007165	signal transduction	15.9	8.1	2.31208e-12
BP	GO:0051716	cellular response to stimulus	25.3	15.6	4.17873e-11
BP	GO:0051704	multi-organism process	18.3	10.2	8.31261e-11
BP	GO:0023052	signaling	17.9	10.1	1.02154e-10
BP	GO:0044700	single organism signaling	17.9	10.1	1.02154e-10
BP	GO:0009755	hormone-mediated signaling pathway	9.4	3.9	1.97871e-10
BP	GO:1901701	cellular response to oxygen-containing compound	10.1	4.5	2.65259e-10
BP	GO:0045087	innate immune response	11.7	5.4	2.78725e-10
BP	GO:0006955	immune response	11.7	5.4	3.12438e-10
BP	GO:0098542	defense response to other organism	12.8	6.3	4.88029e-10
BP	GO:0032870	cellular response to hormone stimulus	9.7	4.1	5.44358e-10
BP	GO:0009751	response to salicylic acid	6.5	2.3	5.93464e-10
BP	GO:0080134	regulation of response to stress	8.9	3.5	6.84527e-10
BP	GO:0031347	regulation of defense response	8.7	3.4	7.21426e-10
MF	GO:0016705	oxidoreductase activity, acting on paired donors, with incorporation or reduction of molecular oxygen	3.9	0.8	7.61458e-10
BP	GO:0071495	cellular response to endogenous stimulus	9.7	4.1	9.77122e-10
BP	GO:0007154	cell communication	18.2	10.8	1.43993e-09
BP	GO:0002682	regulation of immune system process	6.8	2.4	5.46592e-09
BP	GO:0012501	programmed cell death	6.8	2.3	5.56258e-09
MF	GO:0003700	sequence-specific DNA binding transcription factor activity	10.3	5	6.11879e-09
BP	GO:0002679	respiratory burst involved in defense response	3.1	0.6	8.81711e-09
BP	GO:0045730	respiratory burst	3.1	0.6	8.81711e-09
BP	GO:0045088	regulation of innate immune response	6.7	2.4	8.82127e-09
BP	GO:0050776	regulation of immune response	6.7	2.4	8.82127e-09
BP	GO:0009626	plant-type hypersensitive response	6.4	2.2	9.32692e-09
BP	GO:0034050	host programmed cell death induced by symbiont	6.4	2.2	9.32692e-09
BP	GO:0008219	cell death	7.2	2.6	1.02642e-08
BP	GO:0016265	death	7.2	2.6	1.02642e-08
BP	GO:0070887	cellular response to chemical stimulus	13.8	7.5	1.09542e-08
BP	GO:0080135	regulation of cellular response to stress	6.3	2.1	1.12035e-08
BP	GO:0009692	ethylene metabolic process	2.9	0.6	1.44124e-08
BP	GO:0009693	ethylene biosynthetic process	2.9	0.6	1.44124e-08
BP	GO:0043449	cellular alkene metabolic process	2.9	0.6	1.44124e-08
BP	GO:0043450	alkene biosynthetic process	2.9	0.6	1.44124e-08
BP	GO:1900673	olefin metabolic process	2.9	0.6	1.44124e-08
BP	GO:1900674	olefin biosynthetic process	2.9	0.6	1.44124e-08
BP	GO:0010941	regulation of cell death	6.4	2.1	1.52046e-08
BP	GO:0006950	response to stress	30	20.7	1.67306e-08
BP	GO:0009627	systemic acquired resistance	6.4	2.5	2.05963e-08
BP	GO:0009814	defense response, incompatible interaction	7.4	3.2	2.30318e-08
MF	GO:0001071	nucleic acid binding transcription factor activity	8.7	4	2.51896e-08
BP	GO:0010363	regulation of plant-type hypersensitive response	6.1	2	2.96683e-08
BP	GO:0009863	salicylic acid mediated signaling pathway	5.4	1.9	3.60922e-08
BP	GO:0071446	cellular response to salicylic acid stimulus	5.4	1.9	3.60922e-08
BP	GO:0043067	regulation of programmed cell death	6.3	2.1	4.77319e-08
BP	GO:0006612	protein targeting to membrane	6.1	2.1	6.54852e-08
BP	GO:0009723	response to ethylene	5.9	2.1	6.54852e-08
BP	GO:0014070	response to organic cyclic compound	9.3	4.6	8.94519e-08
BP	GO:0009414	response to water deprivation	5.3	1.7	1.24649e-07
BP	GO:0009415	response to water	5.3	1.7	1.24649e-07
BP	GO:0048583	regulation of response to stimulus	9.7	4.6	1.46358e-07
BP	GO:0071310	cellular response to organic substance	12.8	7.2	2.12789e-07
BP	GO:0050832	defense response to fungus	5.4	1.8	4.01731e-07
BP	GO:0072657	protein localization to membrane	6.1	2.3	4.14399e-07
BP	GO:0090150	establishment of protein localization to membrane	6.1	2.3	4.14399e-07
BP	GO:0035556	intracellular signal transduction	8.4	4	4.54157e-07
MF	GO:0005506	iron ion binding	3.2	0.8	4.7302e-07
BP	GO:0016053	organic acid biosynthetic process	10.1	6	7.08977e-07
BP	GO:0046394	carboxylic acid biosynthetic process	10.1	6	7.08977e-07
BP	GO:0065007	biological regulation	37.2	29.1	8.59355e-07
BP	GO:0044283	small molecule biosynthetic process	12.8	8.2	1.17523e-06
BP	GO:0033993	response to lipid	7.9	4.1	1.68788e-06
BP	GO:0050789	regulation of biological process	35.1	27	2.02433e-06
BP	GO:0009737	response to abscisic acid	6.5	3.2	2.76752e-06
BP	GO:0009617	response to bacterium	6.5	3.1	2.81167e-06
BP	GO:2000377	regulation of reactive oxygen species metabolic process	2.9	0.9	2.99509e-06
BP	GO:0050794	regulation of cellular process	29.6	22.6	3.49271e-06
MF	GO:0009055	electron carrier activity	3.7	1.4	3.52537e-06
BP	GO:0000160	phosphorelay signal transduction system	2.9	0.8	5.36533e-06
BP	GO:0002252	immune effector process	4.3	1.7	6.15063e-06
BP	GO:0097305	response to alcohol	7.3	3.8	7.24895e-06
BP	GO:0010155	regulation of proton transport	1.4	0.2	8.70531e-06
BP	GO:0009813	flavonoid biosynthetic process	2.7	0.9	1.26547e-05
BP	GO:0009682	induced systemic resistance	0.9	0	1.31991e-05
BP	GO:0010310	regulation of hydrogen peroxide metabolic process	2.6	0.8	1.38453e-05
BP	GO:0009862	systemic acquired resistance, salicylic acid mediated signaling pathway	3.7	1.3	1.5151e-05
MF	GO:0051213	dioxygenase activity	1.8	0.3	2.36465e-05
BP	GO:0044802	single-organism membrane organization	6.7	3.4	2.41783e-05
BP	GO:0071407	cellular response to organic cyclic compound	6.4	3.2	2.6226e-05
MF	GO:0019825	oxygen binding	1.9	0.4	2.66883e-05
BP	GO:0080167	response to karrikin	1.8	0.5	2.77873e-05
BP	GO:0009612	response to mechanical stimulus	2	0.5	2.82315e-05
MF	GO:0016706	oxidoreductase activity, acting on paired donors, with incorporation or reduction of molecular oxygen, 2-oxoglutarate as...	1.6	0.2	3.06729e-05
BP	GO:0033554	cellular response to stress	12.9	7.8	3.83431e-05
BP	GO:0009873	ethylene-activated signaling pathway	2.5	0.8	3.84085e-05
BP	GO:0006811	ion transport	10.9	6.6	4.27747e-05
BP	GO:0061024	membrane organization	6.7	3.5	4.54526e-05
BP	GO:0043900	regulation of multi-organism process	1.8	0.5	4.73422e-05
BP	GO:0009812	flavonoid metabolic process	2.8	1.1	7.46827e-05
BP	GO:0055082	cellular chemical homeostasis	1.8	0.5	7.9466e-05
BP	GO:0016310	phosphorylation	10.5	7	8.4098e-05
BP	GO:0000165	MAPK cascade	3.3	1.2	9.30404e-05
BP	GO:0023014	signal transduction by phosphorylation	3.3	1.2	0.00013555
BP	GO:0019748	secondary metabolic process	6	3	0.00014722
BP	GO:0006820	anion transport	6.1	3	0.000197385
BP	GO:0006873	cellular ion homeostasis	1.7	0.5	0.000220589
BP	GO:0009962	regulation of flavonoid biosynthetic process	1.7	0.6	0.000325863
BP	GO:0009625	response to insect	1.3	0.3	0.000367843
BP	GO:0044550	secondary metabolite biosynthetic process	2.9	1.3	0.000371038
BP	GO:0009963	positive regulation of flavonoid biosynthetic process	1.5	0.4	0.000371622
BP	GO:0002237	response to molecule of bacterial origin	1.4	0.4	0.000371622
BP	GO:0031348	negative regulation of defense response	3.9	1.8	0.000394483
BP	GO:0015893	drug transport	0.9	0.1	0.00041803
BP	GO:0042493	response to drug	0.9	0.1	0.00041803
MF	GO:0016491	oxidoreductase activity	9.4	6	0.000419212
BP	GO:0009697	salicylic acid biosynthetic process	2.8	1.2	0.000427688
BP	GO:0042538	hyperosmotic salinity response	2.1	0.8	0.000462847
BP	GO:0015711	organic anion transport	3.1	1.3	0.000498826
BP	GO:0046189	phenol-containing compound biosynthetic process	2.9	1.3	0.000498826
BP	GO:0009738	abscisic acid-activated signaling pathway	3.3	1.4	0.000531991
BP	GO:0042537	benzene-containing compound metabolic process	3	1.4	0.000531991
BP	GO:0009595	detection of biotic stimulus	1.5	0.5	0.000592694
MF	GO:0043565	sequence-specific DNA binding	3.2	1.5	0.000618354
BP	GO:1901617	organic hydroxy compound biosynthetic process	5.9	3.4	0.000625695
BP	GO:0009628	response to abiotic stimulus	22	17.5	0.000668696
BP	GO:0009889	regulation of biosynthetic process	14.3	11.1	0.000738689
BP	GO:0071396	cellular response to lipid	3.8	1.9	0.000765264
BP	GO:0071369	cellular response to ethylene stimulus	2.6	1	0.000772953
BP	GO:0015849	organic acid transport	2.8	1.1	0.00084181
BP	GO:0046942	carboxylic acid transport	2.8	1.1	0.00084181
BP	GO:0006355	regulation of transcription, DNA-templated	12.4	9.5	0.000856609
BP	GO:1903506	regulation of nucleic acid-templated transcription	12.4	9.5	0.000856609
BP	GO:2001141	regulation of RNA biosynthetic process	12.4	9.5	0.000856609
BP	GO:0051252	regulation of RNA metabolic process	12.5	9.6	0.00091264
BP	GO:0042742	defense response to bacterium	4.5	2.3	0.000982123
BP	GO:0051606	detection of stimulus	2.3	0.9	0.000985001
BP	GO:0016143	S-glycoside metabolic process	1.7	0.7	0.00100445
BP	GO:0019757	glycosinolate metabolic process	1.7	0.7	0.00100445
BP	GO:0019760	glucosinolate metabolic process	1.7	0.7	0.00100445
BP	GO:0071215	cellular response to abscisic acid stimulus	3.3	1.5	0.00103927
BP	GO:0009696	salicylic acid metabolic process	2.8	1.3	0.00104349
MF	GO:0020037	heme binding	2.6	1	0.00121359
BP	GO:0042343	indole glucosinolate metabolic process	0.5	0	0.00129069
CC	GO:0071944	cell periphery	22.5	18.7	0.00130183
BP	GO:0097306	cellular response to alcohol	3.5	1.7	0.00131361
BP	GO:0036294	cellular response to decreased oxygen levels	0.4	0	0.00134029
BP	GO:0071453	cellular response to oxygen levels	0.4	0	0.00134029
CC	GO:0005886	plasma membrane	20.1	16.5	0.00135643
BP	GO:0071478	cellular response to radiation	1.8	0.5	0.00137253
BP	GO:0071482	cellular response to light stimulus	1.8	0.5	0.00137253
BP	GO:0018958	phenol-containing compound metabolic process	2.9	1.4	0.00138694
MF	GO:0022804	active transmembrane transporter activity	2.9	1.6	0.00142698
BP	GO:0006855	drug transmembrane transport	0.8	0.1	0.00148397
BP	GO:0030003	cellular cation homeostasis	1.5	0.5	0.00153643
BP	GO:0048878	chemical homeostasis	2.1	0.8	0.00158145
BP	GO:0080090	regulation of primary metabolic process	15.3	12.1	0.0016594
BP	GO:0009733	response to auxin	3.8	2	0.00166801
BP	GO:0042436	indole-containing compound catabolic process	1.2	0.3	0.00180073
MF	GO:0043531	ADP binding	1	0.3	0.00186516
BP	GO:0050801	ion homeostasis	1.8	0.7	0.00194565
BP	GO:0071214	cellular response to abiotic stimulus	2.3	0.8	0.00194722
BP	GO:0009310	amine catabolic process	1.6	0.6	0.00200472
BP	GO:0042402	cellular biogenic amine catabolic process	1.6	0.6	0.00200472
MF	GO:0046906	tetrapyrrole binding	2.6	1.1	0.00209682
BP	GO:0010035	response to inorganic substance	12.5	8.6	0.0022009
BP	GO:0010264	myo-inositol hexakisphosphate biosynthetic process	1.5	0.4	0.00258328
BP	GO:0032958	inositol phosphate biosynthetic process	1.5	0.4	0.00258328
BP	GO:0033517	myo-inositol hexakisphosphate metabolic process	1.5	0.4	0.00258328
BP	GO:0009637	response to blue light	1.4	0.4	0.00258328
BP	GO:0019219	regulation of nucleobase-containing compound metabolic process	12.8	10.1	0.00272432
BP	GO:1901565	organonitrogen compound catabolic process	3	1.6	0.0028798
CC	GO:0032991	macromolecular complex	6.2	15	2.19551e-13
CC	GO:0043228	non-membrane-bounded organelle	2.6	8.7	1.02998e-09
CC	GO:0043232	intracellular non-membrane-bounded organelle	2.6	8.7	1.02998e-09
BP	GO:0072594	establishment of protein localization to organelle	1.2	5.6	1.2507e-09
CC	GO:0030529	ribonucleoprotein complex	0.8	5.2	2.2647e-09
BP	GO:0006412	translation	1.2	5.8	2.38546e-09
BP	GO:0016482	cytoplasmic transport	2.5	7.3	2.4178e-09
BP	GO:0033365	protein localization to organelle	1.3	5.7	3.6739e-09
CC	GO:0044422	organelle part	15.3	24.6	5.84933e-09
MF	GO:0005198	structural molecule activity	0.8	5.2	7.13631e-09
CC	GO:0044446	intracellular organelle part	15.3	24.6	7.60941e-09
CC	GO:0005840	ribosome	0.4	4.3	1.35846e-08
CC	GO:0044445	cytosolic part	0.2	3.6	1.67821e-08
CC	GO:0044391	ribosomal subunit	0.1	3.2	1.87547e-08
MF	GO:0003735	structural constituent of ribosome	0.3	4.1	1.97268e-08
BP	GO:0001510	RNA methylation	0.1	2.6	5.67487e-08
CC	GO:0022626	cytosolic ribosome	0.2	3.4	6.24253e-08
CC	GO:0044444	cytoplasmic part	40.8	51.7	1.00653e-07
BP	GO:0044085	cellular component biogenesis	6.1	11.2	4.39736e-07
BP	GO:0032259	methylation	1.4	4.7	2.78738e-06
BP	GO:0017038	protein import	0.7	3.1	3.13728e-06
BP	GO:0043414	macromolecule methylation	1.4	4.6	4.02806e-06
CC	GO:0043234	protein complex	5.4	9.8	4.11939e-06
BP	GO:0006396	RNA processing	2	5.3	4.50604e-06
BP	GO:0044265	cellular macromolecule catabolic process	2.7	5.9	6.06543e-06
MF	GO:0003723	RNA binding	2.1	5.6	8.75145e-06
CC	GO:0005737	cytoplasm	51.3	60.4	8.87173e-06
BP	GO:0019538	protein metabolic process	22.5	29.5	1.20802e-05
CC	GO:0015934	large ribosomal subunit	0	1.8	1.53723e-05
BP	GO:0016192	vesicle-mediated transport	2.7	5.5	1.71736e-05
CC	GO:0043233	organelle lumen	2	5.2	1.77908e-05
CC	GO:0070013	intracellular organelle lumen	2	5.2	1.77908e-05
BP	GO:0030163	protein catabolic process	2.3	4.8	1.78359e-05
CC	GO:0031974	membrane-enclosed lumen	2	5.2	1.80572e-05
CC	GO:0005768	endosome	0.7	3	2.04479e-05
BP	GO:0072527	pyrimidine-containing compound metabolic process	0	1.7	2.2022e-05
BP	GO:0044743	intracellular protein transmembrane import	0.1	1.7	2.30469e-05
BP	GO:0065002	intracellular protein transmembrane transport	0.1	1.7	2.30469e-05
BP	GO:0071806	protein transmembrane transport	0.1	1.7	2.30469e-05
CC	GO:0044428	nuclear part	2.4	5.8	3.04089e-05
BP	GO:0044267	cellular protein metabolic process	21	27.5	3.44384e-05
BP	GO:0051603	proteolysis involved in cellular protein catabolic process	2.1	4.4	3.49789e-05
CC	GO:0012505	endomembrane system	7.4	12.2	3.66198e-05
BP	GO:0022414	reproductive process	7.7	12.1	4.54688e-05
CC	GO:0031981	nuclear lumen	1.8	4.8	4.92956e-05
BP	GO:0044257	cellular protein catabolic process	2.2	4.6	4.93504e-05
BP	GO:0043094	cellular metabolic compound salvage	0.7	2.3	5.5253e-05
CC	GO:0022625	cytosolic large ribosomal subunit	0	1.5	5.63843e-05
CC	GO:0044431	Golgi apparatus part	1.1	3.3	8.73152e-05
BP	GO:0072528	pyrimidine-containing compound biosynthetic process	0	1.5	8.75086e-05
BP	GO:0006996	organelle organization	8.7	13.8	9.40433e-05
CC	GO:0005730	nucleolus	1.2	3.5	9.69449e-05
BP	GO:0009057	macromolecule catabolic process	3.5	6.4	0.000122167
BP	GO:0044767	single-organism developmental process	16.1	21.7	0.000123545
BP	GO:0009853	photorespiration	0.7	2.2	0.000128272
BP	GO:0042254	ribosome biogenesis	0.2	2.2	0.000128272
BP	GO:0032502	developmental process	16.5	22	0.000133954
BP	GO:0009791	post-embryonic development	9	13.5	0.000135191
BP	GO:0006220	pyrimidine nucleotide metabolic process	0	1.4	0.000138833
BP	GO:0007005	mitochondrion organization	0	1.4	0.000138913
CC	GO:0005802	trans-Golgi network	0.8	2.7	0.00014343
BP	GO:0043170	macromolecule metabolic process	39.5	46.2	0.000156265
BP	GO:1902589	single-organism organelle organization	4.3	8	0.000172368
BP	GO:0048316	seed development	1.5	4.2	0.000184965
BP	GO:0009793	embryo development ending in seed dormancy	1.2	3.6	0.000197466
BP	GO:0006221	pyrimidine nucleotide biosynthetic process	0	1.4	0.000220769
BP	GO:0009218	pyrimidine ribonucleotide metabolic process	0	1.4	0.000220769
CC	GO:0044424	intracellular part	81.9	86.5	0.000228204
BP	GO:0008380	RNA splicing	0.8	2.8	0.000234958
CC	GO:0043226	organelle	70.3	76.3	0.000241659
BP	GO:0009165	nucleotide biosynthetic process	0.8	2.9	0.000243605
BP	GO:1901293	nucleoside phosphate biosynthetic process	0.8	2.9	0.000243605
CC	GO:0043229	intracellular organelle	70.3	76.2	0.000243708
BP	GO:0010154	fruit development	1.7	4.4	0.000245063
BP	GO:0048856	anatomical structure development	14.8	19.7	0.000246624
BP	GO:0022613	ribonucleoprotein complex biogenesis	0.8	3	0.000254738
BP	GO:0006508	proteolysis	3.8	6.3	0.000337711
BP	GO:0009220	pyrimidine ribonucleotide biosynthetic process	0	1.3	0.000351273
CC	GO:0005829	cytosol	9.5	15	0.000353588
BP	GO:0010498	proteasomal protein catabolic process	0.7	2.2	0.000373548
BP	GO:0009259	ribonucleotide metabolic process	0.5	2.3	0.000381886
BP	GO:0003006	developmental process involved in reproduction	7.4	11.1	0.000386272
BP	GO:0071840	cellular component organization or biogenesis	20.6	26.1	0.000406037
CC	GO:0005794	Golgi apparatus	3.8	7.1	0.000426761
BP	GO:0009790	embryo development	1.6	4.2	0.000460161
BP	GO:0009100	glycoprotein metabolic process	1.5	2.9	0.000518411
BP	GO:0019693	ribose phosphate metabolic process	1.4	3.2	0.000542792
BP	GO:0016558	protein import into peroxisome matrix	0.1	1.2	0.000559598
BP	GO:0006626	protein targeting to mitochondrion	0	1.2	0.000559598
BP	GO:0070585	protein localization to mitochondrion	0	1.2	0.000559598
BP	GO:0072655	establishment of protein localization to mitochondrion	0	1.2	0.000559598
BP	GO:0048608	reproductive structure development	6.8	10.4	0.000587377
BP	GO:0061458	reproductive system development	6.8	10.4	0.000587377
BP	GO:0009260	ribonucleotide biosynthetic process	0.2	1.9	0.000655487
BP	GO:0046390	ribose phosphate biosynthetic process	0.2	1.9	0.000691333
BP	GO:0032501	multicellular organismal process	15.4	20.7	0.000713535
BP	GO:0044260	cellular macromolecule metabolic process	38	44	0.00071757
BP	GO:0006486	protein glycosylation	1.5	2.9	0.000757843
BP	GO:0009101	glycoprotein biosynthetic process	1.5	2.9	0.000757843
BP	GO:0043413	macromolecule glycosylation	1.5	2.9	0.000757843
BP	GO:0006913	nucleocytoplasmic transport	0.5	2.1	0.000818441
BP	GO:0051169	nuclear transport	0.5	2.1	0.000818441
BP	GO:0044238	primary metabolic process	51.5	57.9	0.000857235
BP	GO:0006259	DNA metabolic process	2.3	3.9	0.000932241
BP	GO:0043248	proteasome assembly	1	2.3	0.000936817
BP	GO:0051788	response to misfolded protein	1	2.3	0.000936817
BP	GO:0019941	modification-dependent protein catabolic process	1	2.4	0.000969808
BP	GO:0006511	ubiquitin-dependent protein catabolic process	2	3.4	0.00100915
BP	GO:0043632	modification-dependent macromolecule catabolic process	2	3.5	0.00102209
BP	GO:0006487	protein N-linked glycosylation	0.4	1.5	0.00104675
BP	GO:0006006	glucose metabolic process	1.4	3	0.00105747
CC	GO:1902494	catalytic complex	2.4	4.2	0.00109293
BP	GO:0044707	single-multicellular organism process	15.2	20.3	0.00115674
CC	GO:0009536	plastid	16.4	21.7	0.00133545
BP	GO:0044703	multi-organism reproductive process	0.9	2.2	0.00135637
BP	GO:0043933	macromolecular complex subunit organization	6.4	9.3	0.00146992
BP	GO:0044723	single-organism carbohydrate metabolic process	8.6	11.9	0.00158226
CC	GO:0015935	small ribosomal subunit	0.1	1.4	0.00165984
BP	GO:1901575	organic substance catabolic process	9.6	12.8	0.00183584
BP	GO:0000338	protein deneddylation	0.1	1.3	0.00246699
BP	GO:0010388	cullin deneddylation	0.1	1.3	0.00246699
CC	GO:0009507	chloroplast	16.1	21.3	0.00248048
BP	GO:0000278	mitotic cell cycle	1.3	3	0.00278738
BP	GO:0019319	hexose biosynthetic process	0.5	2.1	0.00281861
