# Supplementary material for: Meta‐analysis and meta‐regression of transcriptomic responses to water stress in Arabidopsis
Source: Plant J. 2016 Feb 12;85(4):548–60. doi: 10.1111/tpj.13124 (PMC4815425; doi:10.1111/tpj.13124)
Supplement: Supplementary file 12 — Table S10. Results of gene ontology enrichment analysis for genes with a significant gene expression effect only in a single deracination study. [file TPJ-85-548-s012.xlsx]

## Sheet: Sheet1
GO term	Ont	Description	Number in input list	Number in BG/Ref	p-value	FDR
GO:0050896	P	response to stimulus	629	3107	5e-25	2.7e-21
GO:0006950	P	response to stress	379	1766	4.1e-18	1.1e-14
GO:0034641	P	cellular nitrogen compound metabolic process	122	388	3.3e-15	5.8e-12
GO:0009628	P	response to abiotic stimulus	249	1083	7.1e-15	9.4e-12
GO:0042221	P	response to chemical stimulus	344	1684	6.8e-14	7.2e-11
GO:0009605	P	response to external stimulus	89	281	1.3e-11	1.1e-08
GO:0051707	P	response to other organism	125	465	1.4e-11	1.1e-08
GO:0009607	P	response to biotic stimulus	132	507	2.4e-11	1.6e-08
GO:0051704	P	multi-organism process	144	603	5.1e-10	3e-07
GO:0009611	P	response to wounding	52	132	6.3e-10	3.3e-07
GO:0006519	P	cellular amino acid and derivative metabolic process	126	511	1.2e-09	5.4e-07
GO:0019438	P	aromatic compound biosynthetic process	64	189	1.1e-09	5.4e-07
GO:0044271	P	cellular nitrogen compound biosynthetic process	84	289	1.6e-09	6.4e-07
GO:0009753	P	response to jasmonic acid stimulus	54	146	1.8e-09	6.9e-07
GO:0042180	P	cellular ketone metabolic process	155	682	2.1e-09	7.6e-07
GO:0006725	P	cellular aromatic compound metabolic process	89	318	2.4e-09	8.1e-07
GO:0043436	P	oxoacid metabolic process	152	669	3.1e-09	9.2e-07
GO:0019752	P	carboxylic acid metabolic process	152	669	3.1e-09	9.2e-07
GO:0010033	P	response to organic substance	203	974	3.5e-09	9.7e-07
GO:0006082	P	organic acid metabolic process	152	671	3.7e-09	9.8e-07
GO:0006952	P	defense response	143	622	4.8e-09	1.2e-06
GO:0046394	P	carboxylic acid biosynthetic process	89	326	6.6e-09	1.5e-06
GO:0016053	P	organic acid biosynthetic process	89	326	6.6e-09	1.5e-06
GO:0044106	P	cellular amine metabolic process	85	309	1.1e-08	2.4e-06
GO:0044262	P	cellular carbohydrate metabolic process	102	415	5.2e-08	1.1e-05
GO:0019748	P	secondary metabolic process	98	395	6.4e-08	1.3e-05
GO:0009309	P	amine biosynthetic process	53	162	7.3e-08	1.4e-05
GO:0009072	P	aromatic amino acid family metabolic process	28	54	7.1e-08	1.4e-05
GO:0009416	P	response to light stimulus	101	416	9.9e-08	1.8e-05
GO:0016143	P	S-glycoside metabolic process	25	45	1.3e-07	2.2e-05
GO:0019757	P	glycosinolate metabolic process	25	45	1.3e-07	2.2e-05
GO:0019760	P	glucosinolate metabolic process	25	45	1.3e-07	2.2e-05
GO:0034637	P	cellular carbohydrate biosynthetic process	57	186	1.5e-07	2.4e-05
GO:0009620	P	response to fungus	43	120	1.6e-07	2.5e-05
GO:0010876	P	lipid localization	15	15	2.6e-07	3.9e-05
GO:0009314	P	response to radiation	101	427	2.8e-07	4.2e-05
GO:0008652	P	cellular amino acid biosynthetic process	47	142	3e-07	4.3e-05
GO:0006575	P	cellular amino acid derivative metabolic process	69	253	3.3e-07	4.6e-05
GO:0009791	P	post-embryonic development	113	501	4.5e-07	6.1e-05
GO:0006970	P	response to osmotic stress	89	372	9.5e-07	0.00013
GO:0010035	P	response to inorganic substance	88	369	1.2e-06	0.00015
GO:0009719	P	response to endogenous stimulus	152	748	1.2e-06	0.00015
GO:0006520	P	cellular amino acid metabolic process	77	308	1.3e-06	0.00016
GO:0009308	P	amine metabolic process	88	371	1.5e-06	0.00018
GO:0018130	P	heterocycle biosynthetic process	34	93	2.1e-06	0.00025
GO:0042398	P	cellular amino acid derivative biosynthetic process	53	186	2.5e-06	0.00029
GO:0016144	P	S-glycoside biosynthetic process	19	33	2.8e-06	0.0003
GO:0019758	P	glycosinolate biosynthetic process	19	33	2.8e-06	0.0003
GO:0019761	P	glucosinolate biosynthetic process	19	33	2.8e-06	0.0003
GO:0042434	P	indole derivative metabolic process	22	45	3.7e-06	0.00038
GO:0042430	P	indole and derivative metabolic process	22	45	3.7e-06	0.00038
GO:0006790	P	sulfur metabolic process	46	154	4e-06	0.00041
GO:0016137	P	glycoside metabolic process	35	101	4e-06	0.00041
GO:0009651	P	response to salt stress	81	344	4.8e-06	0.00047
GO:0046417	P	chorismate metabolic process	21	43	6.1e-06	0.00059
GO:0009073	P	aromatic amino acid family biosynthetic process	21	43	6.1e-06	0.00059
GO:0016051	P	carbohydrate biosynthetic process	66	264	7e-06	0.00065
GO:0046483	P	heterocycle metabolic process	86	380	9.1e-06	0.00084
GO:0009617	P	response to bacterium	57	222	1.5e-05	0.0013
GO:0009415	P	response to water	46	164	1.6e-05	0.0014
GO:0043648	P	dicarboxylic acid metabolic process	27	72	1.6e-05	0.0014
GO:0010017	P	red or far-red light signaling pathway	16	28	1.8e-05	0.0016
GO:0009266	P	response to temperature stimulus	78	343	2e-05	0.0017
GO:0042435	P	indole derivative biosynthetic process	19	40	2.3e-05	0.0019
GO:0006576	P	cellular biogenic amine metabolic process	22	53	2.8e-05	0.0023
GO:0002376	P	immune system process	66	280	3.4e-05	0.0027
GO:0006955	P	immune response	66	280	3.4e-05	0.0027
GO:0009414	P	response to water deprivation	43	155	3.6e-05	0.0028
GO:0010038	P	response to metal ion	77	345	3.9e-05	0.003
GO:0010200	P	response to chitin	35	115	3.9e-05	0.003
GO:0050832	P	defense response to fungus	28	82	4.4e-05	0.0033
GO:0044272	P	sulfur compound biosynthetic process	28	82	4.4e-05	0.0033
GO:0009743	P	response to carbohydrate stimulus	48	185	5.4e-05	0.004
GO:0016138	P	glycoside biosynthetic process	26	74	5.5e-05	0.004
GO:0009058	P	biosynthetic process	594	3865	6.7e-05	0.0048
GO:0006568	P	tryptophan metabolic process	14	26	9.7e-05	0.0067
GO:0006586	P	indolalkylamine metabolic process	14	26	9.7e-05	0.0067
GO:0052542	P	callose deposition during defense response	12	19	0.0001	0.0067
GO:0032787	P	monocarboxylic acid metabolic process	74	339	9.9e-05	0.0067
GO:0052482	P	cell wall thickening during defense response	11	16	0.00011	0.0074
GO:0052544	P	callose deposition in cell wall during defense response	11	16	0.00011	0.0074
GO:0045087	P	innate immune response	61	265	0.00011	0.0075
GO:0008152	P	metabolic process	1197	8320	0.00014	0.0087
GO:0052386	P	cell wall thickening	12	20	0.00014	0.009
GO:0044249	P	cellular biosynthetic process	568	3715	0.00016	0.01
GO:0042742	P	defense response to bacterium	43	168	0.00017	0.01
GO:0009637	P	response to blue light	18	45	0.00021	0.013
GO:0005975	P	carbohydrate metabolic process	145	795	0.00021	0.013
GO:0009409	P	response to cold	54	233	0.00024	0.014
GO:0044237	P	cellular metabolic process	976	6709	0.00024	0.015
GO:0006631	P	fatty acid metabolic process	44	178	0.00027	0.016
GO:0033037	P	polysaccharide localization	12	22	0.00028	0.016
GO:0042401	P	cellular biogenic amine biosynthetic process	17	42	0.00028	0.016
GO:0052545	P	callose localization	12	22	0.00028	0.016
GO:0051606	P	detection of stimulus	16	38	0.00029	0.016
GO:0042343	P	indole glucosinolate metabolic process	8	9	0.0003	0.017
GO:0052543	P	callose deposition in cell wall	11	19	0.00034	0.019
GO:0009639	P	response to red or far red light	37	142	0.00034	0.019
GO:0009751	P	response to salicylic acid stimulus	33	122	0.0004	0.022
GO:0009699	P	phenylpropanoid biosynthetic process	32	118	0.00047	0.025
GO:0046686	P	response to cadmium ion	64	303	0.0006	0.031
GO:0009987	P	cellular process	1277	9007	0.00061	0.032
GO:0051716	P	cellular response to stimulus	105	565	0.00087	0.044
GO:0000162	P	tryptophan biosynthetic process	11	22	0.00086	0.044
GO:0009310	P	amine catabolic process	16	43	0.00087	0.044
GO:0046219	P	indolalkylamine biosynthetic process	11	22	0.00086	0.044
GO:0003824	F	catalytic activity	1138	7454	6e-09	1.1e-05
GO:0005215	F	transporter activity	213	1128	9.9e-07	0.00087
GO:0016491	F	oxidoreductase activity	235	1302	4.8e-06	0.0028
GO:0022892	F	substrate-specific transporter activity	153	794	1.4e-05	0.006
GO:0016740	F	transferase activity	431	2682	2.9e-05	0.0066
GO:0003700	F	transcription factor activity	251	1448	2.8e-05	0.0066
GO:0022857	F	transmembrane transporter activity	160	853	3e-05	0.0066
GO:0030528	F	transcription regulator activity	278	1628	2.6e-05	0.0066
GO:0022891	F	substrate-specific transmembrane transporter activity	128	677	0.00014	0.027
GO:0044464	C	cell part	1926	12783	3e-18	1e-15
GO:0005623	C	cell	1926	12783	3e-18	1e-15
GO:0005886	C	plasma membrane	400	1921	3e-17	6.9e-15
GO:0016020	C	membrane	713	4173	1.2e-12	2.1e-10
GO:0044424	C	intracellular part	1177	7560	2.4e-11	3.4e-09
GO:0005622	C	intracellular	1213	7876	1.3e-10	1.5e-08
GO:0005737	C	cytoplasm	903	5645	2.3e-10	2.2e-08
GO:0043231	C	intracellular membrane-bounded organelle	1023	6572	1.7e-09	1.3e-07
GO:0043227	C	membrane-bounded organelle	1024	6577	1.6e-09	1.3e-07
GO:0005773	C	vacuole	125	527	9.9e-09	6.8e-07
GO:0043226	C	organelle	1056	6921	4.1e-08	2.6e-06
GO:0043229	C	intracellular organelle	1055	6920	4.8e-08	2.8e-06
GO:0044444	C	cytoplasmic part	826	5278	7.9e-08	4.2e-06
GO:0030312	C	external encapsulating structure	112	518	2.8e-06	0.00014
GO:0005618	C	cell wall	109	514	7.9e-06	0.00036
GO:0009536	C	plastid	459	2859	1.7e-05	0.00072
GO:0009507	C	chloroplast	444	2789	4.7e-05	0.0019
GO:0009505	C	plant-type cell wall	54	247	0.00078	0.03
